# Supplementary material for: Optimizing maize-soybean intercropping patterns under film-edge cultivation regulates soil bacterial communities to enhance productivity and water use efficiency
Source: Front Plant Sci. 2025 Nov 3;16:1683061. doi: 10.3389/fpls.2025.1683061 (PMC12620495; doi:10.3389/fpls.2025.1683061)
Supplement: Supplementary file 1 [file Table1.xlsx]

## Sheet: Sheet1
	Raw data for Figure 3
	soil moisture content（%)
		SJSJ			2C2S			2C4S			4C2S			4C4J
A	soil depth	mean	SE	P-value	mean	SE	P-value	mean	SE	P-value	mean	SE	P-value	mean	SE	P-value
	20	8.20037	0.36711	cd	8.7448	0.42949	c	10.5271	0.43495	b	7.90827	0.37022	d	19.9218	0.68366	a
	40	7.353	0.43678	e	12.2551	0.44211	b	10.1308	0.51279	c	8.92257	0.38751	d	13.9263	0.39742	a
	60	5.54493	0.60488	d	4.54493	0.40488	e	8.0308	0.41935	c	9.72073	0.38625	b	10.5141	0.39208	a
	80	4.4456	0.44485	d	4.21807	0.37799	d	6.9477	0.4157	c	12.6432	0.58888	b	15.2797	0.39014	a
	100	5.4456	0.45499	c	4.4086	0.42228	d	5.0308	0.21935	cd	6.40037	0.34735	b	15.9807	0.38991	a
B	soil depth	mean	SE	P-value	mean	SE	P-value	mean	SE	P-value	mean	SE	P-value	mean	SE	P-value
	20	9.3227	0.26849	d	9.92997	0.22779	c	11.0264	0.46964	b	12.7697	0.25522	d	9.27897	0.35583	a
	40	7.65843	0.46506	c	9.5485	0.25486	b	7.3514	0.27326	c	14.2769	0.25535	a	9.63267	0.28433	b
	60	6.8434	0.25681	d	12.1678	0.31347	b	7.1802	0.27583	d	14.1795	0.65538	a	9.475	0.27829	c
	80	8.96	0.26898	c	13.607	0.25821	b	7.08897	0.34258	d	14.1001	0.25535	a	7.42833	0.45646	d
	100	10.9588	0.46705	c	12.2589	0.25459	b	9.8403	0.27326	d	15.063	0.54242	a	7.7317	0.25656	e
C	soil depth	mean	SE	P-value	mean	SE	P-value	mean	SE	P-value	mean	SE	P-value	mean	SE	P-value
	20	12.3699	0.49335	a	12.5847	0.28087	a	10.7419	0.44228	b	9.67813	0.42739	c	9.27903	0.42448	c
	40	9.95517	0.53081	c	12.4659	0.49024	a	11.0675	0.5519	b	9.64457	0.42751	cd	8.88957	0.42512	d
	60	9.95517	0.43081	b	5.24183	0.47554	e	8.21227	0.44848	c	11.3074	0.62918	a	7.2646	0.4258	d
	80	7.1467	0.42727	b	4.68463	0.36996	d	7.68117	0.44406	b	9.12787	0.4222	a	6.33153	0.41562	c
	100	6.20473	0.38427	b	4.2717	0.4699	d	5.37083	0.42106	c	7.61533	0.42476	a	4.24533	0.21929	d
D	soil depth	mean	SE	P-value	mean	SE	P-value	mean	SE	P-value	mean	SE	P-value	mean	SE	P-value
	20	11.3267	0.44412	b	14.8456	0.42701	a	8.6216	0.52503	c	14.9827	0.62537	a	12.1044	0.52503	b
	40	10.3781	0.66365	bc	9.85423	0.12638	c	7.8812	0.42503	d	14.1698	0.52543	a	11.0674	0.42508	b
	60	10.2522	0.43809	c	13.9192	0.66382	a	6.8416	0.42503	d	12.0341	0.42599	b	10.7801	0.42503	c
	80	9.14083	0.43786	a	5.91023	0.12638	d	6.6366	0.42503	cd	8.3579	0.42549	b	6.84053	0.32508	c
	100	8.87923	0.43821	b	7.58913	0.42638	c	5.9347	0.22503	d	6.0384	0.32549	d	12.3488	0.62508	a
