# Supplementary material for: Optimizing maize-soybean intercropping patterns under film-edge cultivation regulates soil bacterial communities to enhance productivity and water use efficiency
Source: Front Plant Sci. 2025 Nov 3;16:1683061. doi: 10.3389/fpls.2025.1683061 (PMC12620495; doi:10.3389/fpls.2025.1683061)
Supplement: Supplementary file 2 [file Table2.xlsx]

## Sheet: Sheet1
	Raw data for Figure 4
	soil temperature ℃
		SJSJ			2C2S			2C4S			4C2S			4C4J
A	soil depth / cm	mean	SE	P-value	mean	SE	P-value	mean	SE	P-value	mean	SE	P-value	mean	SE	P-value
	0	22.4	0.36056	a	21.2333	0.33292	b	20.7333	0.33292	b	22.4667	0.55505	a	20.9667	0.60551	b
	5	22.4	0.36056	a	20.4667	0.30551	b	19.9667	0.60551	bc	19.9667	0.40551	bc	19.7167	0.30551	c
	10	20.4667	0.30551	a	20.2333	0.33292	a	18.9667	0.30551	c	19.9667	0.30551	ab	19.4667	0.39	bc
	15	18.7167	0.30551	c	21.4667	0.30551	a	18.4667	0.20551	c	18.4667	0.20551	c	19.4667	0.40551	b
	20	18.7167	0.30551	a	18.9667	0.30551	a	17.4667	0.30551	b	17.9667	0.30551	b	17.9667	0.30551	b
	25	18.7167	0.30551	a	18.4667	0.30551	a	18.7167	0.50551	a	18.4667	0.40505	a	18.4667	0.10551	a
B	soil depth / cm	mean	SE	P-value	mean	SE	P-value	mean	SE	P-value	mean	SE	P-value	mean	SE	P-value
	0	26.55	0.44441	b	28.7167	0.17559	a	25.4667	0.4678	c	24.4667	0.489	d	26.9667	0.30551	b
	5	26.3	0.44441	c	27.9667	0.17559	a	26.9667	0.5789	b	27.2167	0.1678	b	27.2	0.3901	b
	10	24.7667	0.92916	c	26.9833	0.55752	a	25.1167	0.689	bc	26.5167	0.2789	a	25.9667	0.4901	ab
	15	23.35	0.27839	c	25.5	0.61441	a	24.6667	0.1456	b	22.4167	0.389	d	24.9167	0.5901	ab
	20	22.8667	0.50083	ab	23.6333	0.15902	a	22.3667	0.2567	b	21.9667	0.1789	b	23.6667	0.3012	a
	25	21.9667	0.30551	a	21.9667	0.30551	a	21.9667	0.3678	a	22.1667	0.289	a	22.3667	0.4012	a
C	soil depth / cm	mean	SE	P-value	mean	SE	P-value	mean	SE	P-value	mean	SE	P-value	mean	SE	P-value
	0	21.4667	0.42355	a	19.9667	0.30551	b	20.9667	0.30551	a	19.7167	0.1234	b	20.9667	0.1234	a
	5	23.4667	0.30551	b	20.9667	0.2222	c	26.4667	0.3456	a	19.9667	0.5678	d	20.9667	0.2345	c
	10	22.7167	0.35245	a	19.9667	0.5678	b	19.7167	0.7891	b	19.4667	0.2345	b	19.7167	0.3456	b
	15	20.2167	0.24546	a	18.9667	0.2345	b	18.2167	0.4567	c	18.7167	0.6789	bc	18.9667	0.4567	b
	20	20.2167	0.30551	a	18.4667	0.6789	b	17.7167	0.8912	c	18.4667	0.3456	b	19.7167	0.5678	a
	25	20.4667	0.35454	a	19.4667	0.3456	b	17.9667	0.5671	c	17.9667	0.30551	c	18.4667	0.1345	c
D	soil depth / cm	mean	SE	P-value	mean	SE	P-value	mean	SE	P-value	mean	SE	P-value	mean	SE	P-value
	0	28.4667	0.189	a	26.4667	0.4012	b	24.4667	0.1123	c	24.9667	0.1423	c	25.9667	0.1723	b
	5	29.4667	0.2901	a	26.2833	0.5012	c	24.9667	0.2123	d	25.9667	0.2423	d	28.4667	0.2723	b
	10	27.4667	0.3012	a	24.4667	0.6012	b	24.8667	0.3123	b	23.3667	0.3423	b	23.7167	0.3723	c
	15	24.8667	0.4012	a	23.8667	0.7012	b	23.2833	0.4123	c	21.7167	0.4423	c	23.7167	0.4723	bc
	20	24.4167	0.5012	a	22.5833	0.1012	b	22.4667	0.5123	b	20.9667	0.5423	b	21.6667	0.5723	c
	25	22.9667	0.6012	a	20.9667	0.2012	d	21.9667	0.6123	b	21.3667	0.6423	b	21.6167	0.30551	bc
