# Supplementary material for: Optimizing maize-soybean intercropping patterns under film-edge cultivation regulates soil bacterial communities to enhance productivity and water use efficiency
Source: Front Plant Sci. 2025 Nov 3;16:1683061. doi: 10.3389/fpls.2025.1683061 (PMC12620495; doi:10.3389/fpls.2025.1683061)
Supplement: Supplementary file 3 [file Table3.xlsx]

## Sheet: Sheet1
	Raw data for Figure 5
			A	B	C	D
	Year	Treatment	Maize yield (kg/ha)	Soybean yield (kg/ha)	Maize WUE	Soybean WUE
	2022	CJCJ/SJSJ	6791.27±166.47ab	1653.88±32.63a	18.3014±0.42852a	15.6539±0.60419a
		2C2S	7594.26±150.35a	562.78±12.37b	19.6762±0.40145a	9.457±0.15592c
		2C4S	7901.03±838.17a	530.61±18.02bc	18.8515±1.97985a	13.8357±0.50017b
		4C2S	7543.09±276.14a	527.19±8.33bc	20.531±1.41504a	6.4598±0.14324d
		4C4S	5917.23±290.62b	464.98±25.5c	18.4122±1.26589a	6.4911±0.20672d
	2023	CJCJ/SJSJ	11172.67±59.39a	2234.83±124.52a	26.0107±0.61474a	15.4996±0.64488a
		2C2S	9079.29±264.83c	1351.41±45.3c	21.0209±0.75807c	13.1845±0.15935b
		2C4S	11529.06±107.49a	1977.57±60.62b	27.1128±0.57605a	12.3808±0.20243b
		4C2S	11239.39±142.38a	922.26±12.21d	26.8036±0.87117a	12.3753±0.43769b
		4C4S	10043.22±211.09b	915.49±5.54d	23.5787±0.80412b	10.8058±0.41081c
	Variation source
	Year		**	**	**	NS
	Treatment		**	**	*	**
	Year×Treatment		*	**	*	**
