# Supplementary material for: Optimizing maize-soybean intercropping patterns under film-edge cultivation regulates soil bacterial communities to enhance productivity and water use efficiency
Source: Front Plant Sci. 2025 Nov 3;16:1683061. doi: 10.3389/fpls.2025.1683061 (PMC12620495; doi:10.3389/fpls.2025.1683061)
Supplement: Supplementary file 4 [file Table4.xlsx]

## Sheet: Sheet1
	Raw data for Figure 6
		A	B	C	D
Maize	Groups	Chao Ⅰ index	Shannon index	Simpson index	Faith index
	CJCJ	2300	10.225	0.998223	116.445
	CJCJ	2301	10.119	0.998027	112.71
	CJCJ	2201	9.96045	0.99814	111.759
	2C2S	2171	10.0865	0.997075	110.259
	2C2S	2177	9.962	0.997542	110.257
	2C2S	2180	9.90842	0.997491	110.153
	2C4S	2057	10.0364	0.998205	90.5074
	2C4S	1907	9.93355	0.998121	90.9911
	2C4S	2000	10.0245	0.998398	88.7229
	4C2S	2288	9.94768	0.997726	108.847
	4C2S	2261	10.0384	0.99774	110.951
	4C2S	2225	10.0172	0.997776	108.031
	4C4S	2079	9.90054	0.998029	97.2202
	4C4S	2117	10.0022	0.998074	100.525
	4C4S	2046	10.0522	0.998039	98.8317
		E	F	G	H
Soybean	Groups	Chao Ⅰ index	Shannon index	Simpson index	Faith index
	SJSJ	2217	9.97724	0.997752	105.588
	SJSJ	2218	10.0904	0.998041	107.602
	SJSJ	2074	9.83957	0.997189	104.318
	2C2S	2608	10.3415	0.998467	127.228
	2C2S	2623	10.2034	0.997505	123.243
	2C2S	2594	10.1963	0.99811	121.585
	2C4S	1936	10.0251	0.997866	98.0185
	2C4S	1949	9.60152	0.997415	85.0618
	2C4S	1816	9.73631	0.997621	88.3171
	4C2S	2839	10.5523	0.998035	118.462
	4C2S	2712	10.1077	0.998082	112.98
	4C2S	2737	9.85429	0.997801	111.187
	4C4S	1964	9.90751	0.997597	98.4352
	4C4S	1953	9.74024	0.997021	99.5907
	4C4S	2110	10.0897	0.997757	100.052
