# Supplementary material for: Optimizing maize-soybean intercropping patterns under film-edge cultivation regulates soil bacterial communities to enhance productivity and water use efficiency
Source: Front Plant Sci. 2025 Nov 3;16:1683061. doi: 10.3389/fpls.2025.1683061 (PMC12620495; doi:10.3389/fpls.2025.1683061)
Supplement: Supplementary file 5 [file Table5.xls]

## Sheet: pca_points_ordinates
name	PC1（12.68%）	PC2（9.9%）	Treatment	Compartment					name	PC1（11.48%）	PC2（9.97%）	Treatment	Compartment
SJSJ1	-32.8144	38.750471755965	SJSJ	Soybean					CJCJ1	-15.6953	7.13016	CJCJ	Maize
SJSJ2	-19.6348	20.0570586110611	SJSJ	Soybean					CJCJ2	-12.6214	7.52155	CJCJ	Maize
SJSJ3	-21.8301	33.3429451697046	SJSJ	Soybean					CJCJ3	-8.09496	2.49382	CJCJ	Maize
2C2S1	-1.44695	28.5269375518526	2C2S	Soybean					2C2S1	-18.6218	80.0734	2C2S	Maize
2C2S2	-2.00674	38.8879456770934	2C2S	Soybean					2C2S2	-10.1783	34.396	2C2S	Maize
2C2S3	1.98378134394605	44.5026013591012	2C2S	Soybean					2C2S3	-11.3916	38.5198	2C2S	Maize
2C4S1	49.4007528714608	-8.66563	2C4S	Soybean					2C4S1	-16.279	-50.0315	2C4S	Maize
2C4S2	33.410040131087	-2.80789	2C4S	Soybean					2C4S2	-12.9299	-34.5426	2C4S	Maize
2C4S3	33.6753071379098	-2.39266	2C4S	Soybean					2C4S3	-8.75306	-40.2836	2C4S	Maize
4C2S1	61.0652356232422	-50.9803	4C2S	Soybean					4C2S1	-25.1686	-14.7305	4C2S	Maize
4C2S2	27.5530332684139	-9.64619	4C2S	Soybean					4C2S2	-32.3512	-16.1832	4C2S	Maize
4C2S3	24.5676441083215	-6.04483	4C2S	Soybean					4C2S3	-27.0016	-10.1623	4C2S	Maize
4C4S1	-42.393	-30.4494	4C4S	Soybean					4C4S1	59.2261	-1.29816	4C4S	Maize
4C4S2	-49.8817	-40.3633	4C4S	Soybean					4C4S2	78.1179	-1.17524	4C4S	Maize
4C4S3	-61.6482	-52.7178	4C4S	Soybean					4C4S3	61.7426	-1.72753	4C4S	Maize
