# Supplementary material for: Optimizing maize-soybean intercropping patterns under film-edge cultivation regulates soil bacterial communities to enhance productivity and water use efficiency
Source: Front Plant Sci. 2025 Nov 3;16:1683061. doi: 10.3389/fpls.2025.1683061 (PMC12620495; doi:10.3389/fpls.2025.1683061)
Supplement: Supplementary file 6 [file Table6.xlsx]

## Sheet: soybean
	SJSJ1	SJSJ2	SJSJ3	2C2S1	2C2S2	2C2S3	2C4S1	2C4S2	2C4S3	4C2S1	4C2S2	4C2S3	4C4S1	4C4S2	4C4S3
Proteobacteria	0.266159	0.26282	0.256564	0.260147	0.248034	0.25642	0.28723	0.2818	0.280028	0.283538	0.292555	0.283614	0.269251	0.256886	0.2623
Acidobacteriota	0.189918	0.198477	0.18597	0.214779	0.223571	0.210074	0.225069	0.221134	0.223052	0.241599	0.250315	0.230763	0.184141	0.185814	0.176648
Gemmatimonadota	0.116602	0.119307	0.115044	0.0991298	0.0967386	0.0995531	0.120514	0.123281	0.123594	0.114724	0.109067	0.112184	0.0604155	0.0614883	0.0628153
Actinobacteriota	0.0961529	0.0971015	0.0957305	0.081319	0.0826407	0.0783991	0.0402666	0.0408205	0.0391746	0.0429812	0.0430273	0.0447359	0.115455	0.109873	0.120078
Bacteroidota	0.0614714	0.0593569	0.0632244	0.0570862	0.0560113	0.0588113	0.0688575	0.0715238	0.0659447	0.062888	0.0623686	0.0612502	0.0464372	0.0464934	0.0470553
Planctomycetota	0.0337101	0.0325505	0.0326977	0.0853403	0.0855115	0.0817095	0.107518	0.107219	0.105257	0.0655555	0.0637337	0.0632276	0.0433153	0.0421306	0.0426181
Chloroflexota	0.0402554	0.0384765	0.0403127	0.0440739	0.0442797	0.0462198	0.0237101	0.0228082	0.0229069	0.0277489	0.0266941	0.0277196	0.059075	0.0599326	0.0581842
unclassified	0.0329227	0.0341282	0.0332269	0.0313733	0.0303846	0.0322274	0.017377	0.0177476	0.0181237	0.0225599	0.0221935	0.0236555	0.0612813	0.0592858	0.062666
Thermoproteota	0.0236597	0.0238989	0.0225866	0.0199736	0.0209116	0.0193719	0.0219268	0.0224986	0.0226024	0.023819	0.024874	0.0232046	0.0314844	0.0320856	0.0327347
Verrucomicrobiota	0.0129425	0.0132118	0.0130817	0.0184655	0.0189735	0.0175524	0.0195637	0.0196836	0.0198247	0.0158226	0.0155429	0.016095	0.0284168	0.028095	0.0295168
Methylomirabilota	0.0439389	0.0418324	0.0424912	0.0276512	0.0288665	0.0285235	0.0239048	0.0245526	0.0247928	0.0299172	0.0299734	0.0306999	0.0149134	0.0155648	0.0153308
Myxococcota_A_473307	0.0153044	0.0160236	0.0146387	0.0126154	0.0131135	0.0128763	0.0157841	0.0157743	0.0162634	0.0197246	0.0201251	0.0192071	0.011107	0.0107044	0.0112648
Thermoplasmatota	0.0177522	0.0183423	0.018549	0.0105617	0.0106651	0.0108035	0.00392894	0.00393787	0.00380579	0.00748912	0.00738699	0.00766003	0.0102834	0.01012	0.00985575
Desulfobacterota_B	0.0096822	0.00940368	0.010133	0.00684559	0.00713439	0.00703129	0.0075765	0.00752161	0.00787393	0.0123761	0.0129599	0.0122124	0.00668399	0.00642563	0.00645782
CSP1_3	0.0135832	0.0131511	0.0140021	0.00635478	0.00609327	0.00608409	0.000156771	0.000149331	0.000157388	0.00194081	0.00203056	0.00196649	0.024446	0.0254842	0.0254203
Patescibacteria	0.0023649	0.00229003	0.00231869	0.00164122	0.00159133	0.00161799	0.0010749	0.00103275	0.00110795	0.00168675	0.00164488	0.00170928	0.00662755	0.00687764	0.00669809
Desulfobacterota_G_459544	0.00410562	0.00402525	0.00394044	0.00616458	0.00588423	0.00592778	0.000420299	0.000400605	0.000436947	0.00126493	0.00126458	0.00126946	0.0091979	0.00897526	0.00874646
Eisenbacteria	0.00547902	0.00549259	0.00557996	0.00419734	0.00412402	0.00434975	0.0025221	0.00255651	0.0024762	0.00582863	0.00571257	0.00558982	0.00361583	0.00367368	0.00347173
Nitrospirota_A_437815	0.00533764	0.00530132	0.0053057	0.00321843	0.0031826	0.00325811	0.00376838	0.00369843	0.00362144	0.00664585	0.00650285	0.00686868	0.00371492	0.00383276	0.00377566
Firmicutes_D	0.00187775	0.00183855	0.00180678	0.00191849	0.00187462	0.00188605	0.00176915	0.00177067	0.00172102	0.00224948	0.0021453	0.00220916	0.00196085	0.00197168	0.0018638
Other	0.00678115	0.006857	0.00677788	0.0071436	0.00737844	0.00683183	0.00706196	0.00734978	0.00701048	0.00964076	0.00974638	0.00933854	0.00817751	0.00820176	0.00790014

## Sheet: maize
	CJCJ1	CJCJ2	CJCJ3	2C2S1	2C2S2	2C2S3	2C4S1	2C4S2	2C4S3	4C2S1	4C2S2	4C2S3	4C4S1	4C4S2	4C4S3
Proteobacteria	0.217929	0.215195	0.210073	0.262628	0.2504	0.258866	0.289367	0.283898	0.282113	0.248963	0.256881	0.24903	0.324515	0.309612	0.316138
Acidobacteriota	0.216649	0.226414	0.212146	0.202108	0.21038	0.19768	0.164487	0.161612	0.163013	0.209536	0.217095	0.200138	0.090489	0.0913115	0.0868071
Gemmatimonadota	0.107312	0.109801	0.105878	0.0843552	0.0823204	0.0847154	0.139244	0.142441	0.142802	0.114125	0.108498	0.111599	0.0868462	0.0883883	0.0902959
Actinobacteriota	0.110484	0.111574	0.109998	0.0921693	0.0936673	0.0888598	0.0666289	0.0675454	0.0648219	0.0809851	0.0810721	0.0842914	0.158413	0.150755	0.164756
Bacteroidota	0.0671086	0.0648002	0.0690224	0.0560394	0.0549843	0.0577329	0.112156	0.116498	0.107411	0.0776964	0.0770547	0.0756729	0.0968517	0.0969688	0.0981408
Planctomycetota	0.0797993	0.0770542	0.0774027	0.053525	0.0536324	0.0512478	0.0967445	0.0964757	0.0947105	0.058585	0.056957	0.0565046	0.0429266	0.0417526	0.0422356
Chloroflexota	0.03571	0.0341319	0.0357609	0.0335979	0.0337549	0.0352338	0.0271984	0.0261637	0.0262769	0.0399959	0.0384755	0.0399537	0.0327784	0.0332543	0.0322842
unclassified	0.0302304	0.0313373	0.0305097	0.0288713	0.0279614	0.0296573	0.0150481	0.015369	0.0156947	0.0275653	0.0271177	0.028904	0.0274983	0.0266029	0.0281197
Thermoproteota	0.0176753	0.017854	0.0168737	0.0512374	0.0536434	0.0496937	0.0200392	0.0205617	0.0206566	0.0381059	0.0397936	0.037123	0.0285525	0.0290977	0.0296864
Verrucomicrobiota	0.034012	0.0347197	0.0343778	0.0304301	0.0312673	0.0289254	0.0141083	0.0141947	0.0142965	0.0181548	0.0178338	0.0184673	0.0393795	0.0389335	0.0409038
Methylomirabilota	0.025642	0.0244127	0.0247972	0.0284116	0.0296603	0.0293078	0.0168403	0.0172966	0.0174658	0.0211303	0.02117	0.0216832	0.00333848	0.00348429	0.00343192
Myxococcota_A_473307	0.0111538	0.011678	0.0106687	0.015443	0.0160528	0.0157625	0.0125682	0.0125604	0.0129499	0.0117346	0.0119728	0.0114267	0.00956678	0.00922001	0.00970266
Thermoplasmatota	0.00496119	0.00512612	0.00518389	0.00479693	0.00484389	0.00490678	0.000708944	0.000710556	0.000686724	0.00811588	0.00800521	0.0083011	0.00737081	0.00725367	0.00706429
Desulfobacterota_B	0.00605805	0.00588378	0.00634013	0.00850935	0.00886834	0.00874018	0.00500672	0.00497044	0.00520326	0.0084288	0.00882645	0.00831735	0.00140369	0.00134944	0.0013562
CSP1_3	0.00293837	0.00284488	0.00302899	0.00997985	0.00956918	0.00955476	0.000158255	0.000150745	0.000158878	0.00397313	0.00415687	0.0040257	0.00707301	0.0073734	0.00735491
Patescibacteria	0.00804953	0.00779469	0.00789225	0.00737927	0.00715493	0.00727483	0.0059358	0.00570306	0.0061183	0.0040035	0.00390413	0.00405696	0.0264122	0.0274089	0.0266934
Desulfobacterota_G_459544	0.00558456	0.00547524	0.00535988	0.00541236	0.00516622	0.00520446	0.000261729	0.000249465	0.000272096	0.00332975	0.00332883	0.00334166	0.00460967	0.00449809	0.00438343
Eisenbacteria	0.00498506	0.0049974	0.0050769	0.00555241	0.00545542	0.00575402	0.00366515	0.00371514	0.00359844	0.00868906	0.00851604	0.00833306	0.000466984	0.000474455	0.000448373
Nitrospirota_A_437815	0.00228469	0.00226914	0.00227102	0.00773082	0.00764475	0.00782613	0.00218279	0.00214227	0.00209767	0.00304246	0.002977	0.00314447	0.00172525	0.00177998	0.00175346
Firmicutes_D	0.00333652	0.00326686	0.00321041	0.00275153	0.00268861	0.002705	0.00283971	0.00284214	0.00276245	0.00451041	0.00430153	0.00442958	0.00230711	0.00231984	0.00219292
Other	0.00809649	0.00818705	0.00809259	0.00907136	0.00936957	0.00867545	0.00481148	0.00500758	0.00477641	0.00932888	0.0094311	0.00903644	0.00747601	0.00749818	0.00722243
