# Supplementary material for: Optimizing maize-soybean intercropping patterns under film-edge cultivation regulates soil bacterial communities to enhance productivity and water use efficiency
Source: Front Plant Sci. 2025 Nov 3;16:1683061. doi: 10.3389/fpls.2025.1683061 (PMC12620495; doi:10.3389/fpls.2025.1683061)
Supplement: Supplementary file 7 [file Table7.xlsx]

## Sheet: maize
	CJCJ1	CJCJ2	CJCJ3	2C2S1	2C2S2	2C2S3	2C4S1	2C4S2	2C4S3	4C2S1	4C2S2	4C2S3	4C4S1	4C4S2	4C4S3
Gammaproteobacteria	-0.602509	-0.59495	-0.609248	0.188826	0.181689	0.186724	-0.237025	-0.245631	-0.225918	-0.071466	-0.0736632	-0.0747709	1.11972	1.10491	1.10192
Alphaproteobacteria	-1.16585	-1.2184	-1.12382	-0.46754	-0.467314	-0.456849	0.615804	0.623397	0.624204	-0.703437	-0.731299	-0.685976	0.563747	0.571206	0.541957
芽单胞菌纲Gemmatimonadetes	0.169963	0.173906	0.16643	-0.677821	-0.646261	-0.700104	1.38537	1.36194	1.35965	0.476365	0.467695	0.476234	-0.615984	-0.624209	-0.642145
Vicinamibacteria	0.531809	0.537056	0.524702	-0.538338	-0.560374	-0.530627	-0.241698	-0.231149	-0.241905	-0.105738	-0.101615	-0.103632	-1.08937	-1.09326	-1.13047
Blastocatellia	0.218774	0.211249	0.217813	0.677558	0.661214	0.662715	-0.316768	-0.310781	-0.329679	0.756314	0.735737	0.740041	-1.65163	-1.58396	-1.61165
拟杆菌纲Bacteroidia	-0.170956	-0.165075	-0.175831	-0.745208	-0.75732	-0.74839	2.05698	2.02102	2.00541	0.355107	0.352519	0.338662	1.3735	1.41955	1.39547
Phycisphaerae	0.25563	0.244333	0.247953	-0.522965	-0.513119	-0.504187	1.08691	1.11186	1.07717	-0.309184	-0.319017	-0.312572	-0.764752	-0.751046	-0.789011
放线菌纲Actinomycetia	0.524967	0.54419	0.525714	-0.177928	-0.178286	-0.183305	0.20694	0.209786	0.212228	-0.0233852	-0.0242288	-0.0233915	2.97807	2.88472	2.99451
亚硝化球菌纲Nitrososphaeria_A	-0.74403	-0.751553	-0.750906	1.79568	1.80407	1.71928	-0.563004	-0.584804	-0.547735	0.795582	0.756356	0.759899	0.0744454	0.0710267	0.0746661
Acidimicrobiia_401430	0.560632	0.572297	0.535204	0.251068	0.243156	0.263292	-0.79582	-0.793609	-0.762155	-0.334992	-0.335352	-0.327577	0.72667	0.733275	0.707912
Thermoanaerobaculia	0.361976	0.344623	0.365869	0.086693	0.090764	0.0890532	-1.04412	-1.0044	-1.02216	-0.905964	-0.898482	-0.942952	-1.06356	-1.08245	-1.02029
疣微菌纲Verrucomicrobiae	0.977679	1.02362	0.945467	0.596881	0.613303	0.578897	-0.930106	-0.94994	-0.898596	-0.512138	-0.497906	-0.4988	1.43585	1.36644	1.49289
Methylomirabilia	0.445413	0.46022	0.42604	0.643493	0.671775	0.611674	-0.42344	-0.434482	-0.441635	0.0109866	0.010569	0.0105965	-1.72672	-1.72881	-1.79586
Thermoleophilia	0.808084	0.784838	0.844357	0.623394	0.648007	0.643059	-1.18729	-1.19457	-1.22388	-0.578902	-0.569502	-0.578292	0.432668	0.420834	0.438427
Limnocylindria	0.760285	0.736094	0.795686	-0.303986	-0.306962	-0.310274	-0.810476	-0.832437	-0.821288	-0.173196	-0.180867	-0.181607	-0.0359947	-0.0365172	-0.0354153
Planctomycetia	0.962619	0.932143	0.992306	-0.0100178	-0.0104404	-0.0102472	-0.0919816	-0.0919245	-0.0953983	-0.396158	-0.389154	-0.38594	-0.0100178	-0.00969158	-0.00986674
Anaerolineae	-0.226909	-0.222467	-0.222476	0.150918	0.144707	0.155012	-0.574907	-0.576214	-0.592366	0.409431	0.4102	0.416478	-0.279937	-0.285282	-0.286263
Polyangia_463783	-0.750941	-0.7528	-0.720729	0.137117	0.132949	0.131277	-0.475105	-0.471662	-0.460214	-1.07836	-1.10025	-1.10657	-0.685907	-0.678138	-0.713145
Binatia	-0.319018	-0.316847	-0.324895	0.385923	0.368372	0.380461	-0.626363	-0.596637	-0.650951	0.456661	0.450433	0.44468	-1.69963	-1.77386	-1.76542
CSP1_3	-0.524664	-0.513711	-0.521524	0.398678	0.391714	0.383363	-0.900801	-0.86548	-0.904345	-0.40141	-0.420348	-0.410571	0.0416665	0.0401562	0.0428326

## Sheet: soybean
	SJSJ1	SJSJ2	SJSJ3	2C2S1	2C2S2	2C2S3	2C4S1	2C4S2	2C4S3	4C2S1	4C2S2	4C2S3	4C4S1	4C4S2	4C4S3
Gammaproteobacteria	0.608101	0.600472	0.614903	-0.243002	-0.233817	-0.240296	-0.416031	-0.431137	-0.396537	-0.302172	-0.311462	-0.316146	0.622745	0.614511	0.612847
Alphaproteobacteria	-0.710471	-0.742493	-0.684858	-0.180758	-0.180671	-0.176625	0.762126	0.771523	0.772522	0.446737	0.464432	0.435648	-0.629338	-0.637664	-0.605012
Gemmatimonadetes	0.563555	0.576629	0.551841	-0.137366	-0.13097	-0.141882	0.692485	0.680775	0.67963	0.472037	0.463446	0.471907	-1.60939	-1.63088	-1.67774
Vicinamibacteria	-0.674299	-0.680951	-0.665288	0.456787	0.475484	0.450244	0.417695	0.399465	0.418053	0.529797	0.509138	0.519248	0.745379	0.748046	0.773505
Blastocatellia	0.137578	0.132845	0.136973	0.385827	0.37652	0.377374	0.701295	0.68804	0.729878	0.735904	0.715882	0.72007	-0.932176	-0.893984	-0.909612
Bacteroidia	-0.470531	-0.454345	-0.48395	-0.64883	-0.659375	-0.651601	-0.0802003	-0.0787982	-0.0781896	-0.412704	-0.409696	-0.393591	-1.23433	-1.27571	-1.25407
Phycisphaerae	-1.08501	-1.03706	-1.05242	0.589195	0.578101	0.568039	1.47399	1.50783	1.46078	0.0487811	0.0503324	0.0493155	-0.896459	-0.880392	-0.924896
Actinomycetia	-0.696053	-0.721541	-0.697044	-0.174097	-0.174446	-0.179358	-0.833141	-0.844601	-0.854432	-1.12605	-1.16667	-1.12635	-0.176651	-0.171114	-0.177626
Nitrososphaeria_A	-0.300664	-0.303705	-0.303443	-0.595648	-0.59843	-0.570306	-0.457356	-0.475065	-0.444952	-0.285826	-0.271734	-0.273006	0.291677	0.278282	0.292542
Acidimicrobiia_401430	0.550078	0.561524	0.52513	-0.344842	-0.333974	-0.361632	-1.42409	-1.42014	-1.36385	-0.88306	-0.884009	-0.863514	0.73652	0.743215	0.717507
Thermoanaerobaculia	1.49483	1.42317	1.51091	-0.59998	-0.628154	-0.616314	-0.31651	-0.30447	-0.309855	0.958594	0.950677	0.99773	0.517527	0.526716	0.496469
Verrucomicrobiae	-1.02417	-1.07229	-0.990424	-0.48483	-0.498169	-0.470223	-0.413525	-0.422343	-0.399516	-0.798116	-0.775937	-0.77733	0.406481	0.386831	0.422627
Methylomirabilia	2.11859	2.18902	2.02644	0.604477	0.631044	0.574587	0.224823	0.230686	0.234484	0.841573	0.809582	0.811689	-0.602762	-0.603491	-0.626898
Thermoleophilia	1.54443	1.5	1.61376	-0.0550104	-0.0571823	-0.0567458	-1.27541	-1.28323	-1.31471	-1.21506	-1.19533	-1.21378	0.188829	0.183664	0.191342
Limnocylindria	-0.179607	-0.173892	-0.18797	0.173013	0.174706	0.176591	-0.802782	-0.824535	-0.813492	-0.569412	-0.594632	-0.597066	2.49261	2.52879	2.45249
Planctomycetia	-0.509086	-0.492969	-0.524786	0.490872	0.511581	0.502113	-0.275945	-0.275773	-0.286195	-0.702156	-0.689742	-0.684045	0.459908	0.444932	0.452973
Anaerolineae	0.664629	0.651619	0.651643	1.30594	1.2522	1.34137	-0.999134	-1.00141	-1.02947	-0.500336	-0.501276	-0.508949	1.93897	1.97599	1.98278
Polyangia_463783	-0.0804122	-0.0806113	-0.077177	-0.692634	-0.671577	-0.663131	0.545265	0.541314	0.528175	0.877166	0.894974	0.900114	-0.380917	-0.376602	-0.396043
Binatia	0.798155	0.792723	0.81286	-0.0604584	-0.0577089	-0.0596027	0.159073	0.151524	0.165318	1.54944	1.52831	1.50879	-0.131196	-0.136926	-0.136275
CSP1_3	0.92782	0.908449	0.922267	-0.0613993	-0.0603268	-0.0590407	-0.903989	-0.868542	-0.907545	-0.672356	-0.704077	-0.6877	2.29955	2.2162	2.36391
