# Supplementary material for: Optimizing maize-soybean intercropping patterns under film-edge cultivation regulates soil bacterial communities to enhance productivity and water use efficiency
Source: Front Plant Sci. 2025 Nov 3;16:1683061. doi: 10.3389/fpls.2025.1683061 (PMC12620495; doi:10.3389/fpls.2025.1683061)
Supplement: Supplementary file 8 [file Table8.xlsx]

## Sheet: category3_binary
	CK1M	Y22	Y24	Y42N	Y44N
f7b5456689a718873d4918df3b149eed	1	1	1	1	1
0a620dde8908ada112fb9b836fdd0cf4	1	1	1	1	1
fd29b77db63574b9487481802ed56203	1	1	1	1	1
30b3bfdd6baad7fa0b194e56031782f2	1	1	1	1	0
01bea3b9c4f7dd361fecacd49d4aea9d	1	1	1	1	1
c2f98fba5affd1128602ebbecb3b92b6	1	1	1	1	1
b4c692592c204cd31364923c9b5292b2	1	1	1	1	1
1a8896d4a7f7a7d21671d8381385c472	1	1	1	1	1
b516dd322188defabcf97f311c7e4e9e	1	1	1	1	1
bf8292f976e97d87522a1d1fc6481d5d	1	1	1	1	1
135da45109237d55ea9c6b2d72013eb5	1	1	1	1	1
0d07bd10e0d5031d5c9f139d0a60ff93	1	1	1	1	1
f2ce459a5a752f96514fca2ecad48a3e	1	1	1	1	1
bd1a491b71e9ba90a48a31b30aac1e74	1	1	1	1	1
03871d3e099c9ad40ec0f252c9320f0b	1	1	1	1	1
4411fced9702ed2a5eb72c4cf8b7f18e	1	1	1	1	1
26a9258d55f1e3b54bea2e4456286407	1	1	1	1	1
2e7169a1b50b31fb370f6deda7ad8570	1	1	1	1	1
bbbfafedeb777c2eb1a3ab7304f97a2d	1	1	1	1	1
51d4d9145a3565b569b0a57cdb0d26fb	1	1	1	1	1
ab40844eebe114d79d092c09ee2e47b3	1	1	1	1	1
60c8d8a9c4650bfccca39e7910c8aff8	1	1	1	1	1
5f1de2b0481260263558b69df2c94f2d	1	1	1	1	1
eec46e489fd607a9c4142013fbd635ee	1	1	1	1	1
367abbec4f2c6a09ab9472bbfb6c3cfa	1	1	1	1	1
34a209c1f0e8fe00c90072d2621611d5	1	1	1	1	1
c25bb4ab48d4f74666ca6053f8e3bb13	1	1	1	1	1
4dae65de26a54a5d99d5058d0478148c	1	1	1	1	1
640f3b453e14f8ea65a3b80b1e1c958c	1	1	1	1	1
b05a4962df80942c3eb2f66920aeba57	1	1	1	1	1
f6c45d77418f91ae813781f9af24d7f5	1	1	1	1	1
7b78ac5cb04e02f572c1123c236f1f9d	1	1	1	1	1
37f7db624eb2365dd8e5b657367176cf	1	1	1	1	1
700037e3a7a39409b20e333daa980ed2	1	1	1	1	1
8b26e8edbb952b96c14be8b5a3ac5f64	1	1	1	1	1
538dcea1e6e6369bab718d5149284b1a	1	1	1	1	1
ae6924429f817d87a90c2d93f72c2bfd	1	1	1	1	1
8bd5184fd8c76b3bebf329604c8a1556	1	1	1	1	1
d6a34ff54361f09d09808c27b07eefae	1	1	1	1	1
3486a5b8a58226adb2d5125a63ee280c	1	1	1	1	1
d05a77e8935975dde210b2de737776a2	1	1	1	1	1
76001e39c08cdccc36e7d57318b3a184	1	1	1	1	1
991e4bea2a02163c77bad4e81c910d0e	1	1	1	1	1
bd63ba4a8ea890b75fd49cd653a308f5	1	1	1	1	1
022be93e2668bc1af467f7b10750ea18	1	1	1	1	1
29b8fa794d009b1fed98633dfc969da7	1	1	1	1	1
4ebd3989f775315d36985e661d364318	1	1	1	1	1
d747e4b70e7bb8983cf486701ed6c33b	1	1	1	1	1
cac1914fff4a7014ad72f9cdc3955529	1	1	1	1	1
4e911328b221ac1f2fcb135460443fcc	1	1	1	1	1
cf40f423e6a245edc7e01ad751d1646f	1	1	1	1	1
717695088861a72411a8e7bd376918fa	1	1	1	1	1
ad63e1cb1644a2b5918a5388dc3043de	1	1	1	1	1
758fce541e0f7cbfbef0e4129cf17292	1	1	1	1	1
6b01900e1ca2a1e473ff2bd4957765a3	1	1	1	1	1
e38e859b80f21ac6764e9d71e5a5eb17	1	1	1	1	1
768b9a17a77456648e3c18c008690adf	1	1	1	1	1
e341ee7b6fd9af331f9985c91bd7c34d	1	1	1	1	1
a5aa7acd152d8347f2c6ca8b15d88ca5	1	1	1	1	1
844f0b6b0fda7d251509965183efc6fd	1	1	1	1	0
2e20949c586f6a924499a47a37005b4a	1	1	1	1	1
bd6ea2e179993f53992626e8912a0240	1	1	1	1	1
5bb82d8a363dca344411dcbb1152d9ee	1	1	1	1	1
7a6bb92e30395c9037dc1a2dc6e3148a	1	1	1	1	1
032a825ef4dc8221b9584479092b7e2b	1	1	1	1	1
e5454d2537f045a97e0a2fa2fafd14e8	1	1	1	1	1
f6e3679e9c15d38d8981090e94281269	1	1	1	1	1
f04bf7d61dcf4f2e55518b0fbcacfb60	1	1	1	1	1
198c7e6765f402ecba48a7b92340d659	1	1	1	1	1
2bbbda6f0c927e5e0a7b017dd6bd58e0	1	1	1	1	1
771b05cf157ca0c74823438f1ee97512	1	1	1	1	1
c1f7ef882997a499f1c2037ed6dc9842	1	1	1	1	1
e15845aa4acb4a977e57df0c04c0518e	1	1	1	1	0
edd87dc47a6b53f7b7572a834df19045	1	1	1	1	1
56f40a2d6f608d54a7fc79db37021831	1	1	1	1	1
e4b1fb9668810b5b1fdeb523e11a9ff6	1	1	1	1	1
6869693173970009270be5c2729d698d	1	1	1	1	1
259f702eba17346e8ad81d8e8fe55774	1	1	1	1	1
492109a4ed3cf89e4ca270bd6a090a5e	1	1	1	1	1
67a50f0e2f06ffcc96c0279c472e5a39	1	1	1	1	1
b868f9df4c2f1e4b838f3305b7d417ff	1	1	1	1	1
8d47106e084c76f8ea0b8c186eb6e6d5	1	1	1	1	1
ac17b329ea64db1b6244180aa440e038	1	1	1	1	1
5c296af0aebb6ede4a0595f3dd0ee949	1	1	1	1	1
5ea57c8f6542164098ece040dfd260b6	1	1	1	1	1
b783b5ac162267034048a2d41403b801	1	1	1	1	1
f7794f77b8f512bbe603ac4affb0dded	1	1	1	1	1
32c5be231d64493b1efc968bada9e74c	1	1	1	1	1
882211a4641f2a053a49be29f94adaf2	1	1	1	1	1
1464157053fb679bb41eb163c0519708	1	1	1	1	1
2f7f7641c5bac930da66462ec00764a5	1	1	1	1	1
bec44493abd3c276aa294e9619adb769	1	1	1	1	1
07e863471e13a683e4911bf05179e3aa	1	1	1	1	1
33e94528318a3d05651cb03cf4d020e9	1	1	1	1	1
59a5042a5e4cf6cb8cd313a1dd4432c7	1	1	1	1	0
cd60d4b85887d96ca908753145ddf7c6	1	1	1	1	1
de3f9a34fe6d3d9ad4267d35761f1a6f	1	1	1	1	1
b11a4a50585b14e7fdd34a0c9e9c92d5	1	1	1	1	1
db8249a41a482cd2beec43fef494bddc	1	1	1	1	1
a06442a88e54e5374f07df1772a73746	1	1	1	1	1
64d04d5e1a0a082933843272250c4d1a	1	1	1	1	1
468eae00f04b1042024d11146f320f4f	1	1	1	1	1
575819857c6504f582586e6eb70a7a4e	1	1	1	1	1
f5eb61e26d3e3590785b644b44ffc29d	1	1	1	1	1
ffa010c881a9268b68429ac5be15882f	1	1	1	1	1
55e0ad0064ec8b6cdcdb2eee13ce0137	1	1	1	1	1
1eb938d238abd587d0bd6195634b8ba5	1	1	1	1	1
c50fd5f46c5028344e9f4d44ee8c5ae3	1	1	1	1	1
5ea9e5a5c579a80852f8448013515474	1	1	1	1	1
9f9b2589672eaa3978d0f3dd8dad7d7e	1	1	1	1	1
24b8e83d6f98ee6c91f96f4cbd38f1c1	1	1	1	1	1
7ba64112573b729b351e0bbeee671939	1	1	1	1	1
09fd663ee6590e9449b0f895d9df2c3d	1	1	0	1	1
0ef7a71d4ebec57eba37842e3ccf784e	1	1	1	1	1
497fbeedbfb89141a1a6c038575ec4bf	1	1	1	1	1
c1d45226519fa9a94c76c9f4bb440345	1	1	1	1	1
9c7566fd452e73077b1ffafee783547d	1	1	1	1	1
12a20b9e49798d80197f2ae9baba6097	1	1	1	1	1
391f4702de1bee0e9fcd3ea317a682b7	1	1	1	1	1
5126e95618156d14cd5b497367fd52fb	1	1	1	1	1
989c2315f837954665b3de0f3d421cd6	1	1	1	1	1
3a8f19847130b075e0aba00366a65b2f	1	1	1	1	1
e39d335809e5c8bc71eaf4459ae5c7c9	1	1	1	1	1
740c587b8fba9c1924cc6911428a8ed2	1	1	1	1	1
d8a491e3dc35c1e588690dc64c7fd6a8	1	1	1	1	1
66fca327c4dd22314ef8f34842d9ae4f	1	1	1	1	1
ff4361b8193c30fdf7e061c9d7551d54	1	1	1	1	1
baf04105e49b6e7c18304d689b35be42	1	1	1	1	1
4d739eefd497904367c3aafef6881ce2	1	1	1	1	1
a246673692b62c3a1a5cc28b0a6ed202	1	1	1	1	1
d842bc1f1dc4e3e81a2c8bcbe3bc1440	1	1	1	1	1
990e6997c7c78acc4beab20ddeaf7e29	1	1	1	1	1
0ce4e44ad80dc7b0838f4c057626a466	1	1	1	1	1
05f678a3469f166528b3db9a19d4904e	1	1	1	1	1
7a65bcfbf16a79efdf23a22b5ab7d0e6	1	1	1	1	1
2b2d918e0c16d06fbbcd27a96d50c174	1	1	1	1	1
b3548d9fc21551b3270ce8faa1626ec6	1	1	1	1	1
97fbeec58c9554da13f1f2f641a0c637	1	1	1	1	1
2fb703221a3e9bec1d61ee04e50ebe7a	1	1	1	1	1
d225db15f9cc97a08bfc6b0a3455f2a0	1	1	1	1	1
c8ccdff90833e45faea1ed202347d075	1	1	1	1	1
80893ebeef85898f322e248977a4bb22	1	1	1	1	1
588e91365c55cece8dee1c00719409f4	1	1	1	1	1
24c65922ce5255c88876a16f4bca0d91	1	1	1	1	1
e94bc5b2604f6ab34544bffcacf92a35	1	1	1	1	1
f487b36bdc87243d70c3391347d4ea53	1	1	1	1	1
795d19c64081de2839adcfbaa4edc12b	1	1	1	1	1
7bf2667688373d364d9f9fd75372761c	1	1	1	1	1
e9b0bc32aeb278063cc9b6bfacd33064	1	1	1	1	1
d21eb386d62306bcb166d2eb2f123e89	1	1	1	1	1
cca15c13ff810c7538cabd056392d6b5	1	1	1	1	1
5b3cef1a949b7e2cd60647d8fa57fdba	1	1	1	1	1
e4bcd2fe1b36f1d7798a0ad922414a34	1	1	1	1	0
bfe210da6b1bd97b79a0417f21f02bc0	1	1	1	1	1
9d07692d0a8a928034f731f6c1ddd267	1	1	1	1	1
45aae32b3fa2310fa1f221213cbc4ed6	0	1	1	1	1
76c4caccade9f730bc6aee2b0ccf9ecb	1	1	1	1	1
41c2ed08141ec1e3f980bf31779837bb	1	1	1	1	0
113e6c18a1b6eed3616847c245bd185b	0	1	1	1	1
c24d8a34b5483cbc21ae769876c0d6f4	1	1	1	1	1
b1797a9e022160715dde90ba9e677edb	1	1	1	1	1
0ed260389660468c6780166a4423895e	1	1	1	1	1
d42a8af69ff4d58ef89e497fc3ce7433	1	1	1	1	1
4ca7012591de9d94d3228c586803a569	1	1	1	1	0
e6a320ce9fec0c44a3f2f6774bbfbabc	1	1	1	1	1
d7c684ef32cc66513e8dde7ef2bd89d2	1	1	1	1	1
5b013ac82511ed0cb67247d545387b5e	1	1	1	1	0
8bc37e723f3d7f01d384449470527e98	1	1	1	1	1
4de10cef7ebdcd37306a1422fd2a66ff	1	1	1	1	1
6415dbdd3b2c55a93201d0068983a552	1	0	1	1	1
411ce7b5c819c5776cc5f5f8009a2d6e	1	1	1	1	1
98b0a719421ab98cee0c70d95537f8b0	1	1	1	1	1
b163468275b99c2191ad76e881ad453b	1	1	1	1	1
71c395088115ce89a67f248587dcc166	1	1	1	1	1
3924e60747d5e2ea0012742140bd6f18	1	1	1	1	1
d3ef359372a7a9e212cc07e700814ba0	1	1	1	1	1
d0920e0fda26d4d3ceb229571130bbe8	1	1	1	1	1
2180ffe72ccc961e36e10018c6780e7e	1	1	1	1	1
929a2160864c3c370ce7e47831780f6a	1	1	1	1	1
f65cb122ee44e0ef13a629f00b81ccfc	1	1	1	1	1
076432333be0b1ff11db95e191b43cc8	1	1	1	1	1
37fb624e9cf56d47ef30f78d35ae25dc	1	1	1	1	1
13110cf4fb89a08b53149565174f58da	1	1	1	0	1
7c223a9af4dd10fc3fbf6da43019fcfe	1	1	1	1	1
fced766edfa2d6c9ffda3a669cdfccd6	1	1	1	1	1
ac0c0f4c6441cf1b786554986bb53045	1	1	1	1	1
836882b864125300742e94e5f9c51b3c	1	1	1	0	1
59113045d57991daacf074bad1659f18	1	1	1	1	1
cd7dc12493580710c87797970a9611b3	1	1	1	1	1
079e1798e56d962e490c73c2c9fbcb3e	1	1	1	1	1
0ca3f1e5fa3978f765354cdc97257856	1	1	1	1	1
3b3dafdcba5cec548ff5edc6b8cd2044	1	1	0	1	1
10f4e3b268c2d2420c871a14034b4a41	1	1	1	1	1
77132daf22bdb059513a8e0952458559	1	1	1	1	1
17987badf9e7acd38bde0664b649040f	1	1	1	1	0
a53945828b4b6fbc90ce0a553081f61f	1	1	1	1	1
c9e3d676f0b7251480ff94ba9cd029f7	1	1	1	1	1
4b90a267b2447b5e0698c515412edd21	1	1	1	1	1
c0a7c920e826a225ec079dd0ff9b2af1	1	1	1	1	1
5675a53776d8f94e7a688529d25a9afe	1	1	1	1	1
0acd84093d22266b14227fe552a55fc1	1	1	1	1	1
054998bba57271e86e44ddd35804b47b	1	1	1	1	1
73813b1db24435ad3f77b9603230f53b	1	1	1	1	1
031e81c560e6f41a1c35b52f9ce44a24	1	1	1	1	1
b1f463782dda6ce06663b55f8d842f43	1	1	1	1	1
58790b5ec3e9b61e9a713ad9c24f1f7c	1	1	1	1	1
ec6f0b5e819b892c278220a7e1a864dc	1	1	1	1	1
d41ce9694c2b8497da79a07e1c69a40d	1	0	1	1	1
5c279624f6521610092655cb74c6bf63	1	1	1	1	1
532cfc97687b05f9437c72a634a52c14	1	1	1	1	1
19aa0873f09690fef6ab92c9577aa22a	1	1	1	1	1
14a4526306a6d4af786c2a269a214808	1	1	1	1	1
e83dd3c077c66feb1ac4038d6ecf85ee	1	1	1	1	1
b36162aee2ffc6732fe797298dbadb9b	1	1	1	1	1
dba01f40370f61d3eb464d143e3cdb74	1	1	1	1	1
4c48a860253a9956817a8eac27008555	1	1	1	1	1
9327667f9ce922df04a3df1e670a18bf	1	1	1	1	1
3d930afa33b45acf4bebeb581aa4eb9f	1	1	1	1	1
98fbcfcddca1654bc5b652988b8b4733	1	1	1	1	1
aaa49383dd6a0bb1381a935fab8d432d	1	1	1	1	1
14e77f02d13819baee0427e2e076ca8d	1	1	1	1	1
9cd7794edac954a0d5ae7a0d94dae667	1	1	0	1	1
ede1c9927b9b36a68ce5de246972f90f	1	1	1	1	1
f4b9bd1856cf22cc9b464d404ba9fa0b	1	1	1	1	1
0778d0947e633bde121926b979682a2a	1	1	1	1	1
41838358c484978ad122a06fb94acc4f	0	1	1	1	1
8b3436430251cefe545487bf2eccf322	1	1	1	1	1
e53a6809be2e9222ccb1de6ca2e4a065	1	1	1	1	1
d300d61edf68c2f850963558ba919cfd	1	1	1	1	1
9ce7f6f6cd96017a5779f72b1bbf1ac7	1	1	1	1	1
ce65e9325e1a85a607404d57d68da688	1	1	1	1	0
973eac9e8a8f46c616ae98b6fca47f24	1	1	0	1	1
989ae9610740be947e439d08ef5e9376	1	1	1	1	1
94e8f1227c814383a12fd925b7ae8f65	1	1	1	1	1
128d524a97f1482800c425430def5788	1	1	1	1	1
bd44ae93092202d6166281b295f90e5a	1	1	1	1	1
39c65f3e0029a5247b06035b2d34c634	1	1	1	1	1
60d0c596a2d6273175fbe8a796c3c7fe	1	1	1	1	1
31b85785984f1446c2d4cf647b6dba95	1	1	0	1	1
a758e171695ed320c2d4ea08674c2244	1	1	1	1	1
92b2c42d62deeef455a17e2003a9a335	1	1	0	1	1
cc29c5c40453c3752ff1f2524d194c96	1	1	1	1	1
acd468c0d9a99c94be0026d784382ef7	1	1	1	1	1
1c7d445dbcd7d58296fa4a1aed5f0d36	1	1	1	1	0
27f9cfad67d9973d17e591f0af5adc79	1	1	1	1	1
ce820ca9427321b263629a58ec06bd2e	1	1	1	1	1
ec024a428efe82277f37fd014a5dd73e	1	1	0	0	1
6dbf2e6a33e0f19208a58e47169eeef1	1	1	1	0	1
bd0aac036041757185dee6f41d430ac3	0	0	1	0	0
d8d7ad2ee4e2475275fdc03e78eb936a	1	1	1	1	1
32201d3b9186663320b491aca137395c	1	1	1	1	1
fa28affd66d300aabd34b2200da34cc8	1	1	1	1	1
9f4281b6e02046271b8bb1d495139784	1	1	1	1	0
51e5c1d2d4e8864ce7e90f409801f3d8	1	1	1	1	1
1ad58eaa29a263f9f25f670ac9096b4d	1	1	1	1	1
2303e85a2aff16a5f74707c2a797071a	1	1	1	1	1
1e09afb7afceb3770e0c9b4f2953a597	1	1	1	1	1
fab6f851726434b3297c561a00335dc5	1	1	1	1	1
68a0deac606ba6e93644bf1b664f17cb	1	1	1	1	1
06bf73629d3417ca77d852356379e885	1	1	1	1	1
fb0763d2fd2d93cbf049e287c7b82034	1	1	1	1	1
8d4eeb732a0aac30c0b685c4d9187f2a	1	1	1	1	1
16bdeeb1880055516f0dd2296de858bb	1	1	1	1	1
f0adb48010d0b15b32ef6ee66c4ffbee	1	1	1	1	1
660ae83e28e39517dfd9c72343025e22	1	1	0	1	1
7afc2d2e785edbba995ed989d4d7be2a	1	1	1	1	1
1651b732d8fd786fbb909e040cb3dfc1	1	1	1	1	1
1f4483412da572832d7355ab1f87e263	1	1	1	1	1
d915792d96b3eb11c334be2f316e0101	1	1	1	1	1
3a5d49135b280617191557eec11caa76	1	1	1	1	1
8df5dbc69851e4701667ead0287fd410	1	1	1	1	1
655c5fb69bb7f21a353a6eee144e5a85	1	1	1	1	0
b56c888d8fee2cf34997fc88ab0e517b	1	1	1	1	1
2ede9cfe98719862471bc184b53d59ff	1	1	1	1	1
9f3ecb558d91d47fcb05fb2e122e52ec	1	1	1	1	1
17e9099109678b52dda3d2b2aa585391	1	1	1	1	1
a67074e42c28d55aea34b1829ff64a73	1	1	1	1	0
38a0d70943f8c740e7562c1769d363f9	1	1	1	1	1
4184c04f5cf33b76aea9f73c8890da86	1	1	1	1	0
ba44bf4e0a499dd08b5a8bc561de338d	1	1	1	1	1
b133654f870b79f04a6409bc274ceb9e	1	1	1	1	1
81ee6141fe778d956d3e654132dfad26	1	1	1	1	1
b18214c91ef2005ddd8b5cb20bcebd50	1	1	1	1	1
1eadda835d157bcab487591671ed899b	1	1	1	1	1
9281bf4f7e3903054a5e532c026f30db	1	1	1	1	1
3ec322fbe77d83be851c39bbc0889cc1	1	1	1	1	1
2a1662a2c5531aff9e5241e951068975	1	1	1	1	1
f62342c97b16d822615fa5073d60bc0c	0	1	1	1	1
f0db9df2403b23f315ef2d0352dacd48	1	1	1	1	1
6f89f1096378f9f0c5f7bf2bde42e28c	1	1	1	1	1
13b27dbe23d1c361855a54b7427cca19	1	1	0	1	1
dc6c158bd839b7beb9e9ce49e60f86a2	1	1	1	1	0
815e060c1062198316c6506a1d314d06	1	1	1	1	1
281defd9f045cf338627280e856fa54a	1	1	1	1	1
92b6000b9d6a1e0d72c49726a7f064f1	1	1	1	1	0
712f0a9a4a815be2300488aaeb8d1b24	1	1	1	1	1
91f04c274f7b304296274387b10f4649	1	1	1	1	0
f81e56536d73d99f90f8a7ee05871623	1	1	1	1	1
317cf1abd46549dda5d8bd2e9933ae9c	1	1	1	1	1
48b5e549c0593debd8bd3ce94b0c30a3	1	1	1	1	1
09c7be617a57d959d385b6db717e5b6a	1	1	1	1	1
20e02efc0b24251fd089f74bc1726c79	1	1	1	1	1
0caacfca3da05eb7e5b3fa292966e8a3	1	1	1	1	1
ab49cedf85a44044013b440cb17e6a10	1	1	0	1	1
7ef45dda3b962804d56d6121da2d952c	1	1	1	1	1
55fe64d7a1bded7e97dbe299e15b7254	1	1	1	1	0
2b0461d58d870b30067af74cd9afe1c8	1	0	1	1	1
461379b45f1c51d178a55812fba35ec7	1	1	1	1	1
04056481cdb24e894d6511c1999869a1	1	1	1	1	1
6ba85c11a0f63e4896c3ddbd6c06262a	1	1	1	1	1
5e0c261705ce598d4266c83323b38e35	1	1	1	1	0
b2ad526cbfa5adf3d55700bf5c1734e8	1	1	1	1	1
13fcf0435f0ae7f2ea443438bea56ea1	1	1	1	1	1
130d86e681888e3a9d254778afa0c3b9	1	1	1	1	1
23ef2d2c0b8ee5727d6864795ebc0817	1	1	1	1	1
789a09cf00dbd06b80af8d943cbdd295	1	1	1	1	1
223c4021266c1fd45b297472889bb6e1	1	1	1	1	1
dbec8864bd69a8c586f9617eb8fa3bf5	1	1	1	1	1
615035aa8975f16c9b10d05914a0d90a	1	1	0	1	1
b2bd39e661a197848330da5db829ba65	1	1	1	1	1
2e791a446c019136bae1d09f2e8e141b	1	1	1	1	1
1173b37bf2036ebcc4155fd1e5e67cde	1	1	1	1	1
b5fa5ded9887af3172f92625f02880a1	1	1	1	1	1
4946f7fef5aea51f0b9734bf0253d3f9	1	1	1	1	1
35064eeac9d8100c0cd558c818057217	1	1	1	1	1
eb000774e613b70189030d26f6d43f67	1	0	1	1	0
5c5bb0c8d126cd498a6c426bd4096d0b	1	1	0	1	0
7737da21522a11f25f723940464dc827	1	1	1	1	1
5ffc95cf9eee42e2ed0d11e2fddc4c2f	1	1	1	1	1
f96a5ac22b903f4437742cca8d6dc705	1	1	0	1	1
2f9dd74d21cf39359986572cbd66c531	1	1	1	1	1
be07ab23d54ac1d3e11a946e9ebeb50f	0	1	1	1	1
d8c6d7c5d9df8230fe4be3cc537b9b59	1	1	1	1	1
7ce04c31b7e12a28badd48952332242e	1	1	0	1	1
a9865b7551b422e543a6c566f8d5d035	1	1	1	1	1
bd8f4a6e1a699a2f6a15c0a775f6881a	1	1	1	1	0
be0616c163fa9ea64587f92b286e9e0e	1	1	1	1	1
8793c4e1209fa140e336ff28cbf9a19d	1	1	1	0	1
6846e9e136a0983545df744ff26aa70e	1	1	1	1	0
c37097ac175de6969d5b9a1531444685	1	1	0	1	1
1a5a339d5ad4346d4a4e2bc13e602cd7	1	1	0	1	1
7cac416cd9cf53df4cbab5fc8090ac42	1	1	1	1	0
a993632dcdd31496d6d2bcd21f1978c5	1	1	1	1	1
7aca6d935f6d81c2f248b6d7984a0852	1	1	1	1	1
a09fa72c56ef81d8f572e794ff5691b5	1	1	0	1	1
57c06f90707bd4ce011ab1d3a474ae1c	1	0	1	0	1
1abd55a565868a4b4fa1e18b01df9e75	1	1	1	1	1
9abdf717ed85d486302c59f862673dba	1	1	0	1	1
b8f89d929e021807a0c10c365ef5b375	1	1	1	1	1
f1a308dc528d734570650cc190748319	1	1	1	1	1
38301928ed9fd7746f1e94ebd35f64ff	1	1	1	1	1
14a5f781b1672639e10b8383db3beabe	1	1	1	1	1
50b8c5c02d8b3f82d2e421d67d558f98	1	1	1	1	1
eee7bcb78328a1af717d92486fbe862d	1	1	1	1	1
6ce469f0a67572aaf458be901e90de75	1	1	1	1	1
fa7c25669de59f3a8cd81bfddaf58caf	1	1	1	1	1
5a59550992c03582aa6769f290cda8b6	1	1	1	1	1
c60338cc4e6dd1b795542355527749d9	1	1	1	1	1
4bd98460c112ce05bed9892947edc9f4	0	1	1	1	1
a6ca989f29e62b40d1b4b2dd3118196b	1	1	1	1	1
06f4fb27434f4cf1af0a78c077970a5c	1	1	1	1	1
7e8f7cd9b9244063bb20ef9e5ddcf811	1	1	1	1	1
4aa04296a9e0a82e29c9c72e13d3ba27	1	0	1	1	1
e44b45b1b20ec3315b29e5bc61f1972c	1	1	0	1	1
6469527b76f8cc6d1c2fcac35d9693e4	1	1	1	1	0
4970cfe1cc83525d1a00d8cfbaf8f3c5	1	1	1	1	1
381c83206bd1c5af3efefd754d97dd54	1	1	1	1	1
0571b1879f64d1db6707b7b5801ba412	1	1	1	1	1
a92244078a2f2f7106d148024d936e9e	1	1	1	1	1
2f15cf4f20536c89a19bcd931f389a24	1	0	1	1	1
89a50487de89c80e0c9066b3bc06451e	1	1	1	1	1
e09e07358387c9b0ef903909d946792d	0	1	0	1	1
b4465fe620e1a1c18f18c8dc106a593c	1	1	1	1	1
03bed8d163d017270b520cabc5dce6d1	1	1	1	1	1
3165f50492259d9577abbbcbe329ebac	1	1	1	1	0
8602510ec5e80b5cd16bfe84fc7c7193	1	1	1	1	0
d25f2fca242694f644cd300e89bda024	0	1	1	1	1
4559ff613c39d994845fe296d4109136	1	1	1	1	1
8844982c13ab022f1898b0705f0cc624	1	0	0	0	1
4ffaaaa52fd39bc61915ea8e9df41956	1	1	1	0	0
7c7f2046b221e2a0dd9bc25979970793	1	1	1	1	1
ad8b5ea561be4fd731245fc17db4fe67	1	1	1	1	1
64f42003a79606a40faeffbc1176f64a	1	1	1	1	0
caf8ed1918cda30e51404c212a166634	1	1	1	1	1
1b9dfd24995f9695f809da5672b00751	1	1	1	1	1
c0d67f533d63cef6f7b5c1e0cb4ac198	1	1	0	1	1
1c65c0166cf89f6877fc7fa6686de503	1	1	1	1	0
e9a18cafbcce29e17557ec2c9c042c11	1	1	1	1	0
97a8d58d61ceff9ce028595097ebd8be	1	1	1	1	1
7bad9124c591617e6663e3ac60f10f37	1	1	1	1	1
960b45ab3904648a854c9705aa288185	1	1	1	1	1
4fcad4dc13b7d8b55b0644c4476c4d1d	1	1	1	1	1
482fad01bd8c8888736095bb4a6a519f	1	1	0	1	0
2829be890e1669c4335385f3c3832e4f	1	1	1	1	1
7f87a01845e25733398c964f89b6ff41	1	1	1	1	0
7b074d200d5abc7d493b612895619809	1	1	1	1	0
da0b1d992e917a99d53ffc70486ecae3	1	1	1	1	0
0f6864f2983dceaed8b05d18ee2aea86	1	1	1	1	1
5e14b38e523e68818c2371a7f0a83008	1	1	1	1	1
52437024d9c0c71bc0fa49de27b2351f	1	1	0	1	1
5727f0e62298758c81b7ea4e3d4114ac	1	1	1	1	1
9dc3e0eb290532e9d49af6ffe8a5804b	1	1	1	1	0
af892caaa08fdeb40a2ee2fa099d2738	1	1	1	1	1
842e3723cdba36eabdb55be3bd38b09e	1	1	1	1	1
1dd7bb00892cacc6498916264fb84591	1	1	1	1	1
a452021712b266c25756109f3533a7c2	1	1	0	1	1
0a3f826ac70b8308477e11eec57a505a	1	1	1	1	1
c7d5a329e950a0c1156f68ea8beb3cb8	1	1	1	1	1
14ceca122c08491f7adbf987ca7b1c9e	1	1	1	1	1
a227abf19ab1820ed31e5dbaef3e010f	1	0	1	1	1
2efd0701d0ccadb45e8a832f4fb232a9	1	1	1	1	1
e61e9ae9e353e408ad627d22c5a8dae1	1	1	0	1	1
06bfff8989304a6a0281504f3258d43d	1	1	1	1	1
3b285f0c4267461e2c5a6b4b3de4df96	1	1	1	1	1
35a506b644f58cd7ef2cf454f64a65f1	1	1	0	1	0
77bce2c617fa53513f4fc8b39ada8130	1	1	1	1	1
a34c7e38878177ab280d5bc5a9651d8f	1	1	1	1	1
56682c2dc47cb5bbb5a5e699debf337c	1	1	1	1	1
6ebaa5cca411c67e4721c64e1f8b4b12	1	1	0	1	1
ed31993efc1903755e283f81d85d1eb6	1	1	1	1	1
0dd05a236f7c18bcbd29b059f6a5bb74	1	1	1	1	1
9e73f14d556fa21aba9acc272b57fdd1	1	1	1	0	1
a972d2da0e073ed306ad3002cdff3bb4	1	1	1	1	1
d3337d88e83c44fc7c94c2c87f9e1732	1	1	1	1	1
d6248921bf5b4a12055fce80dc88a983	1	1	1	1	1
c65415523feb4b586135408bc2d3f596	1	1	1	1	0
fc4f8fe755a8819c378c97afa613626f	0	0	1	1	0
985b796d373076625b31c894cb337dfa	1	1	1	1	1
5772064aa90321d3860ffd12ad0e1f8a	0	0	1	1	1
0ccca3b55c7d16e1b5095e6bfbb35d5c	1	1	1	1	1
58668a3075591147dd86b6854e32548d	1	1	1	1	1
e3e67b0ad0d2ad8750d06aa39a947730	1	1	1	1	1
33d186e868bb710e8de1ee552c7ef3ca	1	1	1	1	1
81c49cff6cef3ac2a93ac732e057392d	1	1	1	1	1
5c5fcb4af5dfabe6d1dd690114941062	0	0	1	1	0
28a32351b1233103c4b091687f25e57b	1	1	1	1	0
8a43ee644dfc4ec26068ab0a64701f4a	1	1	0	1	1
aaaeb810edf935837910002fde681577	1	1	0	1	1
c2dea1cefdb825f6ac67c5d39397b9e2	1	1	1	1	0
cbff7949ca9e0121039b1bcd204aae35	1	1	1	1	1
c8b1ce731bbbc3a1a35dfc200855bd5b	0	1	0	0	1
99bba98b3e1853b9839fce9313908b38	1	0	1	1	1
10f047e4d890d79c98759b64e21d14ca	1	1	1	1	1
d60b6eed0664ed71a87f8bd7cdaac21f	1	1	1	1	1
1c069916dfbacf736f2551fdb8216bfb	1	1	1	1	1
9724b86981447dcab52566a7bf114cad	1	1	1	1	1
97f86815d2ee00df9b1afa2e5dcb4a25	1	1	1	1	1
2e14b502d8b9f6ac01a03100ca2d2aba	1	1	1	1	1
6b158608485a426d75c69538b713b70e	1	1	1	1	1
1d02e46880bcd2c349530e3193de90ab	1	0	1	1	1
d77ec21acdbca614797477627f69d9e1	1	1	1	1	0
13ae90fea74775cb930f1d01f3736393	1	1	1	1	1
0fca74afd56c4a463ee5c4e9cb2f272e	1	1	1	1	0
5426fdcda7800cbe43cc26aa4c68a583	1	1	1	1	1
c36918aa9f77f63ce7d641be1fdcbdce	1	1	1	1	1
d71c79e2bdc03c02c8309170edd2ba68	1	1	1	1	1
57226e9aba706c3784317b6050a1cd3d	0	0	0	0	1
131e85beee4b0129ab60371d7ffee860	0	0	1	1	0
eee19dacd9ab9757b8c5eb9edfc2e1c8	1	1	1	1	1
71d82125edb4ca89f24b5f8f5ca3d9e4	1	1	1	1	1
8517be11e5d6b5f60737903e0bb490b7	1	1	1	1	1
4f63aff5f4835fafa6a56df8f2396396	1	1	1	1	1
c908e36d0f2a5f75a66e666c0eb8c0e3	1	1	0	1	1
99c9fe7ed839eafb2262ed0d15e59bb2	1	1	1	1	1
eaf7d8d3ccb8649cc5318136053c4615	1	1	1	1	0
32ed8584b65fb4bc1de485fdcbf2c3d1	1	1	1	1	1
c6061a7d0021cbfc95ae0f139622368d	1	1	1	1	1
a7242e0fa62f3bd99dadf6321fd95dd4	1	1	1	1	0
445f91af2a63db9f5d94150878bd638b	1	1	0	1	1
3a7427cc94c10b90cc1202314775b117	1	1	1	1	1
c96b3e7bdc84ba9e044800f293099159	1	1	1	1	0
49c872e3fcc6360830b9253fc970d9d2	1	0	1	1	1
3b573990187fc6a7f2553daf3c4fbec2	1	1	1	1	0
4d0b6b3ab847cfba97628c06fef8d4db	0	1	1	1	0
d5acf54e3a357059d65a36975f61d686	1	1	1	1	1
c2d6f8dfc032978c83ee874812dfd042	1	1	1	1	1
c968ed1cedef33180938deb52a99330b	1	1	1	1	1
71d746efaf9eb6c159344e9b6817feeb	1	1	1	1	1
e679cc0d794a1df791456bfcd83696fb	1	1	1	1	1
7cd9315c7217ee620cc0e9037a20ccbc	1	1	1	1	1
3a50a4b6b23a5708476c4debd32de734	1	1	1	1	1
5244df10e8f16de2f29a5fdd6d8c658f	1	1	1	1	1
5ed13a5b55e9c654a91641184f683eb6	1	1	1	1	1
d911a0ca22b0a567a7fdbc5d98cd69e1	1	1	1	1	0
39f5de801d8268a910fc2c040d99c7e2	1	1	1	1	1
16d3560c1cd7c0366529c55d969cac6f	1	0	0	1	1
dee827f49e0e9b450f651199c5fc5fda	1	1	0	1	1
73d1fd9a2873aa2e1296bfb62641d240	1	1	1	1	0
c86e1ede6f213ba9c296084a669e7fa4	1	1	0	1	1
84b5f026ec4abddb79569baef6cffc25	1	1	1	1	0
6c29f752baa50a4e37671866f30ecdda	1	1	1	1	0
9ee8307acab68cfa2e462761930980ed	1	1	1	1	1
577d0341f04039ae3c289b2f73ad10f8	1	1	1	1	1
986b6f3e6a24db1e34d8bbf2963d6c7b	1	1	1	1	0
619aa52b3dce08bcc87f787956b95c02	1	0	1	1	1
84acd9138a861f217d0b97c7cc45f6fc	1	1	1	1	0
9a745afeeddb2f2bf30909aced339f17	1	1	1	1	1
6154e07da97c304e0eae785606fd696f	1	1	1	1	0
a52d6c72ed663d613055aecf86f040f0	0	0	1	1	0
24aa7157dc87c7a78770174764432c25	1	1	0	1	1
127b92c8c9e98bfa3b9d4179578b96df	1	1	1	1	0
f472c4d9459d98fdf13e4119b7fc3789	1	1	1	1	1
638fc88286b4ceb9b87e059e1363dbd6	1	1	0	1	1
74aed132788a8197a14c5a6f7554ba3b	1	1	1	1	1
1264c0aa546f057bc7dbd74ea4f8cb82	1	1	1	0	1
d67e3f589e81a86377e3edc866658156	1	1	1	1	1
c6b438da2ac84dd1275218a501396306	1	1	1	1	1
61800e56795385be9074b2fb469801fd	1	1	1	1	1
a6a6d398a086c43389c1310b47b181c7	1	1	0	1	1
5fbaa44c1515f21d3da5312d60762114	1	1	1	0	1
143b427f839ec024394668788cdbc0da	1	1	1	1	0
c9426679b0e1b0ea567f88191f16eda6	1	1	1	1	1
ff5ca0caed3ddb84ac8e9f1901ac8f8b	1	1	1	1	1
166f5f920c46ea9b07aa33ded0a783b1	1	1	1	1	1
febeaf8873535d0147a0f8a9f910ddd1	1	1	1	1	1
4ebdbe365f3f97ec430cb60a370969c1	1	1	0	1	1
03657a3d4a44227c06b82c2b0704bb2b	1	1	1	1	1
51f6f0b58b26ab0bf1144f9b8a84aa40	1	1	0	1	1
42a173b59c14178ac140f5e347daecf2	1	1	1	1	1
27cdc0a432c50eca830b93db9976aa31	1	1	1	1	0
8eae526f4d46ee233467d5b77f8ea8fb	1	1	1	1	1
abb7873f47fd3e23d87fffd49710c92c	1	1	1	1	1
9418c24ff8d295444635b40103037d3c	0	1	1	0	0
b8a1718ae2f17042d079ffbf6d7b54b1	1	1	1	1	1
46a09745854cbf7a35f097a27d2e1426	1	1	1	0	1
c413c7cc73ff24a53fda75ff98a4b4a2	1	1	1	1	0
5979d78b80c7df269c30a75c51ac1c2e	1	1	1	1	1
bca39dde529938b67fa01b8aca2b845a	1	1	0	0	1
6fee043de459b2fbc74b2db5fc986f52	1	1	1	1	1
896a0f12c29deeacafa7bfe3293697d2	1	1	0	1	1
369ce15f7df7fb3ee5dd9cf24dace466	1	1	0	1	0
3511a2928787a4a1d1d6ccccf98cc149	1	1	1	1	1
199c285392cc16c08d9347765c8d1eea	1	1	1	1	1
dc9cc7d09e10637ef9db7f32b1851741	1	1	1	1	1
ceb1bbbf42edfe2340473cda6edb1a87	0	1	1	0	1
289986e35e70c673b4f5f4f53f4328a3	1	1	1	1	0
ecd228693722c730ffc0882344633a82	1	1	1	0	1
e8ff28d7d49ed3d0e6dfba77f3ddd1d8	1	1	1	1	1
c875e81a3c485a653a2d7e5e7b772014	1	1	1	1	0
c2e5a6232402e1da42706fa0f6e1f72c	1	1	1	1	1
dd54a07f8ef12588a2e3b5e369a2f093	1	1	1	1	1
f8c8ea8c09893d511dd34b1848727d05	1	1	1	1	1
0027c306e0992afc047fdbe74cc88912	0	1	0	1	0
2200ec4d60ba96afb1986cefc3ce9fb5	1	1	1	1	0
9f85080ab49da84ea68412d77480e57f	1	1	1	1	1
c703198c53a0381282db5107f1712240	1	1	1	1	1
fe8a9a59feab187de9614d7bf200b644	0	0	1	1	1
e5774bd59bdd2b7a7e8c28671109c255	1	1	1	1	1
b0bdecae537e14976ccab6b2dc307423	1	1	1	1	1
0d1509f0097e8d8c427d45f2f12af1be	1	1	1	1	1
66d863ee8432fa944ecb52a7bf022fbe	1	1	1	1	1
d9d350fbca90c40b0f2ab5384cf2a9e8	1	1	1	0	1
b7a3adcfd5830be4efd3bda6c01d748f	1	1	1	1	0
1ee21f98406d2e049ae10ed7db0dc739	1	1	1	1	1
0bc881fa4e37fdf04f3acf80f9fda720	1	1	0	1	1
5cf7a9ca718b324b7c724eb6eca8bbbc	1	1	1	1	1
e412d29c85a2013243f302a73212437c	1	0	1	1	1
9211c213e798e3b59b69d124752e842d	1	1	0	1	1
f00bddaca919d0935031f92c4bfbfab9	1	1	1	1	1
5258790cbb6af492de84675540ba64db	1	1	1	1	1
f125470d1fd6b1d53ed8e8d2b7682f3e	1	1	1	1	1
13c365728f049b6e183339d2f6dc64db	1	1	1	1	0
1bfe6d95d9d709fb2d5fb5e9d0e82401	1	1	1	1	1
1d0db3b116ae2880e93b9c3e02e096fe	1	1	1	1	1
959bdb7903a4166c11b6a4bb3ee6d271	1	1	1	1	1
84a50c2c7af10ba9e5bca5be3e12a2b4	1	1	1	0	1
32b984277b07e81c532cfca0fac2b393	1	1	1	1	1
ba98f7f1c7bfd63272d6319bbe72516e	1	1	1	1	1
a83fd38e96b7e12f0f59e0a8f3b53d8e	1	1	0	1	1
fa3aab9ab5b2cb1b9ab2c7778eb5fbc9	0	0	1	1	1
c13b750f47d01e8747a4a51478327cca	1	1	1	1	1
34f7e6717a069793f1ba0f72f0a1c284	1	1	0	1	1
18b99cf6121688996b6dd854ae971560	1	1	1	1	0
aaed7fe06a837157b2614481923eb855	1	1	1	1	0
e0b06f79f5c5aa944fbf2dd184dde7c8	1	1	1	1	0
994a2e8345420d533db4889ce1d7281e	1	1	1	1	1
43d7a042077af86cac66d46bf7749a86	1	1	1	1	1
d41ddcf589c530eb631f45deac9bef04	1	1	0	1	1
0c440ab63445a64d9aa7856e9a25ad0b	1	1	1	1	1
db7a79d37f9e159f9a899f205e231a94	1	0	0	1	1
8f49b15fdfc2d5691d46c21e333d133c	1	1	0	1	0
a09fbb47e2245db91ff41d07962d2c0f	1	1	0	1	1
d6920197aa7ea1003949ed7019dddf2d	1	1	1	1	0
a133dd92119f71505026c2e695c79f41	0	0	0	0	1
e278cb0372de3f1d17801b2c42fefad4	1	1	1	1	1
7161c24c95e5d4d7bf7fe160a3142613	1	1	1	1	1
ab3ec2800c8a98fc30cadfcd445f2b81	1	1	1	1	1
86e2fbe2ac65d5d87dfab69d952e83b2	0	1	0	0	1
711f794fd435d0080c1c125cefc1be93	1	1	1	1	1
dcb4b3a9834b68658c48199b31d1fcc1	1	1	1	1	1
81e196d12446cbdee97059617d9d5fb3	1	1	1	0	1
a324f3658ed0aa60110e5cb287f1e069	1	1	1	1	1
c9cbbbfdef73d445005730934b8addd7	1	1	0	0	1
46a95a90f37c50d8c3736b18fd7314c5	1	1	1	1	0
a35d3cd2cb4785449dd8d7a3a0f0e832	1	1	1	1	1
22be58978b7469f83f1dc2f6ed3d8884	1	1	1	1	1
e17a00f532d6f4d55eeb14e97ff08e29	1	1	1	1	1
0dc47862261075c9d85a33924c4412a6	1	1	1	1	0
7665cfa734ac8aa4350bd02a8ed2acea	1	0	0	1	1
8ebd3dd9fa42fb4c74d4398ac674b1f8	1	1	1	1	1
79a1299d3783c6dd3a31a81eb4c8d3e9	1	1	0	1	1
d69c49e865efbec04009514403c66dc9	1	1	1	1	1
a6a1d34cc8462308db30153be78ef5b4	1	1	1	1	0
b8efacf78fcf40e6821fc721844fd5e0	1	1	1	1	1
8cebb7fdf5ddb4ca44eb4df2b779b47d	1	1	1	1	1
c195220afbec5c34171ca1de8759688c	1	1	1	1	1
3c56f53d1379e732d563dc70108c0073	0	1	0	0	1
1426f12407d8ef2aafb5da1fe7fd103d	1	1	0	1	1
3d57c1054b4f21120513b99d22a46fab	1	1	1	1	1
fed27d330e82a3a43c5ed26ae77d5cd9	0	0	0	1	1
ab9dc727d66e4570873e5e4311302d9d	1	1	1	1	1
6c8995da27bd4a661c218ff777111c42	1	1	1	1	1
58c511969c25a2db18a231e652829e2c	1	1	1	0	1
7c894312f1510bd2963cb5ed600dcda1	1	1	1	1	1
f67e05808a013e68713f58992eb4818c	1	0	1	1	1
93bc663b5ccd72d5d6e2bab08fed3b78	0	0	1	1	1
02798c06f61dabada6fd62f96cc8499a	1	1	0	1	1
5a5c28b8c5a90022c9d1c667eac5bc9d	0	0	0	1	1
3cdc0392fe64f31f046a243623832bd7	1	1	1	1	1
5953c3f67a811ab37717bf8a79df8a74	1	1	1	1	1
c1948df1baf5f2b6cac894ba174ae2e3	1	1	1	1	0
27726f431d589732221dd6ce190f3bc4	1	1	1	1	1
58cd2f9e3530aafcb287e49d3f493867	1	1	1	1	1
294db488172a164a501133f7d7121b05	1	1	1	1	1
810bdf3d3c3e4c7b4be4a71d28783c07	1	1	0	1	1
412f220b9819d768c82fa1db4df486ea	1	1	1	1	1
1ea2d76d28701c9f493eddaa8dd3d30c	1	1	1	1	1
566fe3a3dcd03eb677b87a329c970bfc	1	1	1	1	1
503711dcda3e8ea1583380a6b44bf2a4	1	1	1	1	1
764701eeea340cc3f27e461de975818d	1	1	1	1	1
174872b7e448f05b344df5975a717dae	1	1	1	1	1
69dcf26591523ae8180034c212e52856	1	1	0	1	1
799d347eac1f137beaddc96ca85f2de4	1	1	0	1	1
8532450c0859ec20820d6fdac17c21d3	1	1	1	1	1
6fcc8bca2ddc5d9ca9a4e0bb9f5845f2	1	1	1	1	1
bbaf6b897d1c7773e304f5fadbb5d242	0	1	1	1	1
21a945f70aa957dc48bf90157cc5d5bd	0	0	0	0	1
5ba049149734d73eaf4a8600bdb65de6	1	1	1	1	1
5685132e6de038b9398fd9c1da1d1190	1	1	0	1	1
b10925b05bacf6b880cac170883c54e0	1	1	1	1	1
ed65f106001d46470ec966358728fc85	1	1	1	1	1
45a8fb493d0062e444dc8105b94476a7	0	0	1	1	1
684151ea6da34a93c9ec6fd0bc1208a8	0	0	0	1	1
bd231fcdcedf92adbba9707886d9d72f	0	0	0	1	1
08cfe75be0ffdea1e5f46364a233f9b7	1	0	1	0	0
37142c886c6e94554079639b0e5638e1	1	1	1	1	1
7674b62e678c5915f860b78b2d36cec6	1	1	1	1	1
a4b4b30d936e5a447519fc1dac1cf36a	1	1	1	1	1
7789c1e477b82672206508160e7e45ce	1	1	1	1	0
c3a75c1ec4c8c65c048a7efbd7003413	1	1	1	1	1
2f94a9c27f58df3763f60b19435bcf96	1	0	1	1	1
de7426defb9d63b35b3e291ed29ced76	1	1	1	1	1
279b72162e7926887cc511215ca176a4	1	1	1	1	1
ff9c6bf137b9303b070dff9163e8d7bf	1	0	1	1	1
b29e11e32253586a9597fa7e67b30a19	1	1	0	1	1
b07faded7bd4b76bf345661a947777b7	1	1	1	1	0
16205b61af8827bd960a45f0cfa25b83	1	1	1	1	1
ec9890ccd95b935f6d5f217502b1a80e	1	0	1	1	1
236db54a69b7dfbf8462ecce9232e2b0	1	1	1	1	1
a6afff655b823638ed27dc8365a0cc0c	1	1	1	1	0
e82a87841dd52c1975e8a4e33fced37f	1	1	1	1	1
6f30fde7fea01f1d18558a911c421810	1	1	1	1	1
0425f873f4e851176873e0dd907ff58a	1	1	0	0	1
49d415a7170534df393e9b258a4d05d6	1	1	1	1	0
b81a5a4a559f2167ddd9289948a1cf6c	1	0	1	1	1
1eda7514589fb7bc841fc846c0768fae	1	1	1	1	1
31e96705e5995bd168dfa0f28999bbaf	1	0	0	1	1
bb853fdd1ed52ef06e404e0a64e0de9d	1	1	0	1	0
c22fbb7ef01d561d3b775f5e814439c8	1	1	1	1	1
03019f0da6a4482d62716f049ca6a954	1	1	1	1	1
daf80addcef9dacf7a10ceeb2a992c38	1	1	1	1	0
71df519460dece8f6c72f1d4caf7bf21	1	1	1	1	0
cbe8482736a6b5ff33f7758c1ce70f68	1	1	1	1	0
63b75e3aff41dffa54791233c52a8ef8	1	1	1	1	1
8499bc70c184e58c8ec284c2aeffdd0b	1	1	1	1	1
e519dcfe7b32aa93952d42109749a1fe	0	1	1	0	0
4211b33bd59125e8394b9eec808a1990	0	1	1	1	1
cb0736359cf71117ac2127a98709b113	0	0	1	0	0
9f13a2383238dec2e0b638c429c7f460	1	1	0	1	1
63bde703ce12cb8c54e7c012eb163a3a	1	1	1	1	1
2ad0c5f5a28d25110acab3fa917b0db0	1	0	1	1	0
7a230d663abdac7b8424870304c1b139	1	1	0	1	1
25e3137c30ad6100db8de30175c1d460	0	1	0	1	1
2ede9bdbef87c06084f8e475060a1d13	1	1	1	1	1
bf15367364e8252272e6bcd3e615b824	1	1	1	1	1
c39ed022d8eac5e29b1b9c56411a921f	1	1	1	1	1
030a0abe21e9c3baf70f74369320d8ed	1	1	1	1	0
dec7d9e7ddafab9d756528cbfccdc16c	1	1	1	1	1
af52c9510eb85a1f627da9828470c7e9	1	0	1	1	1
b167f9ec25830e4fcd39a1595062ee76	1	1	1	1	0
8bbd77cf9f719650b9dbf369cd063ecf	1	1	1	1	0
07f6829e6551fc42038913ed9f1b7864	1	1	1	1	1
0a19f022a3b4c89603a0680b735eec2e	1	1	1	1	1
62bf0780be12d0399555c96ba6df09cb	1	0	1	1	1
09e40e6c51e8e2cc1bd6dddea230cd4a	1	1	1	1	0
eb8967b880d1ac27af8b1aabf29394ed	1	1	0	1	0
86e15d1a4b7721850f51bb3ae9c93ce7	0	1	1	1	0
38096eab7cbff9b69054e4f00b2007c6	1	1	1	1	1
23f1e5b4bc4cd4e8939308a64e05391c	1	1	1	1	1
5a3bc6a1ca46f54aca7e64d806f9e219	1	1	1	1	1
282172317252231d59b59449a3814d22	0	1	0	0	1
8628982fbe0210b2c3b04eec44547d71	1	0	1	1	1
c79f7179603f660d3db97c99faad5d90	1	1	0	1	0
556c64f312372fc32c414be4bc3413a5	0	1	0	0	1
5d447c039a47b4d27b603fd7eff48081	1	1	0	0	1
0d9e83fe5c0d0846d2ac85d658bcbcd5	1	1	1	1	1
2467d21ad2d75bc1b54bc5b548367477	1	1	1	0	1
95af21ae072c48e854fc065df19bf187	1	1	1	1	0
4e79620575b60f091984062bc6965be2	1	1	0	1	1
242ccc6e9e94d26a9a1c18fd1c0810e0	1	1	1	1	1
a92748aabe82951e6b5b3a34d10ab9cf	1	1	1	1	1
2042ca0658858d78bf1e2e8554ca46ff	1	1	0	1	1
712e32aa51fb7cb8d889680eed949876	1	1	1	1	0
990557e7595cb4e57e282115af6fae82	1	0	1	1	0
d6ef4dc29089e210d34499d2d1e01231	1	1	0	1	1
3d8c4fc4bad464c1d090d6bf7df71fd9	1	0	1	1	1
1846c4a4c01e573c2201a3c58fbf2d34	1	1	1	1	1
26c3dff450220e400d7546392ef5ad1c	1	1	0	1	0
9131e68b9865365929bee99633b0509e	1	1	1	1	1
c36845826c169a0a20c3730fae74afaf	1	1	0	1	0
6eae6c2086402789d738658a79e0b9f5	1	1	1	1	0
a74e650e1377add44e6c899e302db364	1	1	1	1	1
d8d2d4e197d6f31aae759da2604f083c	1	1	0	0	1
5cd13805f21d760484115c65135fd796	1	1	0	1	1
8cf3f667dd48094dc693f021a9d744a1	1	1	0	0	1
5124bda4e2418aa4f3af062f877ac152	1	1	1	1	0
0844160ee0abcc9d24293adbe77d4c84	1	0	1	1	1
20e34a7e9ec5556727d05171379fc3d8	1	1	1	0	1
c41ca0e3720a471cde5c2606fc5c146c	1	1	1	1	1
28c8ce989953891f4e75a3a2b310ed1e	1	1	1	0	0
b644c955fb2f5aa8c82efa2de655cff5	1	1	1	1	1
84f8fd270a2cd4f63e8d08a966231bd1	0	0	0	0	1
649df29dd8f0fa5b176a51d2f9b33d58	1	1	1	1	1
2e02dc8aba4788cc5b4a3ea89693cbe7	1	1	0	1	0
5531ab7bc31a238d34a8c57cdeda9503	1	1	1	1	1
a847d25e144c982fc81065cf2becb95d	1	1	1	1	1
67093d39d5143dfe510b412898edca64	1	0	1	1	0
51eec279e319b001abab37bdafa21eb2	1	1	0	1	1
17bac7a14f4d3dd0203220a57b51adfd	1	1	1	1	1
f2a057bd95424933315f44b9cb13e4d4	1	1	1	1	1
9cf35a2841075a01c636d1d7b2149374	1	1	1	1	1
196be591058dfe81278579fc2e993d9f	1	1	1	1	1
adff3ebcaf59c00e7bd310dbd1e2c89b	1	1	1	1	1
c5cb41f2fb990b75707d8988fe967808	1	1	1	1	1
2c078a4b98d8aabd6f4f2f8ced2bc41a	1	0	0	1	1
57504331f7f5db157d162544078cab73	1	1	0	1	1
08f5b8869391bfb7c81557c7f4c86850	1	1	1	1	1
f81a33b7a2e46586973964283927b5cb	1	1	1	1	1
d5dd00aa93ba89cd4b922d94d4a63e44	1	1	1	1	1
9eb65198a9bb2da05ffada8b446a4534	1	1	1	0	1
a2b81d003a3db5182087ffa16bf5a8b2	1	1	0	1	1
55416263bc7f872e562ba19a40b61fa5	1	1	1	1	1
24264936aa69d4a8fd420e7d465f1ea8	1	0	1	1	0
36ceb314ece75a6c7815386545252b00	1	1	1	1	1
5a7a87ca48d6aa696ce97f44a6ecbc54	1	0	0	1	1
eb6af3211f0e459ef8e520656d34d0ed	1	1	1	1	0
58245092b526fecd5a9af414d3d301b4	1	1	1	1	1
e90c92a4fecf562fab953c78e139e281	1	1	1	1	0
20afe87d0e007978d3d31025afdb80f9	1	1	1	1	1
bc6a1bb2e8410da2319bd33142ac7f43	1	1	1	1	1
b827a4b893c6be3edce9ee04a99e1c64	0	0	0	1	0
db5fe70b9c5ab8ac745afaeeca5081bc	1	1	1	1	1
d2a8c511a27d8af2248529309a4d7a10	0	0	0	0	1
248c67b04a4674ba9e34bfd245ed40d8	1	1	1	1	1
3d520ae983d9f987910a6336a0787fb2	1	0	0	0	1
811165be817df96f27e4fc80fe008927	1	1	0	1	1
b99e8f7539879f19d3d9ae38a37c9512	1	1	1	1	1
7b5ef630b083ad716e0ad682d8a1e7fb	0	1	1	1	0
8039537dd8be0071dba124858f225acd	1	1	0	1	0
310a69daa9217142bf9f7322694fac41	1	1	1	0	1
fa1770a9948a66fa7c5695e6d1cbc706	0	1	1	0	1
b85467a3c22ac81f021415a5ac014e02	1	1	1	1	0
32c7dfc37e4b42609d83bbde873daf12	1	1	1	1	1
95ebca58e27795f3a356fac61bde3c2a	1	0	1	1	0
43ea474da584b5f88efa75d7b8f378f1	1	1	1	1	1
bb4773b6671b33c654ef7d5574f0591d	0	1	1	1	1
d08b3a6f87d722b932b0828dd2978a94	1	1	1	1	1
93f1d3f4a14c4a14b6759c4fd3026f77	1	1	1	1	1
63b4030c5842366266718c6f41cf8728	1	1	1	1	1
9b946f0fa3d1c8253f1aacedfd2c68ce	1	1	1	1	1
115b2bef3f8e0b344eff001d27b083d9	1	1	1	1	0
f99951e61a9104364ba8e06a14cb27d9	1	1	1	1	0
78ea90c37fc7b655731f1939e79e22e3	1	1	1	1	1
36b34aa074ddfa0843a282cfd0e5ae4c	1	0	1	0	0
5c52a354ccb84da968822a8dc2344214	1	1	1	1	0
9298bab0e453883e411979897c7d0d69	1	1	1	1	1
3feb39ab2c6b4aafe12d6175c6b53716	1	1	1	1	1
3174d62f61936569b2c3f2da54ea0719	1	1	1	1	0
6ec1f0779cbe22ba061641300898d1b6	1	1	1	1	1
01d55e883df927932b7a3655e540fa55	1	1	1	1	0
69c62e8b663ec1df93fdbb128c4acddf	1	1	1	1	0
2461180f54ae3c7bd4a066b12af8b8ae	1	1	0	1	1
4c7a3a526a08cdcdd14a2adf096a1873	1	1	1	1	0
d3095b4b1f235aa4e0a25956ae8f7c50	1	1	1	1	1
9dc833227ae35abc7df6229e6154ef7e	0	0	0	0	1
ec4b972003ccbebe5e0079a6fd8d87e2	0	0	1	0	0
386fa3daa991c40665ea27a0536995cd	1	0	0	0	1
52518e4371c6fb22a43464d700b8d74b	1	0	1	1	0
92546fb72b7174b6749fbf10e02b2cef	0	1	0	0	1
0570619253ee755cc7463f9a3308f6c9	1	1	0	1	1
1018e43fca1c704699f9a01bb5372447	0	0	0	0	1
9bbf21cb2d3db606f2375f29f62b3c8f	1	1	1	0	1
4479be9d9b55003d3b902b2156230a76	1	0	1	1	1
deb4724a88968c526fad1e3ae7d88b49	1	0	1	1	1
fe2816825ca4522ea66f215f9ddc5941	1	1	1	1	1
6b13c432c60aed195552c8e114fe6e47	1	1	1	1	1
653cece0f6c5c5e5d86723a784955ef6	1	1	1	1	0
c1753f8f2af63a635a60aa4da7caa679	1	1	1	1	1
f8bf8a34463776e191133951ea6195f4	1	1	1	1	1
7c42dbfc955a284b208bcc1877682837	1	1	1	1	1
eff8aba1e1d87920fc6ba924f13df794	1	1	1	1	1
6d287d50d028dd3424c5022d81ae6ecf	0	0	0	1	1
da576cf9c81b5c5623be1202093b08ac	1	1	0	1	1
d4b9f6d2daa3cf0e6ee6b7a2a5eb2655	1	1	1	1	1
bbfa07215cf090d547897e9f4a0cc51d	1	0	0	0	1
1395bc79946fd1b5fa7a97671a7e844b	0	0	0	0	1
9e7d0bc722b25265d3330a0746244bcb	1	0	1	1	1
4e479ccbc75048fac083e8032fe583eb	1	1	1	1	0
fe1a2bbdb3f812e45ce1ffcf0b3339ee	1	1	1	0	1
f196eb78af4ae5d5dbf5bce00d67dedc	1	0	1	1	0
fb79b70eed8acb0d4e3c6274d3e4831c	1	1	1	1	1
56c756852e31eaeea409f04b5d6f6932	1	0	1	1	1
1556e6b5060cf0e25d68b92b6656bfd1	1	1	1	1	1
faaad7f6f9b70647547abd44349af438	1	1	0	1	1
8aa687cc2ef34dabe76f3bc3f75a9464	1	1	0	1	1
4eb664a446dbfe7941c4b4659cc66cac	1	1	1	1	1
6aa3a7c19735c152c66bbe3bf97d9c05	1	1	1	1	0
f3fede3f5f5661dffac2eb69b84e79b5	1	1	0	1	1
1df723ce69659b2a18cad0dd16db15c5	1	1	1	1	1
6a7bd04734fff6c6252dd1d55a2edb4c	1	0	0	0	1
cca8f7025602e5faed406ca90bbc0f63	1	1	1	1	1
461793032e1d4491312bc9f1d12523d4	1	1	1	1	0
f2c1b588cb6cc6e5471e0523b7868d1d	1	1	1	1	1
74f0ad01ec0b878d88324c96ca81c8d7	1	0	1	1	1
5ac243356f102ac8ea214d3d96cecd47	0	0	1	1	1
5650e4cf5ae0e0dabf5159f3edc4b977	1	0	1	1	0
432c7fbd4f968bae4c6bf7314beef3f0	1	1	1	1	1
ba56a0e5d929ce1f98ca056dd212e8bb	1	1	0	1	1
a41e28e31e21451afd47ab2af3a7edc8	0	1	0	1	1
5e8d557e1e279c024982a7e12c8fc9c4	1	1	1	1	1
efd74e595b706fee1cb77e61ab68d016	1	1	1	1	1
2bbaf0b7117242631c9d7db63bb6a2a6	1	1	1	1	1
3ccca15ba6ac6b04246291de50a7e620	0	1	0	1	0
33b17533a9904a8ed8967caf714015dc	1	1	1	1	1
b4e067d29c6c2d99666e8387cdd4114c	1	1	1	0	0
4667feaa45e305b30be907e1290a448d	1	1	1	1	1
c05d38c13155d833b9700b24d72a01dc	1	1	1	1	1
ff62508e29efc9f2ef3eef02d4fec9f5	1	1	1	1	0
84ae3da02556c4c5a02c38771c3ebf6b	1	0	1	1	1
38122104edd5bd3a3e71c9d85e702aa2	1	0	1	1	1
0ab4bae3b384179a1f9f815f25cabe5d	1	0	0	0	1
81aaeabbcbdfe01c4b78a84c9cdc32ba	1	1	1	1	1
2c54ad90292fff6ba1371bbf28c8ed15	0	1	1	0	0
defdc37e03cded29033e0d32fe0d8057	1	1	1	1	0
a21b47cb276621143fb474c0d6645b9e	1	1	1	1	1
9e1c43f2b760b38d16ec40fef29ffd7c	0	0	1	1	0
883e2270839d984ccf54feb60e4090f9	1	0	1	1	1
c5621599d2594b771351af8a3fd4a978	1	1	1	1	0
67e2bfed664327a17496fd7355c12745	1	1	1	1	1
3ae607c1afd73c844c045ade419c81ef	0	1	1	1	1
364c493f9eba36f8376b1f2c78ac9f9c	1	1	0	1	1
74f193f9cf504dae161e45a30cd7167f	1	1	1	1	1
3994af8d59228491edcab84b4a8e7bdf	1	1	1	1	1
60a86448dcaeef39cdcc8bf9208c6666	1	0	0	0	0
ab86860a7f7c46e97624d92a1fc3d11c	1	1	1	0	0
845afa7ed9fbb7bdd52c543ac6f68cd7	0	1	1	0	1
c0767ca06d378dc18821ea948e4a9c66	1	1	1	1	1
115f7ce42bb9e50bf10b082a9b82fc02	1	0	0	1	1
d20fa109802e8496dfab639b695ca1ff	1	1	1	1	0
b719934de06ab5b802dbfe374ad4b024	1	1	0	1	1
69e4a442686f3fdcb2d3627d32cd7785	1	1	1	0	1
bfeb57b1a3507f169138808583552006	1	0	1	1	1
23fb656b20d1f8cb342d64bbda8666e8	1	1	1	1	1
1a46539811d05cc7ba00a9cc0585096e	0	1	1	1	0
43395732db619eb82ea0ec9afea87b36	1	1	0	1	1
a9d5adb9b8c252eade45a7d324a11a2d	1	1	1	1	1
dd35a026f0dfe7d6025eac9d9df0ff67	1	1	1	1	1
9c45e01fbe61f80bf47db3a8bd254b9b	1	1	0	1	1
e2338c74a63c4c52c363d0f2cd0f73a6	1	1	1	1	1
69e794bb5c923a1372a7f95a6df63b3a	0	0	0	0	1
3fedd024a9ebc0809e087ab2f40ca0d8	1	1	1	1	0
ecdeaadf36b4cd7959aafc7a47247049	1	0	1	1	0
501a3c57b2eac427852f34849d1c66e0	0	0	0	0	1
23aa47154d9874d02b1199e8ce6426bb	1	0	1	0	1
e2c3e480fa8f1b0b2d395a14c9dcf839	0	1	0	0	1
80f2eb5dbf9a10e0d99c1bc8fac15c91	1	1	1	1	1
2a3e9a33ceb6c48778c2ee0be6d0042d	1	1	1	1	1
3d36f51c4aac7cd38886382b13a9fdf0	0	1	0	1	1
5fd0c668f458845db2e4acb934e53286	0	1	1	0	1
3d1bd913c724b720052679c4686e5324	1	1	0	1	1
638069ecd2a87d360b0b2e9b604b3b61	1	1	1	1	1
401dd1159934121fe5ca545e8fcf8f97	1	1	1	1	1
a60bf688a09e50608304c26938648c85	1	1	1	1	1
0523bde880dd52e4c3a1759b33ae35b8	1	0	1	1	1
6fc07f499471a333700e99c2b0fc3242	0	1	1	1	0
178801d5b69f04cb382af11fbcec6193	1	1	1	1	1
e52450134a3333e7dbbba943668d094f	1	1	1	1	1
4813c28435ab6ba4ef60cc0a653f252c	1	1	1	1	1
6fe3a414b200565f6e652f89f9cb6e9c	1	0	1	1	1
e9aab4c95cad73452defd83e9aa2960c	1	1	1	1	1
e447804178168fdca0995501b45f2158	1	1	1	1	1
b4ce7b432d945b54355068f5fa14473b	1	1	0	0	0
68fa3e56d7010e1a29d3166ff856339c	0	1	1	1	1
cda53bc8fb5cf1f6749dbf3186b2b509	1	1	1	1	1
011b12b315d46bf878309106eb0b5e27	1	1	0	1	1
9af91604437448a6928d5879765803b2	1	1	0	1	1
ba7dc859ac47401b603b1225d61a9a91	1	1	1	1	1
9c3f8b00f5a15b0c55a77b161897dfcb	1	1	0	1	1
bb90b4ab4eaaeccf7c351cf292978448	0	0	1	0	0
4a3c436963127bf30a3da7ca8d1bf2bc	1	1	1	1	0
1bb3c3c44e4de77e39402221b4b5fa80	0	1	1	0	0
6c8caba6dbb42e1bcae8e22e08c3f334	1	1	0	1	1
d316a48c0fe407a873ffc0f962f346b7	1	1	1	0	1
ea64d56beea73f2b89b15f5f18a3a72d	1	1	1	1	1
1b77490faa145c7e75ed7d873e890c0b	1	1	1	1	0
fb30fb14a95df2dc489cc908355e0a24	1	1	1	1	1
ae0cf5dc3775e5a5b60c3610374a5ad1	1	0	1	0	0
75e4a6500d87b356ec00e7ee22ff711e	0	1	1	1	1
e241b54c4ae90f89cfc88f57f8f4bc41	1	1	0	1	0
944d6da29533d6b69db1ef58db87b1ba	0	0	1	1	0
32989054fcb4b1c819b3889fa112da61	1	1	1	1	1
762a0881d8a7be0b7d637aaa40b4e1a8	0	0	0	0	1
647c96e892f9c3882edabb12d5918c7b	1	1	1	1	1
c749783ad6e39ec79a8b816dd57790a5	1	0	1	0	0
db97a54cb4b836f4b8e75607016eda4f	1	1	0	1	0
3a322dd07e71038b12b4bf32e6f5151e	1	1	1	1	1
730e2cafaea0395f8dcc5ccda23c8778	1	1	0	1	1
c4eeb76f9652341d0614d93cd90b3eed	1	1	1	1	1
a86e17dc698dc2dd2ee5ef57a87a2678	0	1	1	1	1
96f8e2c9862d083f3aa0ef9ac8f795f5	1	1	1	1	1
726a4c47f5b994f504ac297f2b864ef9	0	1	1	1	1
510ded827cf00d1d686d7feee3d28286	1	1	0	0	1
c106807852e6ce0689fe197b6e89a832	1	1	1	1	1
9715774ac624171cca1c627be3c486e3	1	1	1	1	1
e122cae58ae562551dda674be52b0230	1	1	1	1	1
c7bdac4d59c4061fa313897c2aacbd80	0	0	1	0	1
510a20068d2731d51a1e45955717ef21	1	1	1	1	0
497b280cb84f655784988db1c965f3f8	1	1	1	1	0
f7c0f06a79f915b1aa34864264bde108	1	1	1	1	1
f374803b3b5ce88067e35a6e0f88fd3b	1	1	1	1	1
595af3070f125faa8eefb579168b2626	1	0	1	0	1
17b25a3a3e994ffa4354e25d4105e3d0	1	1	0	1	1
b0eddde746e1249eb51de656a154b60c	1	1	1	1	1
749d4c2bd8f600f76562c66a5525e0ef	1	1	1	1	0
e6116a72d7fd348930683c553dab902b	1	1	1	1	0
c1c92ad892a4c71c3a50f8be13bc9745	1	1	1	1	1
b9a20bef1f319003e61d1c3a5d62f592	1	0	1	1	1
233737f24ee38c2a6219d3575c3c43a9	1	1	0	1	1
c0725a6df88def2712c53adbbdca4ecc	0	0	0	1	1
47c84cf5b6c2877e65149d1d311d3703	1	1	1	1	0
8d360adc043ad4f91bcbbe7be1746b78	1	0	0	1	1
67e20253ee6952f4d3cdc6ca72c66c36	1	1	0	1	1
51759b9b2a45b018b6cb374e66995928	1	1	1	1	0
2f8214307f76bd10ee5e471982816eb1	1	1	1	1	1
f189ce4960b578c37696ba4043630a92	1	1	1	1	1
9964c78ec3504dcef374b14be18a46f8	1	1	1	1	1
8d111cc27166fa07d088c8203db7109d	1	1	1	1	1
e78235b404428401acd09ea94a088117	0	0	1	0	0
300a7ea36cb38298336cf7dc4749e42b	0	0	0	1	0
3d4d66ca5c68d725486066b191436397	1	1	0	1	0
f607a2d3c83a860251c939292c6cfa9a	1	1	1	1	1
5031d30416a8d811355edb4d4029418d	1	1	1	0	1
ef1dcb2dc9efec67f3cf5df3f8ad55a6	1	1	1	0	1
1d049ba949aceb3ee8fe27be81469696	1	1	0	1	1
4a8d61ac8eb411d8dbbee28775a4e230	1	1	1	1	0
9082f9cfcbf4e961d11ddb15ec61d389	0	1	0	0	1
c346e559ed36cb1d4e87e815326629cb	1	1	1	1	1
283947c07af16ea1d5604b1efa9431b6	0	0	0	1	1
379dfe233f3f256146d1cb54dcfd14be	0	0	1	1	0
b0e8b75c5e291728ff6dc37c97d07e35	0	1	1	1	1
441c165d7ee40142691c64426325e41e	1	1	1	1	0
7c04730995fa9c85dee061626d6418f6	1	1	1	1	1
506050148c4d878af4f2817772c111db	1	1	1	1	1
75dd0769e089bc00190151f5a981fb39	1	1	0	1	1
7ebdb099e348a02776f19b88648bcdc4	1	1	1	0	1
4bd3439fab36a06dec4698afdd2014f0	1	0	1	0	0
5b7d3487bbc561e9def20e3fb0043bc1	1	1	1	1	0
1e8373977ac30def3eb76b8c8072637d	1	1	1	1	1
8b5d9c9b65955689cc54693ef03fb412	1	1	1	1	1
8cf30dbf49a7e8554ec8945f36db75c6	0	0	1	0	1
6c87c980d51a20d3e0f8c50225dd73a7	1	1	1	1	1
b7f2b78f6c2069bdee56649d826bc6b0	1	1	0	1	1
dcf0aace91a58eee124ca597475b32b6	1	1	1	1	1
86b5da8ff35018e8e2630a25a311ceb3	0	1	0	0	1
9e621288e79563bf0f71f1116164300d	1	0	1	1	1
89b1bd905f2ee6e52526d9a3f94a2563	1	1	1	0	1
178df45c5d6e1eae1819e8d4eb911dc5	1	1	0	1	1
4d1622fb2f99387db2949f6d7e1b82a9	1	1	1	1	1
e109aea427922d97a6d0dfb0c5d8f7e8	1	1	1	1	1
82b1fdfb2437e9d15ebfd1f6e87aceaa	1	1	1	1	1
190ecc5ae5466a072dda7f64748f744a	1	1	1	1	1
86833b2d896fed0fe2c4ad3db374d96f	0	1	0	1	1
717b38fdb33c0fe320875280c106c7a1	1	1	0	1	1
d38319515e0df12c3ebb07b2b94fa27c	1	1	1	1	1
7a1a634b55461b72e0ed0b4d0ef0fa10	1	1	1	1	0
753fc7815f964d6d2f9942a2fb9bf1bd	1	1	1	1	0
75df99fcb955f236fdcbb8cd25f22b95	0	1	1	1	1
cc56cd4f84f91325aa9b5211953e5d19	0	0	1	1	0
21c4108832d600d58086b017bc27626b	1	1	1	1	0
286869cf76c28abd9327a685c40abc49	1	0	1	0	1
b8704d4c4e2df91fcb1cd72268aca83c	0	0	1	1	0
0e88127f25c5c300971245c4b4f8fe6d	0	1	0	1	1
cdbce959e37cf027364a38d9e26a2d60	1	1	1	1	0
ed580b0101e490c90f5b8bbc9c301419	1	0	1	1	1
3b7857dc273b8dcaab767f884cf489b0	1	1	0	1	0
bbf2bcbdf664c9806d3025f2341761b0	1	0	1	1	1
1172e32cf5291b7004c20f3396a4a528	1	0	1	1	1
f5d72edbaaa5924c7508cc994597480c	1	1	0	0	1
5a06078a6af0f1556d75f1cc7ffb87b0	1	1	1	1	0
8374df999441d76a1cfaea53387a20ce	1	1	1	1	0
bc1c7a2b3418c0dad1f491ea2c46587b	1	0	1	1	1
bed874238ce8bf4a141d70ef7a86b954	1	1	0	1	1
c88616c6e3e167f144b9ea6e274f5ee2	1	1	1	1	1
72a7f080be9ea558727e0a4e51ef96c5	1	1	1	1	1
e3710ba68f8ff1369c426e3be0434f3b	0	0	0	0	1
81a85a7916746bb67699ea79e000ad3f	1	0	1	1	0
d0742be005dd9b9604e23f1ef4d8ebf2	1	1	1	0	0
3704cd6154fc00c7ada1bec65d20cd40	1	1	1	1	1
4f4214f5bd6024c57208288a637225fe	0	0	0	0	1
017f0eb42131500285832f418caf6307	1	0	1	1	0
3a365550d9c70f8262092321f26a4e65	1	1	1	1	0
5a3cf64b694967cd2d92ab04e00e3312	1	1	1	1	0
d6cc4c3f432413c2b4816204492dc793	1	1	0	0	1
343fea9f4134256e9f945146432ea7ee	1	1	1	1	1
9f83a8bb4c2b0bde7fcc9dbfd3f6429c	1	1	1	1	1
4aaafebf32096e80e7dd9a1bea1164ea	1	1	1	1	1
3f3a9c428daff6162684d3713fcb6f21	1	1	1	1	1
4ca948b7013e09cb62a273651fb00145	1	1	1	0	0
593281ea5aff8d2b847c74d0ac5066c7	1	0	1	1	1
585cef468e99ac93df5a76e93b44ccfb	1	0	1	1	0
1390690d966b2899f586cbe35ab1186c	1	1	0	1	1
b9bb26b5bab77a95d3ba1e074e3f0a80	0	1	1	1	1
ee88deba3788dd79945417ddb3c1c4a1	1	1	1	1	1
cdc1ae5f3053f557490aa39d66b0e406	1	1	1	1	1
fa2a5be817c43507692c17b1a3b89138	0	0	1	1	0
927843e47dd57c1d0688aaab3be4e21b	1	1	0	1	1
b37d7b8c5e60736bbd7ea7050c58b885	1	1	1	1	0
4a7b2ba78fafaef98462769c15e04ac3	0	1	1	1	1
a26c0e46d7a5807cf641af56d380f160	1	1	1	1	1
1b82a913997e1e507ca02437f7c15190	1	1	1	1	1
8b2168ae1d9a28cbc102c487693d608f	0	1	0	0	1
57e6de6382dfc4e2dfd75ac61e37c717	1	1	1	0	1
2dd129a0b81183b15e4de3a0a4a31425	1	0	0	1	1
8bb80994c6fe21ad8a3217c34af904f5	1	1	0	1	1
be297dc5593b6bf4eeb03923c37b4460	0	0	1	1	1
81132b48a3a876f5f0098611f6944375	1	1	1	1	1
6cfc5701ba4ba591e7368a025bd5a776	1	1	1	1	1
0742738e947328768376672be19ecc54	0	1	0	1	1
17c91527093ee91a765ad3fc1b81720f	1	1	1	1	1
5999584a05416c86e26ac87df5768de0	1	1	1	1	1
f226b3d0feca50f960566626589a2530	1	1	1	1	1
0ca292cb887d9095759e05ff3d73e2f8	1	1	1	1	1
3b7cb25da4ac8547da83d341fec61d15	1	1	1	1	1
9b7dc99a9c61323f862ad4c9a41cd156	1	0	1	0	1
d84e378846729d7b3d5e5571c10cad9f	1	1	1	1	1
ca12b69ecfad3064d1c25ed8adda57c7	1	1	1	1	1
e6f1930b312af62de4e67d7d712c1590	1	1	0	1	1
f4fcb89b5bcdeb6d78a3da9951ad00de	0	1	0	0	0
961e0a110b2d048d0dd53ed7f487bd31	0	1	1	1	1
ba41f584f0f90517541f506328b35d69	1	1	1	1	0
2a67b1f0d54358db702467f382619d94	1	1	1	1	1
3e129e18aa99897c59dde0304d9a7f6e	0	1	1	1	0
6e16b434dfbb96c063404843a7eab291	1	1	1	1	1
bed62ad6388fb2982348fa1a8774a45b	1	1	0	1	1
80d979c697a4e9977fa6a60a7998d5f1	1	1	1	1	1
2cb77f9f682e6490730be138af91289e	1	1	1	1	0
e444bc84c1e8cfc5d02dd44475712fd0	1	0	0	1	1
ea4ed43784b16c5dcaf48046ffc788ef	0	1	1	0	1
117b27533e075dea1fa3672f7e767f75	1	1	1	0	1
1f6cbe857e528ac128a70ca076ff7938	1	1	1	1	1
2fd25521dcc0c992bcd9d48d54933d06	1	1	1	1	1
8bf0012dc4a9555a75ecb4195cb13bc5	1	1	1	1	1
0fd756379b114a5b38955efede57749b	0	1	1	1	1
34d13c720fa550acb3cd1b5b0807bfcb	1	0	1	1	1
1b572bc5f07cd26b661064acc4f8de0a	1	1	1	1	0
df11404de178bfef8ff6682cf9a79302	1	1	1	1	1
c352dc26757c01f024e8a94d2f9c19bb	1	0	1	1	1
37f58b258b9a713a8e30565477012918	1	0	0	1	0
07e66dc7772167d10d9211ff2bd12bb8	0	1	0	0	1
5d9a0ff121455e24745b41893a162024	1	1	1	1	1
0938a0e8b3f880bfd99cf94ac444ee04	1	1	1	1	1
b735a82e285dc1696c52524186050554	0	1	0	1	1
bec03a5b231d7daa41a546591a70a5bb	1	1	0	1	0
3b401f48e97774cdf9b66e8a199accad	1	1	1	1	1
fa747e63a8e3a9c4bac10749f15a7c2c	1	1	0	0	1
f7d7dd238d01f5927f12ec727cc34123	1	1	0	0	1
9ee8c395d7172f938602cca5775702b3	1	1	1	1	1
10c6d3bd0a09fff08f178410fe5022f9	1	1	1	1	1
6abcea977e7bd32bd2d7c5d7098b6041	1	1	1	1	0
7e60845c0e535508e32b0f8b7f1b160e	1	1	0	1	1
d7175b3808e35211778ca7e2b5b44688	0	1	0	1	1
7dd757a3a90d3b0105a18740ae96bd79	0	1	0	1	1
c3cbe9bdec3f4a7218606fe79295bb50	1	0	0	1	1
6b07eb18dac350e2f70d48d35b428995	1	1	0	1	1
e4fb93f3d044d434d0e68f879306f590	1	1	1	1	0
71d69e81f668a4d64f3b0c4ddebdfcc9	1	1	0	1	1
1de190b3a101b7ab9e229c62f14a4881	1	1	1	0	1
42d0bebea6dd782c89bea0f420bc4d7e	0	1	1	1	0
0eff7a40a2c1609d9c80a64f7d745a0f	0	1	1	0	1
2e066b5bf2ec0d1e6f14eb0ee323b30c	1	1	1	1	1
ade4991361a63e4913f3ce0c7627929b	1	1	1	1	0
e539c75e383cfd0c332b28f2e1b27015	1	1	0	0	1
913d2a423cded06b40ff1d0b982d98f4	1	0	1	1	0
6305e63c480d34857eb226f8e60f6552	1	1	1	1	1
b47ca6d6af0c58ba346b38583287b57d	1	1	1	1	1
ed80385c0669adc0e796b47462021663	1	0	1	1	1
d1cf46477870f3dec50f78b4066629b3	0	1	1	0	0
e5f9bcd68de63f7fcc5ff61ad22e58de	1	0	0	1	1
c6da06659adce9def3f63ec0306ea04d	1	0	1	1	0
0749e47068bb5c0accdfd0710193bad2	1	0	0	0	1
ddbffb85563c859aed536144673e9f6d	1	1	1	1	0
42f4fc5b266818c6a032f15c097056a7	1	0	1	1	1
29dea49d0896ab06da3ffcc5733df949	1	0	1	1	0
cef9e0d1804366113c10cce18bf1759c	0	0	1	0	1
b6792fece27f6c979189acd1a17c72cd	1	1	1	1	1
d2275e081c3854acd6b0be5b8aedfebb	1	1	1	1	0
9779a00f9f78c242f25f5d5ecc834556	0	1	1	1	1
daf1909284d5c6d5d34e55ac89505e13	1	1	1	1	1
9e6da0eb046bc59697e6a5a368b1703d	1	1	1	0	1
c5d735ecff23f87e806a25c4064d44bb	1	1	1	1	1
b3d13c2914ea6c94191bfb5c873d1bb1	1	1	1	1	1
b54f0c052f9905a04d6339f1667550db	1	1	1	1	1
50c1bc7a6811ca76746e8a2fe93f1e76	1	1	1	1	1
c300d63acee896b7f9cb290b360d7083	1	1	1	1	0
0f5b17bf395f427430ec4d0e9f6dd704	0	1	0	1	0
2dc5e583706188dbd784c9c92d91d451	0	1	1	1	1
4e359b5b6b34c201c809163305def7db	1	1	1	1	1
80681cf3ce6b9420f963b6a42525d98b	1	1	1	1	1
34890a4018f90c36f70aedf8d322a291	0	1	1	1	1
6636fb571c243e4b303e0d2a50aa59b0	0	0	1	1	1
e83e00ec2fc0f46773f054419146c054	1	1	1	1	1
3b54031b4a19602fc48d7827add75494	1	1	1	1	1
029690c8d218b6534f01749d72a49e6b	1	1	1	1	0
f0dbd8ebe102abb7f165a206c7482e2c	1	1	1	1	0
27a5d01be166f4beddb74eeba2a2a2af	0	0	1	0	0
65ba307c8f46adb30d9837b738eddc0d	0	1	1	1	0
13265ea44f07d55c6e4d4b7185795678	1	1	1	1	0
93ea9d8478584e2e1affa82a719f4776	1	1	1	1	1
4d232427c67bec67d6e9586c6c964d4f	0	0	0	0	1
2be8e3c9fb2f7dd7610471cd69eac08a	1	1	1	1	1
23e080b412be22abca0bbd07730e30cf	1	1	1	1	1
95fc0d171fabb7796264a170a2281f05	1	1	1	1	1
62dda4a4c97cd33e8997ae0dbca07ba0	1	0	1	1	1
57bc054ab051314f3bfb2cc71a41e1ec	1	0	0	1	1
d58d972fa21299d2cf633e2ee6c7ff12	1	0	1	1	1
172b0a4f405c4ef946daa9643f36953d	0	0	0	0	1
f296f7cd606736e79d4761a7465048a7	1	1	0	0	1
39a3d0a30ab814b1442d3cc8e87aa1c1	1	1	1	1	1
8f02bd62b27534246e4bff3836bf0f75	1	1	1	1	0
04bb02cd1bcf15c85e00aa3a9f4d96f3	1	1	1	0	1
c3fb108dcdcd07d29449330b5918af15	0	1	0	0	1
ddaf74a4a7120bf55b9da71ce5e22b86	1	1	1	1	0
2cd37184c8dc63fd47b8869f4ee5fce9	1	1	1	1	1
a886c717ace62c9708181a9a37a109c0	1	1	0	1	0
fd53ebca2a948c0834788b21ac17f73a	1	1	1	1	1
4eff4bef07a9165925fbfc089d090eaf	1	0	1	0	1
d08cd4edf48792e3db6d83262c61ed80	1	1	1	1	0
5949fd7ea786b1707db791b90268d10e	1	0	1	1	0
848367d8f53d950b587d69bb5b3bb942	0	0	1	0	0
c3219f031dc512d99d048cf7839cf8e1	1	1	1	1	0
d38a2f2e5bb8a6337bead32ef1a1ee7e	1	1	1	0	0
6bd7c8c877fa9815b353feda05223aaa	1	0	0	1	1
46964e9ac86433d3500f84d66fce7be2	1	0	1	1	0
6930be011fb781a79b286fb00295e45a	1	1	1	0	0
bf957d0586cbad8434c59f869404c571	1	1	1	0	1
b0f5c6fccf1ea80637441bc738835cf7	1	0	1	0	1
9f0b3ca9d72281c0d80add1915faff3d	1	1	0	1	1
51efaf05138ff1292875d5054833ad00	1	1	1	0	1
c430e1a2691e901e82d312c6fda8e811	1	1	0	1	1
92d96669d0a9b505de69bebeb6fa4d0e	1	0	0	0	1
a3c614516c5d405966e7df9fb02898f9	1	1	0	1	1
8c0aa08c8eadba83347823b82fdeb42e	1	1	1	0	1
8c64974c2fe67450e99b5af6e24399ec	1	1	1	1	1
70f2b146cd722c4090e1b83bdf9100f7	0	1	1	1	0
29b12a52138410da7a1a3fc7b49a9e4d	1	1	1	1	1
879183e6e4033519a54ed66af587d074	1	1	1	1	1
019bd680402cb29bf8829391229814f9	1	0	1	0	1
2b67b9c87c7fc71045aa8fb8c79c910a	1	1	1	1	1
b2ee724835087ed2c743bf96cdd903b8	1	0	0	1	1
df139b7ec3c07434437f29949ad11f79	1	1	0	1	0
532688cd2dc0e843047bc88d33e3e25f	1	0	0	1	0
44d61ab37193b04624c372f933a5a63d	1	1	0	1	0
0499b10e2b27e8600b6d77de8fd5e836	1	0	0	1	1
9f8a868be72a67d6df1970b89ce95757	0	1	1	1	0
9f7e3d8a833fdfdcc1457fdf166fca0e	1	1	1	1	0
89aae6c962d3f13a801f7d79aab64ead	1	0	1	0	1
ccd5f9333775dfb2e5c3416dab14696f	1	1	0	0	1
4edecc16bcc5b49f33daa9b74ad3d4bf	0	1	0	1	0
0c5b7645d0fa3f9f1c9315454345ee8f	0	0	1	1	0
3e6c97c2bec2a36029cac795e54e19d0	1	1	1	1	0
e10c050c2c7e80ee9f83f791cd406cc2	1	1	1	1	0
15b8589e911ce352039dd68169223c36	1	1	1	1	1
a4c01ffcfd8b2c39b092697cd38fd347	0	1	1	1	1
ed54686929135e83cde2804e17a8fee0	1	1	1	0	1
0d230bfd12a056ba9426cda799d132d4	1	1	1	1	1
8629db29d4fbb84e2297483418523805	1	1	0	0	1
e673275876ef6ab2c663a61c23762142	1	0	1	1	0
6364ffccd5ba42f3aa2f93e59eda48a1	1	1	0	1	0
e9a4e0df72614401ed736a4bb58a54da	1	1	1	1	1
c3666bfa45a61404b1d16b9b24c849b1	1	1	1	1	1
31dbf8ae5fc562f27cceb09b64934c25	0	0	0	0	1
05fc11e9fa896a3a8ff7a09fa13d23e5	0	1	1	1	0
8e2e593820c02a5e0ae7c57c0d81acb3	0	0	0	0	1
b2425ef80397fdec4cf7d6a306f2064b	1	1	1	0	0
9df3041e93eb8374d875e5020b2a94b4	1	0	1	1	1
b13caeb45b93c521b51515f987994edb	1	1	1	1	1
3ca24f2d375f6f1e14c15cd750050116	1	1	0	1	1
c78d9820064db49e7da89875bfe0ae06	0	0	0	0	1
94f43f673753802313a2d67f065fc5a7	0	1	0	0	1
e36f12ed16be1ccb1279b810f13b01ec	0	1	1	1	0
6b1ec7baa98b7ef597803acb41e5223b	1	1	1	1	1
bc3bed326f09c556111c9992640add8a	0	1	1	1	0
b31c21847fdaa43372f34b6a42cda4d8	0	0	1	1	0
3c920104a8b1b4f7d0635a61635a4e14	1	1	1	1	1
a9c487534e6fbc98a8282ee96bb6df52	1	1	1	1	0
ef04301032d6bc035d6dfc2afa57a4cf	0	1	0	0	0
629f75dc8a22312941ddb5a707819127	1	1	1	1	0
27aff06b727cee1f84d141d2b9abf6ef	1	1	1	1	0
eddee886dfb57458e0eca8515db6fc26	1	1	1	1	1
825bd125d7eec73874212a7ace1ab298	1	1	1	0	1
f1cdc4080f0ee77289d3c5a6a4a37493	1	1	1	0	1
2f6a4676785079db0eab131c9cc51993	1	1	1	1	1
11e0836c11e647b7e830049506fc6c8d	1	1	1	1	1
b788727377c446fd16535603ca271049	1	1	1	1	1
381b2610ae8b9fe5e178cce7d9b97bf3	0	1	1	1	0
0cb839da207d919b965f205e39bc23cb	1	0	1	1	0
e88866c926326ff3992bdfebf9f31a03	1	1	0	1	1
7f517a11fcf94f3b029a7525777422b8	1	0	0	0	1
12d10337094c90479349e885f51fc1be	0	0	0	0	1
946b3ad2878d3975db988d35ea56540a	0	0	0	1	1
937c34ae4630adf3ff13b1fdf0bf68e6	1	1	0	1	0
ae4c79f77e284c274eab2d7c51e492cc	1	0	0	0	1
5aa0535320eafc28228ab0fc177e4297	1	1	0	1	1
89bef15e447d86d1d932984c1e7a2bd6	1	1	0	1	1
c06cbbd2a9d4add9b696dcb68048c210	1	1	1	1	1
269fb89945f13656c88992f887e3bf4a	1	0	1	0	1
610843505ff1ac9289017b53cd0f2d6c	0	0	1	0	1
c12013e5276bb92b5a1b0a0d0aa2e0ab	1	0	1	1	1
ef513e3bb09092c9e25dd2dd92d87a76	1	1	1	1	0
65d17b966186b9283935fcde40940dac	1	1	1	0	1
382468f5e6cc30d5cbf15f5afc298f96	0	1	1	0	1
3b4f1d7ba466802d70d1b2b0cb9a750e	1	1	1	1	1
b030a45b997cd75d4c152aa1428cc69d	1	1	0	1	1
47a6863004c38b9becbbb3c4644cbc13	1	0	0	0	1
556b0bdf8ca0f97eea068c0daf608513	0	1	0	0	1
76b9d580df53ba6e336985c7977ca19e	1	1	0	1	1
621f735d76c9217fbaaa8f61980b7a7c	0	0	1	1	0
d786b9564dd7fb7cf531722dc42ed231	0	1	1	1	0
8d345105c5657a851dade4cc8a69b957	0	0	1	0	0
2f7c6b3884a00fc6ccbb03cd5b7a9209	1	1	1	0	1
abd9613c00372902e0db7d95faeb5a9b	1	1	1	1	1
fdff6776abcab26cd9f1e60fb4d74dcb	1	1	1	1	0
29979419f62028fbf6f75520f8591d0e	1	0	1	1	1
f5504cefe2ab1ee9260897095de9510c	0	0	1	1	0
5b6269ae713f95fd8ac81bf1bb74f0aa	1	1	1	1	0
2d6340cf81e24bddb957e284a9ab8def	0	1	0	0	0
8bed0ee1fe0bf07d2b05ea71127a4b10	0	1	1	0	1
091479dfa4e45c90c10d0c2f3c33f307	1	0	1	1	1
fd171bb9914f8210926d5922c274b3ac	1	0	1	1	0
180753b6d150dc2b96132e0b3222e2df	0	1	1	1	1
b7364ae2238913f199d6ea2c9d483950	1	0	0	1	1
c118a00ea3d4cd7b86cecd330f2b7b79	1	1	1	0	1
77b05417b85a294c7336f0fd73b9d150	1	0	1	1	1
15b31e6912535ac857c32019b2c9bd98	1	1	0	0	1
f5b4d0ef3f09cd16feea84c472c4c068	1	1	1	1	1
1897e38ef323c9afee010686205c9cd3	0	0	0	1	1
60ca7ae2887487b65fba987f1bee09bb	1	1	1	0	1
4642531085a600d78ff5f300bcfa61d4	1	0	0	0	1
c185f566f1b78ab78354f6c29684e646	1	1	1	1	1
d499bdab8647608e28b1ed5b696b1fd4	0	0	1	0	1
0d3479463a50c190448cd0d1995d2853	0	1	1	1	1
f39abb6dc97b0b52136e7ddb10570b57	0	1	0	0	1
53379089495311bcdf0f2f9171baadca	0	0	0	1	0
6e1d3086aa5fc6fd15afa9c3f988835a	1	1	1	1	1
62f9b686f89bb20c7412b3aa22bee7cf	0	1	1	0	1
e499d5d8db22e5be1ab096b53a6a0cca	1	1	1	1	1
f393ab7592dd8f30d57f2c9d2952e46c	1	0	0	0	1
a3491e61ecd3959fc2a907282fc91f36	1	0	0	1	1
a6b4ea26da9d1b4ec51a13e0234718c8	1	1	0	1	1
1f470c154aacff6947160c353c1a4ac5	1	1	0	0	1
a0f16ab21311d73a94552d0548e7c5ae	1	0	0	1	0
eea7bcd58067ec6e2b31da5a165cef49	1	1	0	1	1
229c6bcdb0a81e0a4b555c2d0e71db91	1	1	1	1	0
14ad128d6e5cf51da7167165c02b2bea	0	1	0	0	0
a91c7d65cfee322c017743f18a0ded89	1	0	0	1	1
d2d8bae4446e5bf2846b4a3cd26be683	1	1	0	1	1
0fab04117241d4bb8464b697c3adbea4	1	1	0	1	1
6f46954feb1618d33747e958051fe292	0	1	1	1	0
0ff4bac5f1d4bea76dc6463a0c74447d	1	1	1	0	0
efd593ed1b568976a59f4fbe59770da9	1	1	1	1	1
1499e87da9e8e437778659e06786ff52	1	1	1	1	1
b49c377873407fae4b9bf58cb36d0af0	1	0	1	1	0
f587d7f10382eb6a28351ae11fc080ce	0	0	1	1	0
2e53c752b98b3e253d2898704f9d0022	1	1	0	1	0
09502ba1d6207a18af4d0fca2bc8eb7b	1	0	0	0	1
f857cc77ab5964780bfae9e06b86621f	1	1	0	1	0
8f6e5086583212bfd9fb4f4e2143d13e	1	1	1	1	1
aec0057084fc8055436a430f41c9c26b	1	1	1	1	1
d89244d96ad0db56f068885206eb5732	0	1	0	1	1
0682f823b3f527e86bfa8e504d0a31a2	0	1	1	0	1
ef63b336e429a81477936ea74e5cf785	1	0	1	1	0
95f3b3bc0e8d2de04b9a601bbdf01b5f	0	1	0	0	1
5347c5b2dbf3a8d5351170b5c6d4cdf2	0	0	1	0	0
8239044595204f9c4fdd6da9745f3690	1	1	0	1	1
dc1471db7bd54729027a6f9cb162815c	1	0	1	1	0
b08f917e1a21d67f95744e6350b791bb	1	1	0	1	1
2995e987d8a0d5d57c1e7cb4e753670d	0	0	0	1	1
67e25c42b6636123fb7ce787d20a43ab	0	0	1	0	1
0c79891685d7afc800591fa68eb43724	0	0	0	0	1
f3ba7cf7220787eff1168a125ddfa9e4	1	1	1	1	1
639961c856df0f0a69a981ae9a0275e1	1	0	1	0	0
ed8d01cc36d15b1da1fe51095cc96ede	1	1	1	0	1
1a645ea79cb4ccd3d98e39a03fb7a228	1	1	0	1	1
c3a031a9554a362b6ff52e22d5966858	1	1	1	0	0
39f73e433cc41a1e1495e92a2287d065	1	0	0	0	1
cae100e0934d6b6d2fd80ffe7c2ab293	1	1	0	1	1
98bdec9490d2a343bcbcf85891f929d9	1	0	1	1	0
089285bf00a5a34d6750b98ec0632df8	1	1	1	1	0
b09b07a42fc56453d9a13d5fe5f836be	1	0	0	0	1
7613ea51f9fa1df92cb79a7bb4be538e	1	0	1	1	1
20f4a8fe4dffaf5d4ecb9373594036be	1	1	0	1	1
8326da6e3e60d63fb5a5ec08b1a0c04c	1	0	1	0	1
a2901dbaff32fd12808841c1ccfc3767	0	0	1	1	1
af7f0350770bcfbcc32b4c21ead32aa4	1	1	1	1	1
ab8361ca3d1f8cca74321b652b95d70e	1	1	1	1	0
c6520d987872a8026a70e95fa8d26caf	1	1	1	1	1
ae1238700c5b6d44ea301b2c80b23a2d	1	1	1	1	1
a272c533b17ba9499e850e2baeac5a93	0	0	0	0	1
d7729f59dec241bdaaf756467e884503	0	0	1	1	0
c28d206f577b8a47f699d1c31b5e0009	1	0	1	1	1
a62fffb75e1ccfedb20b62c785da7442	1	0	1	1	1
a021340d922ecf9f66ee1f1c45ee09bf	0	1	0	1	1
ea7e6262a9c8572fc5a0f9a1d2119241	0	1	1	0	0
f8843280a7a5fa0eb932c0d214f74319	0	0	0	1	1
1a3e5ca5e4d566794ca82ad2b79083ac	1	0	0	0	0
c8cc32b08ca045745b28d7560b0acded	1	0	0	1	1
041dc04117c01044ee94d6eda6d80099	1	1	1	0	1
7f089f5c910c0b560092dc6f981fe4c1	1	0	1	1	0
d443cd5bbb6b617c4fb61c623f549004	1	0	1	1	0
7dc0dec3d7e506d61561eb501090a062	1	1	1	0	1
e11864ea6c3a11ae8412bf3c1816505b	1	1	0	1	0
8e2ff4308f2a6cf2011911676055799a	1	1	1	1	1
6962645187064f88a6b09e01995debfe	1	1	1	1	0
d0bc01a5cdaee5a1ffe988dafebe80c6	1	1	1	1	0
24f44b57012b7fa063788c2a167cc829	1	1	1	1	1
aa510d1f30cfc5ed57a341fc16537abb	1	1	0	1	1
6c200f2c27e80c6b42b4c9e15a6ce16a	0	0	1	1	1
48cfdf457e098138de5d7108bcd34285	0	1	1	1	1
df68fca6549f6a0e9ccd53ed7628307d	1	1	1	1	1
482e71d0da1073c8f61a5ae68858e9aa	1	0	0	1	1
ffd158e03c308d42e50e3ab01d07cccc	1	1	1	1	1
247bd71c4a7d4c0a81cae943f8e671f6	1	1	0	1	0
600605fb491f0f9a0bfa57fe486ba18a	1	1	0	1	0
a45fd630a992475b0cb48b3f008c9857	1	0	0	1	0
601af90d615257cc483a2a69700ba374	0	1	1	1	1
0de3c7766c3baff7d77ac9816fe7247f	0	0	1	1	0
04a50db0f84d5deaf9a653b58b435e95	0	0	0	1	1
0dd035845012e3f335f7f20e625c96f3	0	1	1	1	1
b4d0986858a93f186b9e8baea2da8619	1	1	0	1	1
0c55d1ac85dc974fdd569625112489bd	1	0	0	1	1
abc2af90148bcc9676789f4d2bdfcd37	1	1	0	1	1
5e1d5afd5a43cd27cce73feaf89b6678	1	0	1	1	1
8d68e195091bd5b613fba67e35925a1c	1	1	1	1	1
772f96096f8eb49893659e7f8938b7b7	1	1	1	1	0
32039f3d6bd8352acd5e54ac3103bdcb	1	0	1	1	1
5e4a745b0460c5f3db2401a0767c8fb7	0	1	1	0	1
f2a1fe70f9143ae2900193b000a6b43e	0	1	0	1	0
a55c107e7d26360f5e22eec7d2ad9b0b	1	1	1	1	0
f6219169f687160575d79e9d564a276c	1	1	1	1	1
be8f0ee2676233b9139ff6d9e33f6e59	1	1	1	1	1
685cbd03a07ff7330e6babe043371135	1	1	1	1	0
e96a73eb12e03617a01cba6dffd2beab	0	0	0	0	1
c813e19b53c0ab1bf2146d14cb267ae1	1	1	0	1	1
489697824e2120ae1b25d185bd4266b3	1	1	1	1	0
a3ab2efca313118e7783b4c737752bcd	0	0	1	0	1
bfcc6dd26402624e1089b4eedd8b6806	1	1	0	1	1
85aa3864c28f327b6cdc3704dde6ab0e	1	1	1	1	1
1357e9e3ed054a352f96f304177f9cb8	1	1	1	0	1
d638e4a39097b1a6aa0139b38dea5c7f	1	1	0	1	1
100bfa0da28f5e6eb11db30f766778e4	1	1	1	0	0
500e1a25ecaecdc9c6c45131bb124201	0	1	1	1	0
e8403d81c70d4fd2f1d79bb893a94417	1	1	1	1	0
9297c07c61afa37acd75199819eb5126	1	0	1	1	1
ac46cf0892ee0e6545e82d11006591f9	1	1	1	1	1
6bc74644ee28d18685970415eb4dcd40	0	0	0	0	1
9d5b18b87d66ba003949afb14c81a9a0	1	1	1	1	1
b771e6a9be54b95ea60e7c14b30cfb13	1	1	1	0	1
faefe397cd7d96b5a7d6b240587645ac	0	1	1	1	1
78a60fb92e27861a29b6dc8bb318018a	1	1	1	1	1
afd1f7aa0b98065edbd3bf00a9ecf9f4	1	0	0	1	1
d2b34b96e064a9f29470666895c6ddde	1	1	0	0	1
06474bcd1cad45af4c5142a030a76545	0	1	0	1	1
bd10298edde3776fd3b09b1a423f8e0a	0	0	1	1	1
e58627b055e8df0d0d972872814ec412	1	1	1	1	1
1a9a7048ce11982156fe7f16d385fcc4	0	1	1	1	1
85acfdb7133c474655d677c2c017b006	1	1	1	1	0
994da6af3862dc1c9dacad87e6d96a63	1	1	1	1	0
3faf989fa6071ad268ef487ae2bafde8	1	1	1	1	1
a027af2cca4375d4dfda6e8019310120	1	0	1	0	1
d01cfe4b54c2e36a6bbbbf17f513f13e	1	1	1	1	1
1053f2e4d2c9bc778019ea5e5308a901	1	1	1	1	1
9a4f281745dbac0c3d5295a9d4685b5d	1	1	0	1	1
a1102e69f5c11e08a2b5ac2f9acd6941	0	0	1	1	0
38f62433d2e9e5894a3adbaca2cd3c8b	1	1	1	1	1
9bffaa485566cd096791d50191d370f9	1	1	1	1	0
6e0ef779fd0145a9f5d061a39a27d39b	1	1	1	1	1
c8f67b4edc0b859c71942f9be9405eb6	0	1	1	0	0
355079c249a6b6474c2e171d475e4c1b	1	0	0	1	1
870222a7d948296bcf05ec766b67e7db	1	1	0	0	1
a57602791523a86037bd1762a3c48ac6	1	1	1	0	1
a3610e25513ba192fb395b6e94311fed	1	0	1	1	1
68a20ac853292d03491fa134d2942b9f	1	1	1	1	1
9a58cab39cd5bc877400605564f2ef37	1	1	1	1	1
401b989350ee0342f902ef81e436291b	1	0	0	0	1
4c4c919956624ec743e91e399b7264d9	1	0	1	1	0
308b4eb721b0c98a275731a3d0400a9b	0	1	1	1	0
19b753645948c6ba4455c716551ae906	1	1	1	1	0
d1834cf8ffb7dea389a2ecb1cd0526b8	1	1	1	1	0
e69d3f4a9b789d94e28e97724fed7bc9	1	1	1	1	1
97557ed48e23d46dca19cf67340a6228	1	1	1	1	1
f109e4ed36ee4384c55401b81d06a8b6	1	1	1	1	0
a7e54187f6ff92fd03d0682ef63219c6	1	1	1	1	0
fd3f3afc5641a9d56bce5716fc100680	1	1	1	1	1
6d37ee9d37bba204e7cf42f813a9c80f	1	1	1	1	0
9872d3de1b43836c822f8b32fec8f568	1	1	0	1	1
7ff9787d1191593d04c206398c995e4e	1	1	1	1	1
48c88bc52f484d032c315c2817f48e17	1	1	1	1	0
6a5b6d1fa754e282b474da93cdd52755	1	1	1	1	1
ccf43678e45d75a5ed85236b720aca6d	1	1	0	1	1
12fa247fbe52f35f22a6165e8510d8eb	0	1	1	0	1
4749d183806a550bf8ed5f283db3beae	1	1	1	1	0
65aea5d93497f93e073616b62e669342	1	1	0	1	0
d0159a1c5a4d295966d148b40a3fcee3	0	0	0	0	1
22f75bcbc55c24260bd712e5ae5f9ea4	0	1	0	0	1
790dc47ddadbb6babbbc3532375c1ee3	1	1	1	1	0
de08a41432aeac0241139d4f580886ce	0	0	1	0	1
72a1fb6b63743044ca381d592da2235a	0	0	1	1	0
0778bfa308b117a682645b991e4c0442	0	0	0	1	1
43467cebecf7dd33c79be64453b6a628	1	1	1	1	1
e06ef8033b3aa3d77ec77d8ee69604c4	1	0	0	1	0
0f91558a839943828b9358e7e7956c5a	1	1	1	1	0
44b138983e2a0bb0b9921a99a9d167f3	1	1	1	1	1
8042e4ef79788c80e36031369ad4af17	1	1	1	1	0
1a5b5834df9a164a40ee8f3195e671b3	1	1	1	1	1
cc828ad9c33f7501e1d4076429b9185b	1	1	1	1	1
f8f7a90115f6264dc8a16b083402559c	1	0	1	1	1
af0ee40d36794fd768f3e80a15fda144	1	1	1	1	0
02ffd4e4da5aa9a2e17822138a539e54	0	1	1	0	0
22b2c9f4cbf070ec581b0be1bb1d7dc3	0	1	1	0	1
f026d6d6de6d00ecc25d5a67bcaf6d75	0	0	1	1	0
34a8807ae42ea33b523c706d6de9488a	1	1	1	1	1
fdbda34b9821e362b53ba0eacbd05bdb	1	0	1	1	1
069f0c3f0cdca10ffb7b313364adede2	1	0	0	1	1
57242ffa5c2b4cd51d9114785b14a9d4	0	1	0	1	1
9c8e7e595f1946e032974fb4db89a28d	1	1	0	0	1
74d31f2fef8ffb734839b940407c10a2	1	1	0	1	1
51f86033a340dcad623261f4ff5a8728	1	1	1	1	0
e0c9e8a65065e2ab72dc397becbfc65c	1	1	0	1	0
f69bb66c3e0018f0c35b80aea7d3e664	0	0	1	0	1
1b6561b23736c0d971c167aa7aa2e280	1	1	1	1	0
3e01a9295554bb662c6309bbdc8205de	1	1	1	1	1
9d5aea52c5d37cacc781a6fa66913f0f	0	0	0	0	1
8814605d717d832f9ae55968ca5c977a	1	1	1	1	1
c0ae6998a034ea527123636fad211380	1	1	1	1	0
3f20412f3631629fa4e349c64511aecd	1	1	1	0	0
bf2d0c7898721fccaa3637f2f6fff1f7	1	0	1	1	0
62266dc0bb5a49e45a7c5987891564ad	1	1	1	1	1
b390c35a136ab9f2c1bdab7c66298c1d	0	1	1	1	1
ea962aadd3ea55f2af53dc4c349d3e6c	1	0	1	1	1
b0a246a09b0fcba84ebed575ffd4aae5	1	1	0	1	0
c55e3de7d045bda43d2e5ed14b295012	0	0	1	0	0
5ae89adec0d6a92e3f4b4a4ae31db664	1	1	1	1	0
fc7b984b5cd87ccfb4b0a0655dd14cff	1	1	0	1	1
67f01c59b455be3cc0a96194d5514324	0	0	1	0	1
499ca6799522765a7fe7b7e405eb7775	1	1	1	0	1
020680ee603378ae805fdcc474bc7f32	0	1	1	0	1
73cf18c845b74b99fec8b61b5295fd45	0	1	1	1	0
23a3dd4294de2906497d9e4299abe18a	1	1	0	1	1
c5149a8b529e411c2217751305bbee97	0	0	1	1	0
c1002cc36043e7ceb10215557faa9b72	1	0	1	1	0
2a91620d70604a93959d39b836319f2b	1	0	1	1	1
0a31c7b5a79320e8661b7fb37eee6247	1	1	0	1	1
30294acc954287be8393d4156dfdc51b	1	1	1	1	0
3f3610e07856dc9b083ab4652f4dbc67	0	1	0	1	0
2b8fb8507719ac18a9a6f693122bb0ed	0	1	1	0	1
8a00ec28155bcc3607b40f4a13c53233	0	0	0	0	1
227b6798d5995aa02aba3bd16948bf18	1	1	1	1	1
7973abfc9b61f4b51f6c3ce92b45f92e	0	0	0	0	1
42d55602b8dbb18c456c6d6a3d507fba	1	1	1	1	1
5b34c4d9bed835fa979f5c28f5e1a625	1	0	1	0	1
46d33256dd7bae9f639bd4778bde1a52	0	0	1	0	0
294a21753462527c04568c5aeae5e67c	1	1	0	1	1
c72125222c640426bd65fe32b400454f	1	1	1	1	1
0853b41f6adf512217e0b3edf873cefe	1	0	0	1	1
5ede556990b006786d79b99be65b6be0	1	1	1	1	0
73614c158b14380b4a3b94ef4232b39d	1	1	0	1	0
8572771cc4da2609ea9232ddc6a0b3f0	1	1	1	1	0
ad3c841836b2d0997755d1166a44a7d9	1	1	0	0	1
5d0092cde966d5710f9094d6fa6e71e2	1	1	0	1	1
07091a009c875fbbfacf2b6bb476de2d	0	0	1	1	0
cfc2fd49836e0e9d42d52aac0591f7c0	0	0	0	1	1
96fef26c432aa8900713df41a209f0a1	1	1	0	1	1
5bf12271c273694131b6036f6823db56	0	0	0	0	1
7e97d572390b4837e2cce145026422b8	1	0	1	1	0
f075e526ca88a9601d58432b033ccf85	1	1	1	1	1
60a6c3a42498a84a7de959017dfe2ae0	1	1	1	0	1
7ff30d1b5d6040cb9debcc3175ff6334	0	1	0	0	1
8556efa33bff6f39fc9eb87dabd95102	1	1	1	1	0
3fef2b8f54dd8cdf18bfbf7a16ce2681	1	1	1	0	0
c2e8f5feb96dccf700fa61411717d361	1	1	1	1	1
05fe593c1420efd5a4cc3471fb01d9a6	1	1	1	1	0
cfa6be3775cda9c68d27234e9bd95737	1	0	0	0	0
4ed47d7cdda30e12eab0bcf00a737a88	1	1	1	1	0
affc9a182ec18a8f07589a3835b90dc1	1	1	0	0	1
4608357f27c1711e2f64dcd4345b2159	1	1	1	1	0
922f5e1b15b4d764d555e2bbc82ed687	1	1	0	0	1
5256138aec1139a181238f7a6a5eb3b4	1	0	0	1	0
ddeb93a7c8830bace516687f971c9083	1	1	0	1	0
ec4f99ee24033aeb612828ef524f1234	1	1	1	1	0
0635da34f9f55d40d385a10705bdb236	1	1	1	0	1
04c761787d413898b6871af7a7118146	1	0	1	0	1
15e0615d8e40aab9db1023bf095652f9	0	1	0	0	1
c5bebb7b0aaa48561d68c5e9dbc3a686	1	0	0	0	0
0f35da32278d5cd342f85b862b5b81aa	1	0	0	0	1
01a5b5780a56a10955a23e00fb87ad1f	0	0	0	0	1
fd06833234a1dc8da29b14b6e094e5a6	0	1	1	0	0
e9698a40634a4842811de2e124ae6148	1	1	1	1	0
96c0ba7d36d0fabb9f499c0158cb000f	1	1	1	1	0
7a0f59f5bb27f96708fe05a062fbfab0	0	1	1	1	0
d71d1d154bc85c1e04d7122f13233d6d	0	0	1	1	0
4b16f751c9cb3093e3e0ae28c77ba3cf	1	1	1	1	0
4a50593eb38e9aa543a91d276f0dafcc	1	1	1	1	1
6d126e803d3f1ad0a369dcc5715d99dd	1	1	1	1	1
18dd245876515039e0b43a2a0d7bdd08	1	1	1	1	0
149d7ee0173f7c65e127dfee9f910b33	0	1	0	1	1
6bb8475339cb66ce688a3ffd3af0eadd	0	0	0	0	1
526128937f3edc157544c7dcd307e07b	1	1	1	1	1
83ea8c91238f4a4f2bf26dc75f8098ee	0	1	0	1	1
fa355ddd884b0c177e6bde9dc5cca218	0	0	1	1	1
0037031fbf137468cefc2446c7d05163	1	1	1	1	0
51aa5694bdd389aec47108fc3b7a6485	1	1	0	1	0
65d253132cf8b3cb0305f8f08d90b3ac	0	1	0	1	0
808f3dbb64a72b4d15aff04362e80c5b	1	1	1	1	0
d2ff44636f336f8367718b9a415e2507	1	1	1	1	0
a535714bf98db2b5f96c8ef4add78ba4	1	1	1	1	0
e6bf306dc1eb41737b839c11bfa3d2f9	0	0	1	0	0
f35e2650fea01f0e283dfdfb8566ad11	0	1	1	0	1
1636ed69444e5be7a7a1b967e226fc1a	0	0	0	0	1
d13c91856f13dcd3121dfba846b94cb0	1	1	0	0	0
cd1c3513a7b6afb80b8328dee0acc711	1	1	1	1	1
31d6a67a1718c42baefcf70c9e7c15f0	1	0	1	1	1
e900f87688830922d5ba85339e9815a9	1	1	0	1	0
dc232dfbe381a860cf8bb8e857dfca55	1	1	1	1	1
d512e2460bd9f1843d617f4ed484e911	1	1	0	1	0
cc8b173049e14016730cfcee9b063305	1	1	1	1	1
dba5986663f8a57f02ebfcef18881260	1	1	0	0	1
822ddedef99881b0164a522d6a6ea28f	1	1	1	1	1
6758f05b5bacde76aac1d91c37e17895	0	1	1	0	0
1216b72564c147eb0ed7e4a74a71afba	1	1	1	1	1
65f849087233747e6282f5d3a6d719cf	1	1	0	0	1
4a50679b3aad9e44efa686ce6dbbce41	1	1	1	1	1
bf7628b408c01ec1af8895b659610306	1	0	1	1	1
b36800542a474ce4c49c398ace14a97b	1	0	1	1	0
583f210f5ceb1358c978d43e272f345a	1	1	1	0	0
a4e6cfcd2b1d10fb8e1d63df85e6be85	0	1	1	0	0
1ff3ca82852f59c8c007fb2fe002923f	1	1	0	1	1
b3ac0f1b4bf6fa7eb87dcff93d61f36d	1	1	1	1	0
a4d0fe8be44285542ec36d64ef75352d	1	1	1	1	1
66105350cbe7aa7b2f8147118e5c6a27	0	1	0	0	1
7f5af14553961a26531fcfb4de43aa23	1	1	1	1	0
e5981c74aafb3e17b7468ac12516208a	1	0	1	1	0
6c1db8b8d8d5ecc9864198f3d64fa101	0	1	0	0	0
51c2a69a7f10707d37ac32a80ce869a9	1	1	1	1	1
c663d04540dd1c7c6632f0b3106a2468	1	0	1	1	1
48048431327e11f9ec3e03fec92d66fc	1	0	1	0	0
4925b386fcb3e6306abcd4b365e541fc	0	0	0	0	1
a4a49311667d84fb2b1219f14c57e5a9	1	0	0	0	0
b6b535cf5d7fe041c4ba36f57cc0ea97	1	0	0	1	0
4c090566dbcbfef9dc240992e1ac2778	1	1	0	1	1
65ba4a10904ffbb775a6a3acba05f9e5	1	0	0	1	1
57cc90a0f4426acc9d40c0b5dd8b11eb	1	1	1	1	1
1abd16cba89ead4ce72885f03bbf1b8c	1	1	1	1	1
156e86bbeda11251c1c17b85b99a844b	0	1	1	1	0
6fe0ebcec642d81119c1289195496225	0	1	1	1	0
22814ceb2982d454745e5902b8df82bc	0	0	1	0	0
faf7271f33c99071eab64e784549e747	0	0	0	0	1
31b791fadd8188653f5bed1eca30aa3b	0	1	0	0	1
0f6c80f72db3b7be4950f1f38b45f0fb	1	1	1	0	1
c5d3b19d4a106f99bff1dd95e49dc799	1	1	1	1	0
9fa141355f1299a78f582ee66963c94c	0	1	1	1	1
0f31b2d949021b97d40adcedd7930a6d	0	1	0	1	1
846214ec6247a379e4d2ad4b93eaf30b	1	0	1	0	0
e940ceb92ffae123e0a3b0e51abd689c	0	1	1	0	1
cb8c2842299c2fd9d4691cf10fb427cb	0	1	1	1	1
c13a2fdf7f7e53ee1df3333a833e14d3	0	0	0	0	1
4d0204cfde18ed5fa018a2ddb9900465	0	0	1	0	1
cf5b6a5c3f50cfe07c873a1fa79e1928	1	1	1	0	1
b660bac8876fbe0f27bf21bccf5b66ce	0	1	1	1	1
39047fcf46dcd1ec82fc8d908c819747	1	0	0	1	0
a8ceaa90c6bc8b2d8c45ad7641fe83e9	1	1	1	1	1
ee0812b7ee8bcf2290bf9023ba1f21ce	1	1	1	1	1
aa79d1309190d2195d651ae75114f3a8	0	1	1	1	1
d51d974eccfc31968d81b226d10b50ab	1	1	1	0	1
beb11c59862d64f7bc7b21481e6cbfb2	0	1	0	0	0
89082aefd645dc37f7d86fd1dbcb0290	1	0	1	1	0
402860d2b7fd4bcd5b72c6ad8a917f90	1	1	1	1	1
988bd4c99a1b4303a3877feb393af226	1	0	1	0	1
6c2bf80cefa14e9a638ecdca6ef77e6b	1	0	0	1	0
2764e87bdc7a909d4aa6518ced808393	1	1	1	1	0
e947925576d631ced40cfb77c2631956	1	1	1	1	1
5e1ad7d99780cf4ef3c7a7f59b272f15	1	0	1	1	0
54a74e7c43562f4a6190ef0f8b2e1bee	0	0	0	1	1
c2f1e0d8f5c7f2564df4c0dc72b5b9fe	0	0	1	0	1
809e182684f99dbf8634cf12799fa752	1	1	0	1	0
4739e719ef4021580242acc2f2d6c8fe	1	0	0	1	1
aad79d905ea447046d960927b0e3d813	1	1	1	1	1
985d852df141f1d4e346938cdadbaf36	1	1	0	0	1
6dc0d38b8cb85211b76eb5514b60b76f	1	0	1	1	0
80707c4d6c2114cf0359bc67467e6586	1	0	1	1	0
10f0e30c23ac4f84df6c4244fa86565d	1	1	1	1	1
e4bdb06341bb71e2f93b437304981cbc	1	1	0	1	0
b93e316030f74aad13345df16dec3b29	1	1	1	1	0
8f52388a20cfefa523e036d18515022c	1	1	0	1	1
dec8c24fb7abd6f252cee50ffe7fd68b	1	0	1	1	1
5bc50789c05ac04e69eff20d77c31272	1	0	0	0	1
9aa411a7b2d62bf0b7db39cd9b696301	1	1	1	1	0
1c61a6b29d74751529e5d44b6285253f	0	0	0	1	0
18a5ea6f38479bccaa14bb4d915cda3a	1	1	1	1	1
b9a327f49e8152de54646db2f6f84840	1	0	0	0	1
294e4111fdcf8b07e1d2092a93ae3e47	1	1	1	1	0
2c3803bd19cbd3216d3f7b22ce36120a	1	0	1	1	1
8b42b09ee9d3dcba854c3e0037eae08c	1	0	0	0	0
294aff648a00b7e866a36e4e5d618cc2	0	0	1	0	0
600f4649fc1648a544c113a6ef3e14f8	0	1	1	0	1
09632a510fae59afe5ed3796f63efa2d	0	0	1	0	0
5316149b1ba58382f75d04938100a50f	0	0	1	1	0
b6b186d2d7e6e49c5d742db5a7fe995a	0	0	0	0	1
c66fc70ac2211eddef4c21d5075b6a95	0	1	0	0	1
4b4ecec643b13307a0114e89897cab53	0	0	1	1	0
e0f97d8f263b8b50fb3fb00a3d05e76b	1	1	0	1	0
07d45e189e67b08f6ec5c746073737b7	0	0	1	0	1
316a826c4321f70d2b4e9491df54ab7f	0	0	1	0	1
51625481251bc4f791bc00dda6795a6c	1	0	1	0	1
2c7b290fc33cac1bd694b49296ebc4fd	0	0	0	0	1
bbfb004e3f070972cda5ec7791bab236	0	0	0	1	1
9e33ef953df740d57204695f3c7d320a	1	1	0	0	1
ac355f31841df8860a626751eefa99ed	1	0	1	0	1
a0cd183daed96624f4fd6163fe440625	1	1	1	1	1
31895f286bd9da8643dd2be2425ab958	0	0	1	0	1
37969a7e6c33cc5d685adb7e5c367333	1	0	1	1	1
8aafd3061c35d2056e4e334221a92486	1	1	1	1	0
629d0b21559caa1b414e2c15df7d5969	1	0	0	0	0
a64f1752c2123df15ff2372e28a9834e	1	0	0	1	1
89fad3b55524b7ef60eb24f6e47668bf	0	1	1	1	1
b80212210f579b20b879ccf73eca887a	1	1	1	1	1
4fd78b8a95802aa76600343bac650fe7	1	0	0	1	0
19fc4b60091393df76abfde4204be2a4	1	1	1	1	1
b692167e19c764641ea0d8160b6fffeb	0	0	1	0	0
fed2e1dd2de9b16fc907e3e9128448a4	1	0	1	0	1
bb4d6ff3f3ef57aa439ad6e9133d974a	1	0	0	1	0
87bd2c6b6bf840045ed91c9142f0279a	1	1	1	1	0
e0b9aef189608189fd856d862e44c9f4	1	0	0	1	0
1f7cb9497dafadc21a6ee4a73a449a9e	0	1	0	0	0
06af7d82f363c4108e42624b0d3c461d	0	0	1	0	0
a0cc0eae9dc371d28d2eb46cd6a88131	1	1	1	1	1
485bfaa1e62d69d0f60b29157f4d3d84	1	0	1	0	1
0977f9c43783fd7b465721ba2fcffb64	1	1	0	1	0
41074cc245df62ef04726c3fe4c115c5	0	1	0	0	0
56c8fe7f92c32c39be8d85bf1fec1738	0	0	1	0	1
5527751d45dcbe13cc275eae48338bba	0	1	1	0	0
5511122403b1e4ade675467f7294d3c2	1	1	1	1	1
aa5d46f1336577dd7e1d6790ea931e64	0	1	1	1	1
812283021d54a770b87042987680987b	1	1	1	0	0
b317af42d2f714e7757471b04a5f3501	1	0	1	0	1
deae4c3401777dc73270fb8f78cc12b7	1	0	1	0	0
cf149ea9d317cbac203dab5dfe8d85d9	1	1	1	1	1
26853fb2764548ad036f70e5c31eb8ab	1	1	0	1	1
06caa6c06740486039ec14535f304a23	0	1	1	0	0
74a83ffad4ad983d1458c4ef9995a602	0	1	1	1	1
86fb866ec055a71a4b145c9c35e6ad66	1	1	1	1	0
cf173940bc775c9475720dd1178a6eb8	1	0	1	0	1
a1f12ff936f863c2587dbbe496f53321	1	1	0	1	0
dad4ca4a0b8c52a777a15a2759e48c6f	1	0	1	1	1
cda9d071669592d98af5b8922df6f336	1	0	1	1	0
e73285eb39ccfaa0f005e14171f31ce3	1	0	1	1	1
666b4ae57ccc7427b77aca49b2a41dac	1	1	1	1	0
c37280f1965a62f6747ea5a69378a8b8	1	0	0	1	0
df20351768e10eea42c1431c0c420554	1	0	1	1	1
e732835d22138163817353f7514cea97	1	0	1	0	0
b84aac50b68fbb16404e058228b909ba	1	1	0	0	1
e02808ef9ec993725cda7bd2d1542bc2	0	0	1	1	1
32196139920285dd34ed9d377320ff7d	1	1	0	1	1
c785a02fd7eccd80a7a2fe28ccb906ee	0	0	1	1	1
d50c5cc9c869221947c2246393ca53b2	1	1	1	1	1
7404a071b475a079fe3f5cc39b1ffb1a	0	0	0	0	1
d12839b709292d76c8205c9f849cba5b	1	0	0	0	0
638e7cb2b68801f94b984c3733d7a888	1	1	1	1	0
b403f5a1336e2e1d2b77908a69a77791	1	1	0	1	1
40719c8e3d150759be9b57cb213006a4	1	1	1	1	1
f966202e4d503b55d1014f2c055057e6	0	1	0	0	0
eea3e06eae05cbd011c635bbc1db9bfc	0	1	1	1	0
787d3bda80a1a42623006f7c57bfa5ce	1	0	1	1	0
545e04bad297f6afe340436c57c13dbc	1	1	1	1	1
bf6278b4728bbf2719f6b42cd2732e7a	1	1	1	1	1
60c3b7ed48700356ab0f000cf05da4d9	1	1	1	1	1
988d353841f6e325aa17f2cd38c53fb5	0	1	0	0	1
9b2c06730d19ceba1ef6a2f313dafaab	1	1	1	1	1
009eb86e4cdac867d39dbf4481604a33	0	0	0	1	1
38229ce223cf4b0adfa7ecf9d7f4efaf	0	0	1	0	0
19b0809c7192893a110c8919fe88b3ef	1	1	0	1	1
9f95941a2fd2c2487cb8df1ff76d9155	1	1	1	1	1
5b388f07a4ebd6fe0b269d4990eda0fa	1	1	0	1	1
8036873af9a27fb1adbef0233e3f1eb5	1	1	0	1	0
cb681e00e8f03a386b49a41703235c55	0	1	1	1	1
bd55c586627768b1f6adc38642c3c38d	1	1	1	1	1
1a7787105edc8defccd2382f7bd24312	1	1	1	1	0
b8dc4d6e55d73a551e95b36d93366ede	0	0	0	1	1
0334a5a8418c8e58da7b97dcc659a6f9	0	1	1	1	0
d8ccdc542a00925a5067fe83d4e28a6b	1	0	0	1	1
a1450248be6cb9f97887a714dd12c4b6	1	1	1	1	1
8daf533969370ee174626728d7daa7bb	1	1	1	0	0
538ae822e9d39badf8b6acd9af7c517b	1	1	0	0	1
200479e543a25b4545c442c21d49447a	1	0	1	1	0
f859f732b7fa1028a2c5bd10d8096f14	1	0	1	1	1
0ce0970659f86a93985dac1c8d33e782	1	1	1	1	1
3d70a27f0581c669f576e77a86af80e8	0	1	1	0	1
ac0eb2d2a8f96c5e6a820f479e493af2	0	0	1	1	0
cf306c0157b924672e060fdb031cfc26	0	1	1	1	1
b437e70b6ded39d6c9f35d809dd0fe55	0	0	0	0	1
5ffef0fe9729cd6d5c8df1a69b1f6e20	0	0	1	1	0
32a6a1c255c12c9e9f42c95684458a95	0	1	1	1	1
0a5f13315396c275eb599a0f23301cf3	0	0	1	1	1
b224e907a2dddd4a71794c077efa0a53	1	1	1	1	1
8b2baf78a8884c0ddc041263f80ea185	0	1	1	0	1
cd918bc9f28e7f26d3e26f6ebbc84cf3	0	0	1	1	1
21da5c97809f99c7fb882933b63a1aa8	0	0	1	0	0
e8c8cf7f41d519506cef09a782b2ca17	0	1	1	0	0
04dec153fd53ef31aa3deeeeabf46693	1	1	0	1	0
9c13200ce5de2183d810e8a65d9f1eca	1	1	0	1	1
54bcd995f2af8d04494778b0c174315e	0	1	1	1	1
900a10efaf9a379eaa9c7967ec29abdf	0	1	1	1	0
39358d5a234c8aee4eb59c71743f40f6	1	0	0	1	1
915126a0f484310c9cafdb8b420f432b	1	0	1	1	0
4bae88c8fd015a3426dcd7541da74b7d	1	0	1	1	0
c5ec7ceaddc5798201488261081020e0	1	1	0	0	0
e565ce6294aeebc28ca9a156fd75ff26	1	1	0	1	0
f103ae7040c30fd1d2a4a63bce7c82f5	1	0	0	0	1
0631fa603e55275460e9cb0c51785c58	0	0	0	0	1
a00d493143ed27c4629dd962c51449ad	1	0	0	1	1
bf16ad48913ee275be061ba989b3df44	1	1	0	1	1
9b02c3578f4ad16a6bfd2b310543eedf	1	1	0	0	1
59d17fcf247023949afda704c7575e22	1	1	1	0	1
8ed269fadb2f99591e08598a29478d54	0	0	1	0	0
2561d6f6f95c0a9b5094b04aa19e333d	0	0	0	0	1
f70332e0fa4551e193d4cf07db8ba9e4	1	1	1	1	1
aed88ac999c58d51b215a18a9b23fd36	0	1	1	0	0
d28030d753d07288cdea0bdd3af658a4	1	0	1	1	0
6f1568bca131606deec3b5771a440211	1	1	0	1	1
61059ad6328979265f4d5ec38405b898	1	1	1	1	1
e5d900ed80dac2c32f100c8dacd54650	1	1	0	0	1
6edcfe17e780756c0d807596cddf70e1	0	0	1	1	0
834a992f89b61c44c1b00dd0010d7290	1	1	1	0	1
76d4e39391b318a6a9a225c3f6be5776	0	1	0	1	1
269c2331db4a1303a928a2f414fd00a2	1	1	1	1	0
605647ba4c29b956ffd8b9ef29435ed1	1	1	0	0	1
e64a273fdfa9468b5ba8e08233998390	1	1	1	0	1
70585092bfa32bbb1a74dd3698a5d2a4	1	1	0	0	1
b33f4882bdb4d00474665bb404a14807	0	0	0	0	1
f286463435bf40fd4c32f642b111272d	0	1	0	0	0
b97707958ad6a64c3d65ae641e242b11	0	0	1	1	1
eb1d778b0594b11ce7e2218fb4ded19a	1	0	0	1	0
0a48228f597b62332f0ab27111256743	1	1	0	1	1
bfde98d866b1035f062d37e9646329ca	1	1	0	0	1
f589090ac7dbd3a8980791a62891f8ca	1	1	1	0	1
e0482f894bc11370fa199435c59d9fd1	1	0	1	0	1
99f39e9ebb73fed895185ff5a8d11b1c	1	1	0	1	1
f2b00b42572db6273dc5a5874793a542	1	1	0	1	0
7f5373a046abd5fe6a1a313902f92863	0	0	1	0	1
62c8538bef26e1868848f878edf66fce	0	0	1	0	0
ec1be95490518e834df2160f1750f2ed	1	1	1	1	1
46025bda05d9bc67c6a2a04ddc4a438d	1	1	1	1	1
6681fc62a6ae9de1679489af208d78bb	1	1	1	0	0
2be0af7abaa6905af733cc4d4ba24e01	0	0	1	0	0
89165cad584679ba891335f6d1f3e88e	0	0	1	0	1
b9a6cf8895871b960fb57a1a5c3e5a6d	0	1	0	0	0
0dd33f9a980a24c79a422d98684ab976	1	1	1	1	0
82c8c74cc418ef1a502d20877ccc6aea	1	1	0	0	1
75e4a43ce0a68790975513cc97e51240	1	1	0	0	1
c1ee60e76e3fe06bb08990d5a2f56eb1	1	1	1	1	1
dcf2eb825a15731e7cb355e7e699223c	0	1	0	1	1
ae04a47f4aba9f03d2a8e9bac9b0a699	0	1	1	1	1
ff63fd441b1ea8a43f46966ac196d3e4	0	1	1	1	1
d9d8e5dab20dfb2324c1e164fbc75b68	0	0	1	0	0
658475809b826f730c1920d789a21575	1	1	1	1	1
4b0b8d01cfe76af2fd95891e8eb7d9eb	1	1	1	1	1
846a0d66220657e56d0ec0d77c891812	0	0	1	1	0
c37ad8afaacbad94b2623c6a6e7b337d	1	1	0	1	0
80ec33f00dbfcc013fd935459fa51b29	1	1	0	0	1
aa5d83c2079a85d9a3d868f1680e6d4d	1	0	1	0	1
87690041815139f4ca985e4ce52b7d61	1	1	0	1	1
453f30a1ac56c41e121a97837dc694e2	0	0	0	0	1
366b64844a63adf3a726762a89506722	0	0	0	1	1
cffed35a46a5a32803a890de662064fd	0	1	1	0	1
17ff1f23f9b879d84d6e1286d69ecdb4	1	1	0	1	1
75776bccf7fca1a70ad6c47a6ded4f4b	1	1	0	1	1
9c0a6215276f042a7af23b0b24032b03	1	1	1	0	1
fc6b9f8de56d2ed9a8d9be2d43f3b8e0	1	1	1	1	1
ee0c3b67a1c66d61c6cfca1688fee431	0	1	1	0	0
121d3258bef2601c1641ec72561502f0	1	1	0	1	1
f7434ebf4bb70f3dc51a88a0ad42b12b	1	1	0	1	1
087c60c7117e5b03d3260adf62a974b0	1	1	1	1	1
be41ddee945f0f1397605cd69d00ca80	0	0	1	1	0
165ed5c3ae45e10b47e082c5fd465144	1	1	1	1	1
11ce94b42f1c3a67534a7ce8c9e5e92b	1	1	0	1	1
71876b691055462dd163095b6f33593e	1	0	0	0	0
d2b6bf46e17233077dbfeb3f5f7c5691	0	1	0	0	1
a9312e03fb39c7a96eb563fc8a2d8746	1	0	0	0	0
63f212e3d33ac4165f9bbf29dc448a5b	1	0	0	0	1
d0c19d9b3d73fc92b317386627ec1652	1	1	1	1	0
9ffc546acfd4dd163237de8c5a46ca27	1	1	0	1	0
4231572b38b0693afe78d5c948e12cfe	0	0	0	1	0
dc5056cafef34b913f5f8a8d441ce250	0	1	1	0	1
dc8167f935d8d5b9e52099a6efe32088	1	1	1	1	1
de5b5fd2e354171b4254c19d9f2c4954	1	1	1	1	1
969ee919600e92eec038dfd626942df2	1	1	1	0	1
e04aa6cf615809bc6451bb5f16db3c15	1	1	0	0	1
40bad60c98fa3b1760c4e32cd02b0172	1	0	0	0	0
cf74f03e205461698985d8bef05916f9	1	0	1	0	0
3bb011d0677c4567f13f7dd49e53e259	1	1	1	0	0
176348cbf05f4f06b0e30e1c89aedee9	1	0	1	0	0
2a5fb7ef25f3a5f2adb27e5c29f0542e	1	0	1	1	0
e8f0e262580d2f163d26f66aad066c46	0	0	0	0	1
1beab11dd9e57a7702231620b31a7b28	0	1	1	1	1
e213bab7353f8c4dea6e6580005abf05	1	0	0	1	1
24a7c040dbcefeb38de8870ada3c06a7	1	0	0	1	0
4ccd921e1b571fdc753aaca9bba497b8	1	0	1	1	0
7cb06168adeafe7d097a770719eaf266	1	1	0	0	1
ba6f03116666a3025137e8c437bb443b	0	0	0	0	1
c2b34a815f2074dcb0f5eba20c23067c	1	0	0	0	1
1958d8bf26613c4b9b7de4e60b7b0744	1	1	0	1	0
c29fbd9ee77ac4cc33e9791431ffe28e	0	1	1	1	1
5a3c93eb00979611b4f80e0d4fce91fc	0	1	1	1	1
5c0497fb3b4dee1e9e6a5086cd7dce5e	1	0	0	1	0
62a1cd5c1a6d06af19458d3973b27a6e	1	1	0	1	0
4931ba4f6a05fd3a209f2265bcd6c7e2	0	1	0	0	0
9e3f3bea1dd2d6d0ace1ba933fc1a923	0	1	1	0	1
11fd235d7726228b2cf88b40a85d8c76	0	1	1	1	1
1b52d64d951342f2411a5198ad987403	0	1	1	1	1
033514914075d668723b8ac8317c417a	1	0	1	1	1
831a8dbbbbc346c37cf73a4ab4fcdeae	1	0	0	0	1
84782fbd59efd4598ee969592ef3f04d	1	1	0	1	1
ce83938b71f84d64dfbd19ddaeaea8ef	1	1	1	1	0
0bbd6ba2325aea7834323eff4811388f	1	1	0	0	0
9537ec99fece1e2f298205ae7d235f3b	1	0	1	1	0
b21ab1b9567eeb98d9168c2e85032c30	1	0	1	1	0
fa555db82d17d623ab068bf458645b5e	1	1	0	0	1
ba33553b2edf260c1d6569ae56975a0b	0	1	1	1	0
6679f6ea9e040cccf011a886169d92e6	0	1	1	1	0
a0cff0d135d8b766e9747296018a0ab8	1	0	0	0	1
931ff72da75374aebe25b4cbe9105801	0	1	0	1	0
5f3f458b64b10eba5822e4f6b4173ca1	0	0	0	1	0
2ded3a18b9382c682014b4710802a58c	0	1	1	1	0
3249a82caf28b0c3d8787becdcb09cbb	1	1	1	0	1
ff54bbc2700671cf6045174dd6008e40	0	1	0	1	0
e3795751f2b8f01f4986311278fa434f	1	0	0	1	0
c822da097ff5bdc85e2a76ea12ec1f76	1	1	1	1	0
94d7e9a2393d02cbcc7120a7df1d0949	1	0	0	0	0
488744d2098a7459a18ba11329c899c9	1	1	1	1	0
973d8381420ff4bf4808160c8ebca516	1	1	1	1	0
de28eec5083877be894cb9735ef96ca4	1	1	1	1	1
393bfa3441e8b602d4df81472b979dc5	0	0	0	1	1
29103a540e97a29d5def41fb322f5e57	0	1	1	1	0
8899793e48639b401f7b2a5df77c10de	1	0	1	1	1
0d62c320961e1e987822a21753191ed6	1	0	0	1	0
fdae8107a7f4c58fc2efbabcb248ecb8	1	1	0	0	0
20fe97d5414941d5c0d2c20810720686	0	0	1	1	0
cb9b6b45444f8229cec0372f38132e36	0	0	1	1	1
9bc4b6964171bd9e9eb0d2c2957a08a0	1	1	1	1	0
fa7a229c9cdafbb938c15337a2825dd0	1	1	0	1	0
25e1177f4f2883327d9827fc57d6201a	0	0	1	0	1
3be7b19d137b54d10d2cff94e964ef71	0	0	0	1	1
2a85a9e96e2c12654c299426d962f58a	0	1	1	0	0
888ec953eb17bd6f357cfc3be7508251	0	1	1	1	0
3e8606b6fce74f58002c7f9450c0ca4c	0	0	0	0	1
7dbdc192d0977b3531877540ed235409	1	0	0	1	1
79ff478cfc42c1395257ba5c7a47d271	1	0	1	1	0
d86aadf3f393b93b4e328981548e44c6	0	0	1	0	0
7c00d733615bf2f45d702cdf541b71cf	0	1	1	1	0
fdf7b791337093c527ab7ed5b837ed06	1	1	1	1	1
cfd8c4fefcbce9b7eb087835f04d230c	1	0	0	1	1
194ec76b02f41a84e664c6027ff4fabf	0	0	0	1	0
549c891e089702a9ddb91aa0b94874c0	0	0	0	0	1
ff3ad15003c42b46145e72c03c56f737	1	1	1	1	1
16fe6b9da945c87a9f0cc058c500eda5	1	1	1	1	0
df04d15e6bf4514835d825ebaf244e75	0	1	1	1	0
ef9088474f2a6bc00af2b6290bd761fc	0	1	1	0	1
7b0b7f8630bdb5b8c75746d5ddd62ec8	1	1	1	1	1
3dc7b1d9f30f2c240a8920d2f473386e	1	0	1	1	1
ede8624004ba0364027f4cee8aa376d8	1	0	1	0	0
0f821707bb0034489ce036c25fef7b59	1	0	1	0	1
27b7ff109d0a92d1229001d58a8bbdb4	0	0	1	0	1
c6acfdb23e461cd75c761c68b605fa7f	0	0	1	1	0
81924fad7a27f4092b7c0d59956881c1	1	1	0	0	0
c8231dd9305ec231c16e20325e40df19	0	1	0	1	1
d3174e353cfe5ad3f4a83ff580741005	0	0	1	0	1
15f7569a7b2efdcf1983a58434655019	0	0	1	0	0
92d9eded16d75cc5679f844d14580b3b	0	0	1	1	0
a27d716b4e2c20edbbdbba4f65d052fc	1	1	0	1	1
af518bc9b7e565eab69300cd839e7ce5	1	1	0	1	0
5aadb275cb13b838a4a4e5d3682d8df1	1	1	1	1	1
30f616c700f1308181a19b94d67399ab	1	0	1	1	0
ac94ce9cd24b6eb76b831794dcc4cd76	1	1	1	0	1
42e722fc11f70177fb2846311a5cf9d5	1	1	0	1	1
52e44aa656c25d61197800391b2b2b12	1	0	1	1	0
c6bee7e11fcd536375133914ac018fdc	1	0	1	1	0
caeaf02937f9cb5261e3f2f4ef289593	0	1	1	1	1
db3799cf0434dbc4c24f0583f24db50c	0	0	1	0	1
c1ef62935df15cb4f311017fb80fe4d8	1	1	0	1	1
bb9ffb20c31d2ed08f79ce6e9bba3547	0	0	0	0	1
479cad4cc47ad09391e44923bf1e1120	0	1	1	1	0
703fe2fd1d0980af8897807bd501c79d	1	1	0	0	1
baeed5ffca6f2516ef007c46b0dc3322	1	1	1	1	0
c1f1c8535070193d48bc79518f5cc21d	1	1	0	1	1
edaac267fc4f17edce262cc20c9efa3f	1	1	0	1	0
5c90462d0661b70b4639f2b045c1c11b	0	0	0	0	1
c1cb0a567fe0afe157a73140c303f080	0	1	1	0	0
b533d1cdf20d088b98d34314a70e6ae2	1	1	1	1	1
512decb03f64074ebd14786295c4518f	1	0	1	0	1
f0be6e1c4169b9b2aea14f083276fd74	1	0	0	1	1
975c31373e143ab2ce2665e66ae89574	1	0	1	0	0
2b5e6bb39e5f218fd5485f54794a4572	0	1	1	1	0
5c5c099e9b5171dbdb5c83e8606a5109	0	0	0	1	0
e591e4a32d76d63cade2e952bf491343	1	0	0	1	0
88c1fc90d4083e06e90cf9626c738118	1	1	1	1	1
6d3fb373cdc671eb356ec3c0c0f93ee6	0	1	0	1	1
5cf7c3c5a041a5b6f0cbb4468786d453	0	0	1	1	1
7d5aeceb09e2a96eb8e5d0729241bc37	0	0	1	1	0
60bd5a93e055882a705f38c93fb684b4	1	0	0	0	1
6427bcf3ce91e9b0bfa9c1f459937e6d	1	0	0	0	0
874dafd520827846d83ed61ee4d68dbb	0	0	0	0	1
32aca3c5c28e5a43a3f2f69238e3de60	0	1	0	0	1
cecb578c2cc23d05e57c2a28597e7ca7	1	0	1	1	0
3c9e8eba6e474989d59651d840c94060	1	1	1	1	0
442776ab8154c8e583fd05340c683198	1	0	1	1	1
f8b134a063e4b94704276854d5e998af	0	0	1	0	0
b112df4ac71fdfed8cb26608ec358f7e	0	1	0	0	0
6169898e05ae99197b391cefdc859782	1	1	0	0	1
2cebc7cac0d882ac18b8994847b5648c	0	1	1	1	1
f1d34fe0287b0e32dbff3585beabef4c	0	0	1	1	0
2e5d3887b5a0ad7dfc56f7f4e2f4a9cb	0	0	1	1	1
bf7831fc1b2cbb0ac2108985e4dee03c	0	1	0	0	0
0d81af75caf59bc15cb85c24822fe91d	1	1	1	1	0
e9a59193fcf907e4e4c00ceb93e9ab35	1	0	1	0	1
48495ea2edc73a36d87fbfae42903450	1	1	0	1	0
6e5a2bdc0d192d891bfbc53d7885bf3d	0	0	1	0	0
0b1150285eb2be6a16afd8ec7e26fcbf	1	0	1	0	0
d879e6cdf6cf51f79ea03a2e040e84cf	1	1	1	1	0
554a4d06dc845036af5926e13bfb4892	1	0	0	0	1
bd84e7e32295b81d311363dc7ba241e0	0	1	0	0	0
06f304537d4619e0c76cffa053c9eefd	0	1	1	0	1
f5bce6a8b270ac9fe5a2eec5d3c579c3	0	0	1	0	0
67cbf8d191d3d4316a22d7327c7dfa41	0	0	0	1	1
b8bcedf9ef2c1a76efd402965428567c	1	0	1	1	0
839ed9d30affabc29cb4d7087f41a8f2	0	1	1	1	0
0dea7b1b8220378d805e2a7ebf6d8f16	1	1	1	0	0
b9bcc6f5aafba8cd1ae8e072943d9828	1	1	1	1	0
7d4433b39b7b3a1793356b848fabeb96	1	1	1	1	0
39460a214bce9f4d25caf958707ea913	0	1	0	1	0
05caad1ba0c05492a1c474b9583cd4ca	0	1	1	1	0
db98cf4dc575977ee7d8cc4e3a3fe685	0	1	0	0	1
e68f8de17e8b02eb7be352274540bb52	1	1	1	1	1
b5ba9dd8b7291deb3967e3b1dae1a99c	0	0	0	0	1
ff608942f4c746cf6e48d23cc75500b6	0	0	1	0	0
b6557411d6e7ccfbe82e98fa3a94f5b6	0	0	1	1	0
9a08c8beeb828f7b91513cc95b6d29e4	1	0	1	1	0
c8238be1609afaea3bdb03f6389e2b1e	1	0	0	0	1
86188845e3ff94ab6ba87d157dd8ae4e	1	0	0	1	0
a26c706d1c4866d5f673a107580b813e	1	1	0	1	0
43b6ef518e113cf64f5955fb9e15e40d	1	1	0	0	1
4e3070629c0280bbe20fc5f3428d7dbb	1	0	0	0	1
34416ecb481a0bc445af75c40b555718	1	1	0	1	0
75b3478b8eab7f4586d21ddc4b7bf6b5	0	1	1	1	0
bafe0ffe94b247cf3a1c26b0497e1183	0	0	0	0	1
06d43ea593001b6c1f0abaf2e50484e6	0	0	1	0	0
915d288c1df445cb3dd29315c9fcfdc8	1	1	0	1	1
3a02ad366037b2063a76c0050921ec0e	1	0	0	1	0
584bd5cd5621b92a6ed2212d994755de	1	0	0	1	1
24196a1549ed4c1edf926715bcdc0b9d	1	1	1	1	1
4baa52c845c87bba21b9d9695a5662a0	1	0	0	1	0
87c0c65838c56e06caca09766b2d334f	1	1	1	0	1
8670d24b45fced2b391f6aabfa6ce270	1	0	1	1	1
ff76fda7d9f060b74acb71911503e505	1	1	0	0	1
28ef6610473e17496a9506178751e070	1	0	0	0	1
105c8b215d5504a667e77dd4c6f7b852	1	1	1	1	1
b6cef86f623e218a2e254c04296ba21b	1	1	1	1	0
b0e8727637c5129e2fd965508f894aa7	0	0	0	0	1
bf738aebf7053e90785306e41cf04a67	1	0	1	1	1
ac01fa64c6a07f20e1abfd1ab5fd097e	1	0	1	1	0
6b9fa42586a3a11f2524d00b892776b6	1	0	1	0	1
[truncated: 9,056 more rows]

## Sheet: category3_CJCJ_special_species
OTUID	Taxonomy	SUM_Abundance
60a86448dcaeef39cdcc8bf9208c6666	k__Bacteria;p__Acidobacteriota;c__Vicinamibacteria;o__Vicinamibacterales;f__UBA2999;g__;s__	134
1a3e5ca5e4d566794ca82ad2b79083ac	k__Bacteria;p__Acidobacteriota;c__Vicinamibacteria;o__Vicinamibacterales;f__UBA2999;g__WHSN01;s__WHSN01_sp902826465	92
cfa6be3775cda9c68d27234e9bd95737	k__Bacteria;p__Gemmatimonadota;c__Gemmatimonadetes;o__Gemmatimonadales;f__Gemmatimonadaceae	16
c5bebb7b0aaa48561d68c5e9dbc3a686	k__Bacteria;p__Planctomycetota;c__Phycisphaerae;o__Tepidisphaerales;f__Tepidisphaeraceae;g__UBA2421;s__UBA2421_sp002343075	16
a4a49311667d84fb2b1219f14c57e5a9	k__Bacteria;p__Proteobacteria;c__Gammaproteobacteria;o__Burkholderiales_592522;f__Burkholderiaceae_A_592522	318
8b42b09ee9d3dcba854c3e0037eae08c	k__Bacteria;p__Acidobacteriota;c__Thermoanaerobaculia;o__UBA5704;f__UBA5704;g__;s__	46
629d0b21559caa1b414e2c15df7d5969	k__Bacteria;p__Acidobacteriota;c__Vicinamibacteria;o__Vicinamibacterales;f__UBA2999;g__WHSN01;s__	84
d12839b709292d76c8205c9f849cba5b	k__Bacteria;p__Gemmatimonadota;c__Gemmatimonadetes;o__Gemmatimonadales;f__Gemmatimonadaceae;g__AG11;s__	145
71876b691055462dd163095b6f33593e	k__Bacteria;p__Acidobacteriota;c__Vicinamibacteria;o__Vicinamibacterales;f__UBA2999;g__;s__	31
a9312e03fb39c7a96eb563fc8a2d8746	k__Bacteria;p__Acidobacteriota;c__Thermoanaerobaculia;o__UBA5066;f__;g__;s__	29
40bad60c98fa3b1760c4e32cd02b0172	k__Bacteria;p__Proteobacteria;c__Gammaproteobacteria;o__Burkholderiales_597441;f__SG8_41;g__UBA5216;s__UBA5216_sp902825845	153
94d7e9a2393d02cbcc7120a7df1d0949	k__Bacteria;p__Acidobacteriota;c__Vicinamibacteria;o__Vicinamibacterales;f__UBA2999;g__;s__	51
6427bcf3ce91e9b0bfa9c1f459937e6d	k__Bacteria;p__Acidobacteriota;c__Vicinamibacteria;o__Vicinamibacterales;f__SCN_69_37;g__SCN_69_37;s__	28
57b2d6f423ee20ebee330d88efb7c9af	k__Bacteria;p__Acidobacteriota;c__Blastocatellia;o__Pyrinomonadales;f__Pyrinomonadaceae_433871;g__UBA11740;s__UBA11740_sp003168335	32
d11741fce6cae53d24fdc2a0cec96e2a	k__Bacteria;p__Gemmatimonadota;c__Gemmatimonadetes;o__Longimicrobiales;f__RSA9;g__RSA9;s__	8
d398d175fe77ddde98de5c4c655b5352	k__Bacteria;p__Proteobacteria;c__Gammaproteobacteria;o__Steroidobacterales;f__Steroidobacteraceae;g__;s__	6
26febb67ea31b2ccba9eff32f4d651a6	k__Bacteria;p__Proteobacteria;c__Alphaproteobacteria;o__Rhizobiales_A_504705;f__Beijerinckiaceae	23
6ee76faeb1cb9bc92203ae538a83ac1c	k__Bacteria;p__Planctomycetota;c__Phycisphaerae;o__Tepidisphaerales;f__Tepidisphaeraceae;g__UBA2421;s__	8
4a52e7ddcaada91980a5cc4122670c05	k__Bacteria;p__Actinobacteriota;c__Acidimicrobiia_401430;o__Acidimicrobiales	47
b6f44cb479936d9803756e425728c791	k__Bacteria;p__Gemmatimonadota;c__Gemmatimonadetes;o__Gemmatimonadales;f__Gemmatimonadaceae;g__SCN_70_22;s__	48
af090fde2e1e1557621b0599f4abf90c	k__Bacteria	53
cda3e7beb66c56e9e2b2750763c1ba93	k__Bacteria	23
0ea9120ce576d4dda6ea2fa2a75ff2eb	k__Bacteria;p__Actinobacteriota;c__Thermoleophilia;o__Solirubrobacterales;f__Solirubrobacteraceae_405341;g__Solirubrobacter;s__Solirubrobacter_soli	67
813b9792b729509e325984f80a4db9b0	k__Bacteria;p__Acidobacteriota;c__Vicinamibacteria;o__Vicinamibacterales;f__UBA2999;g__;s__	23
1129bbaa45c92a7ef53235501d813111	k__Bacteria;p__Acidobacteriota;c__Vicinamibacteria;o__Vicinamibacterales;f__SCN_69_37;g__SCN_69_37;s__SCN_69_37_sp001724025	99
37bce80b9d760d443a1d7066f8b2f135	k__Bacteria;p__Chloroflexota;c__Limnocylindria;o__Limnocylindrales;f__CSP1_4;g__GWC2_73_18;s__	12
df18283960e319c724c96c0edb227901	k__Bacteria;p__Acidobacteriota;c__Thermoanaerobaculia;o__UBA5066;f__;g__;s__	27
0e77540627f934899cadba307879c4ff	k__Bacteria;p__Bacteroidota;c__Bacteroidia;o__Chitinophagales;f__Chitinophagaceae_966727;g__Chitinophaga;s__Chitinophaga_arvensicola	141
4b76c77308b9ec063028b40207b70df7	k__Bacteria;p__Proteobacteria;c__Alphaproteobacteria;o__Sphingomonadales;f__Sphingomonadaceae	42
b56ccd2eed18fb02c4147ddacd3bde80	k__Bacteria;p__Bacteroidota;c__Bacteroidia;o__Chitinophagales;f__Chitinophagaceae_966727;g__Ginsengibacter;s__Ginsengibacter_hankyongi	17
cbd4cf70275eeae7ba75536fad4bb149	k__Bacteria	39
c8e141bba786c88c5c5fc3598fe3bd7d	k__Bacteria;p__Proteobacteria;c__Alphaproteobacteria;o__Geminicoccales;f__Geminicoccaceae;g__JAAAPF01;s__JAAAPF01_sp009908425	10
11059ebc8b38a866051059d6a29b7eb9	k__Bacteria;p__Myxococcota_A_473307;c__UBA9160;o__UBA9160;f__UBA6930;g__DSOP01;s__DSOP01_sp011055735	36
197f78c46cf0bb21db89bac0341ee4b8	k__Bacteria;p__Actinobacteriota	12
bf5661f9f0f7ac21b1145d51aa2dc56e	k__Bacteria;p__Verrucomicrobiota;c__Verrucomicrobiae;o__Chthoniobacterales;f__Chthoniobacteraceae;g__Chthoniobacter;s__Chthoniobacter_flavus	16
a089a76e2d4c69f3b555ac00e4dbe662	k__Bacteria;p__Actinobacteriota	46
aafdd9ce695bb49b2f9f9235ba51f0a7	k__Bacteria;p__Acidobacteriota;c__Vicinamibacteria;o__Fen_336;f__Fen_336;g__WYBL01;s__WYBL01_sp011526565	39
2e2463a2f82450355314a17044e82a8e	k__Bacteria;p__Chloroflexota;c__Limnocylindria;o__Limnocylindrales;f__CSP1_4;g__GWC2_73_18;s__GWC2_73_18_sp001794945	12
b63bebe29823e2171dc6d2798a58a9b9	k__Bacteria;p__Myxococcota_A_473307;c__Polyangia_463783;o__Polyangiales;f__Polyangiaceae	10
ee60c3ed4782456691843735a435e462	k__Bacteria;p__Planctomycetota;c__Planctomycetia;o__Gemmatales;f__Gemmataceae;g__Urbifossiella;s__Urbifossiella_sp003136315	8
625fde214ecc78371c13e830da473670	k__Bacteria;p__Gemmatimonadota;c__Gemmatimonadetes;o__Longimicrobiales;f__UBA6960;g__UBA2982;s__	6
f29e738ffe9e7662fae012df2fc28204	k__Bacteria;p__Proteobacteria;c__Alphaproteobacteria;o__Caulobacterales;f__Hyphomonadaceae;g__Asprobacter;s__Asprobacter_aquaticus	22
4808af9bea9c9a43f9769aaf6921b754	k__Bacteria;p__Proteobacteria;c__Gammaproteobacteria;o__Burkholderiales_592522;f__Burkholderiaceae_A_592522	27
70a5ee5d6f393a7091953c64ffa44be2	k__Bacteria;p__Chloroflexota;c__Anaerolineae;o__4572_78;f__J111;g__DSQQ01;s__DSQQ01_sp012032575	12
03957ad83eef4f9fc75062f435b5a9db	k__Bacteria;p__Acidobacteriota;c__Vicinamibacteria;o__Vicinamibacterales	50
5e7f59bc63727a287591b17140a16812	k__Bacteria	7
9eb9410bc2adf235ca7508fe0a05041e	k__Bacteria;p__Acidobacteriota;c__Vicinamibacteria;o__Vicinamibacterales;f__Vicinamibacteraceae;g__Vicinamibacter;s__Vicinamibacter_silvestris	21
c3625274d2da2005fac832bff1f5f3f9	k__Bacteria;p__Acidobacteriota;c__Thermoanaerobaculia;o__UBA5066;f__Gp7_AA6;g__Gp7_AA6;s__Gp7_AA6_sp003222385	53
08dee5b4749f6539ee2df99819dbf141	k__Bacteria;p__Actinobacteriota	52
27c08fa3e4aced4447aafd89bedb119f	k__Bacteria;p__Bacteroidota;c__Bacteroidia;o__Chitinophagales;f__;g__;s__	12
94ede08904dd686cbc2d610e38941291	k__Bacteria;p__Verrucomicrobiota;c__Verrucomicrobiae;o__Pedosphaerales;f__J093;g__MWFF01;s__MWFF01_sp002071485	14
f7109a47d44a951ddfe36d51a7304b5e	k__Bacteria;p__Actinobacteriota;c__Thermoleophilia;o__Solirubrobacterales	19
2d62aea2e97308617aa3ce262a948140	k__Bacteria	21
94b08aa1025fa9ac94e160da4fdeea45	k__Bacteria;p__Acidobacteriota;c__Vicinamibacteria;o__Vicinamibacterales;f__UBA2999;g__;s__	28
89d9de89ebcd8b9d38786b6bc4046fa4	k__Bacteria;p__Verrucomicrobiota;c__Verrucomicrobiae;o__Pedosphaerales	76
cd2602a8193707c91dfa3af5e2c3d1f4	k__Bacteria;p__Chloroflexota;c__Dehalococcoidia;o__DSTF01;f__WHTK01;g__WHTK01;s__WHTK01_sp009377745	9
c21ea449c10d231924a0a8912d50dff0	k__Bacteria;p__Chloroflexota;c__Anaerolineae;o__Anaerolineales;f__EnvOPS12;g__UBA12294;s__UBA12294_sp002050275	27
2e58f19261dacefe32f9b10942d7bbca	k__Bacteria;p__Proteobacteria;c__Gammaproteobacteria;o__Steroidobacterales;f__Steroidobacteraceae;g__;s__	12
108891b09c82c7b6538a8aed8a0019bf	k__Bacteria;p__Bacteroidota;c__Bacteroidia;o__Chitinophagales;f__Chitinophagaceae_966727;g__Chitinophaga;s__Chitinophaga_niabensis	54
609b940b9acb04d3102ba766c7fea57f	k__Bacteria;p__Planctomycetota;c__Phycisphaerae;o__Tepidisphaerales;f__Tepidisphaeraceae;g__UBA2421;s__	14
0cd594c8a2d6735a59d094b7a3832266	k__Bacteria;p__Gemmatimonadota;c__Gemmatimonadetes;o__Longimicrobiales;f__Longimicrobiaceae;g__Longimicrobium;s__Longimicrobium_terrae	29
31b832de37c6c2ec9a367c417d1951bf	k__Bacteria	17
cc1dd5cc81cccccb0902e1d37b8d6fba	k__Bacteria;p__Myxococcota_A_473307;c__Polyangia_463783;o__Polyangiales;f__SLQV01;g__SLQV01	13
b99199f6a0ee1e6c4f7606555626c4ce	k__Bacteria;p__Gemmatimonadota;c__Gemmatimonadetes;o__Longimicrobiales;f__RSA9;g__RSA9;s__	37
65c24e3d6fb33043b5294b07c86f8753	k__Bacteria;p__Gemmatimonadota;c__Gemmatimonadetes;o__Longimicrobiales;f__RSA9;g__RSA9;s__	26
37f837a06d428165947c154f9c42ba62	k__Bacteria	42
d85b91a124d7b3b516198ddbcbd12082	k__Bacteria;p__Planctomycetota;c__UBA1135;o__UBA2386;f__UBA2386;g__UBA2386;s__UBA2386_sp002343845	14
37613e564c9972cacb82f02d1bcac067	k__Bacteria;p__Verrucomicrobiota;c__Verrucomicrobiae;o__Pedosphaerales;f__AV2;g__AV2;s__AV2_sp003218935	20
af79631587fa20ac0518de6e30abb19d	k__Archaea;p__Thermoplasmatota;c__Thermoplasmata_1773;o__RBG_16_68_12;f__RBG_16_68_12;g__EA_19;s__EA_19_sp005878955	42
af468aabeb8b86738bd6fe8c2e30ad50	k__Bacteria;p__Proteobacteria;c__Alphaproteobacteria;o__Rhizobiales_A_502138;f__Devosiaceae;g__Devosia_A_502124	4
e436c13b2938ecd48989230debebf910	k__Bacteria;p__Bacteroidota;c__Bacteroidia;o__Chitinophagales;f__Saprospiraceae;g__OLB9;s__	29
4676842273e2861fa2688e583fdc6b9e	k__Bacteria;p__Chloroflexota;c__Limnocylindria;o__QHBO01;f__QHBO01;g__CF_167;s__CF_167_sp005879775	54
2066dd4a23cc4a08c52b9ecb2df7d8df	k__Bacteria;p__Firmicutes_D;c__Bacilli;o__Bacillales_B_310392;f__Bacillaceae_G_310392;g__Gottfriedia	5
c304d2928e07c5e8de6d54db81437612	k__Bacteria;p__Chloroflexota;c__Limnocylindria;o__QHBO01;f__QHBO01;g__CF_167;s__CF_167_sp005879775	30
82ee7e30052c87500eab5169426c21ef	k__Bacteria;p__Acidobacteriota;c__Blastocatellia;o__UBA7656;f__UBA7656;g__QHVH01;s__QHVH01_sp003222245	7
f8e63b48bd3acc7c1774c3f38ecddec6	k__Bacteria;p__Proteobacteria;c__Alphaproteobacteria;o__Caulobacterales;f__Caulobacteraceae;g__Brevundimonas	9
0cdf5fb0345200538f2d681ce39dd86f	k__Bacteria;p__Acidobacteriota;c__Vicinamibacteria;o__Vicinamibacterales	14
5e3d8bbcd963f9b7bbebccd8607505b7	k__Bacteria;p__Actinobacteriota;c__Thermoleophilia;o__Solirubrobacterales;f__;g__;s__	25
11f6dcdf099ea439f4e7521c92df3cc4	k__Bacteria;p__Acidobacteriota;c__Thermoanaerobaculia;o__UBA5066;f__;g__;s__	9
816439656eef3013150b83d2496ab27c	k__Bacteria;p__Myxococcota_A_473307;c__Polyangia_463783;o__Polyangiales;f__Polyangiaceae	5
19f946684e45942fed9f5a86b34fd335	k__Bacteria;p__Bacteroidota;c__Bacteroidia;o__Chitinophagales;f__Chitinophagaceae_966727	45
1ffc41f936ba6c5c1f18e0d66b7f47a8	k__Bacteria;p__Firmicutes_D;c__Bacilli	12
87f220291a3f8ae7af094b30f8c332f6	k__Bacteria;p__Actinobacteriota;c__Thermoleophilia;o__Solirubrobacterales;f__Solirubrobacteraceae_405341;g__Solirubrobacter	25
1633786f707c222c5f7ffc960b5a7368	k__Bacteria;p__Actinobacteriota;c__Acidimicrobiia_401430;o__Acidimicrobiales;f__Ilumatobacteraceae;g__Ilumatobacter_A;s__Ilumatobacter_A_coccineus_A_400748	22
f5202dcc4738a6c920c543f5f4d07b17	k__Bacteria	39
9611dfe7ece6cf2aff16c917b8343046	k__Bacteria;p__Acidobacteriota;c__Blastocatellia;o__Pyrinomonadales;f__Arenimicrobiaceae_433872;g__Brevitalea	12
add0a8dd18596489b72aa3d428a050d2	k__Bacteria;p__Eisenbacteria;c__RBG_16_71_46;o__RBG_16_71_46;f__RBG_16_71_46;g__RBG_16_71_46;s__RBG_16_71_46_sp001780165	8
b3dfa7a8c4cd31d62f798f8fe728ea46	k__Bacteria	18
f8a43b2bc47a5d92af0993d5f006f4c1	k__Bacteria;p__Acidobacteriota;c__Vicinamibacteria;o__Vicinamibacterales;f__SCN_69_37;g__SCN_69_37;s__SCN_69_37_sp001724025	33
0ff9b13ec7680d5aa873eb0924d40330	k__Bacteria;p__Acidobacteriota;c__Vicinamibacteria;o__Vicinamibacterales;f__SCN_69_37;g__SCN_69_37;s__	56
9ee3ca2135afd00d754d3f7dc35c6a0b	k__Bacteria;p__Proteobacteria;c__Gammaproteobacteria;o__Xanthomonadales_616009;f__Xanthomonadaceae_616009;g__Stenotrophomonas_A_615274;s__Stenotrophomonas_A_615274_rhizophila	8
9e8687188a51ba8459d5431c721072df	k__Bacteria;p__Actinobacteriota;c__Acidimicrobiia_401430;o__Acidimicrobiales;f__AC_14;g__AC_14;s__AC_14_sp005888325	7
dd2690292bb2dfa367368411b056db73	k__Bacteria;p__Proteobacteria;c__Alphaproteobacteria;o__Geminicoccales;f__Geminicoccaceae;g__Arboricoccus;s__Arboricoccus_pini	14
e848bf20533338123af5889b0582d71a	k__Bacteria;p__Actinobacteriota;c__Acidimicrobiia_401430;o__Acidimicrobiales	32
ab7c759823d1783d6cd6bed30f9ddd7e	k__Bacteria;p__Proteobacteria;c__Gammaproteobacteria;o__Xanthomonadales_616009;f__Xanthomonadaceae_616009;g__Luteimonas_C_615545	13
45835d5f414c5a0002cc8288966fc145	k__Bacteria;p__Myxococcota_A_473307;c__Polyangia_463783;o__Haliangiales_463188;f__Haliangiaceae_463188;g__Haliangium_463188;s__Haliangium_ochraceum	8
2850b15dd0ba23b8ca7859a98799f0f9	k__Bacteria;p__Chloroflexota;c__Anaerolineae;o__Anaerolineales	24
54de635fa06e6e67d7d21a61439baeb2	k__Bacteria;p__Myxococcota_A_473307;c__Polyangia_463783;o__Polyangiales;f__Polyangiaceae	7
0f7592702021b6f9db9d55766dd21e73	k__Bacteria	8
6cf3108fab82235eebd9e30195df59f5	k__Bacteria;p__CSP1_3;c__CSP1_3;o__CSP1_3;f__NP_7;g__NP_7;s__NP_7_sp005883865	19
361e6ea5aefef54eef567f9760a0c449	k__Bacteria;p__Gemmatimonadota;c__Gemmatimonadetes;o__Longimicrobiales;f__Longimicrobiaceae;g__Longimicrobium;s__Longimicrobium_terrae	6
9cf847ca57805235e7159da65c06b5cc	k__Bacteria;p__Proteobacteria;c__Alphaproteobacteria;o__Geminicoccales;f__Geminicoccaceae	10
8af43b4c43dc27775c406f9257ea7ef0	k__Bacteria;p__Patescibacteria;c__Saccharimonadia;o__Saccharimonadales	6
b4ca6856b16c81b3193c627f3cf9216b	k__Bacteria;p__Proteobacteria;c__Gammaproteobacteria;o__DSM_16500;f__DSM_16500;g__UBA4722;s__UBA4722_sp002404295	10
c1e0e351189d48724dbb5124a6c4a98a	k__Bacteria;p__Acidobacteriota;c__Vicinamibacteria;o__Vicinamibacterales;f__;g__;s__	13
97ee2e2c0453e6c61c17ebbcdaa5b240	k__Bacteria;p__Chloroflexota;c__Anaerolineae;o__Aggregatilineales;f__J027;g__JAAUUD01;s__	20
bee4c7919033b4b027b017c7957d895d	k__Bacteria;p__Gemmatimonadota;c__Gemmatimonadetes;o__Gemmatimonadales;f__Gemmatimonadaceae;g__Roseisolibacter;s__Roseisolibacter_agri	24
2f3213a82af5cf456b002cb436de769d	k__Bacteria;p__Acidobacteriota;c__Blastocatellia;o__Pyrinomonadales;f__Pyrinomonadaceae_433871;g__UBA11740;s__UBA11740_sp003168335	46
9e4d6aa4a5089572d343aa5444c75b10	k__Bacteria;p__Acidobacteriota;c__Vicinamibacteria;o__Vicinamibacterales;f__;g__;s__	25
8fcb13bfbc480fe0bf7f376d83f4fe47	k__Bacteria;p__Actinobacteriota;c__Thermoleophilia;o__Solirubrobacterales;f__Solirubrobacteraceae_405341;g__Solirubrobacter	9
4f7fa67e64830f1cc656f75192fb5e3e	k__Bacteria;p__Proteobacteria;c__Gammaproteobacteria;o__Xanthomonadales_613062;f__Rhodanobacteraceae_613062;g__Dyella_B;s__Dyella_B_marensis	64
1f35c319e2bd5e8e9e091475342f825e	k__Bacteria;p__Proteobacteria;c__Alphaproteobacteria;o__Reyranellales;f__Reyranellaceae;g__Reyranella;s__Reyranella_soli	25
3ac36045b47f84243fcddf5f5d8568b7	k__Bacteria;p__Chloroflexota;c__Chloroflexia;o__Chloroflexales_407288;f__Roseiflexaceae;g__Kouleothrix;s__Kouleothrix_aurantiaca	16
966d13b14189024c1c642085d8512c37	k__Bacteria;p__Myxococcota_A_473307;c__Polyangia_463783;o__Polyangiales;f__;g__;s__	4
4dbf5772cc759bb95080b74fd69e9423	k__Bacteria;p__Chloroflexota;c__Anaerolineae;o__4572_78;f__J111;g__DSQQ01;s__DSQQ01_sp012032575	7
add47dcf797c3ec03212cd6446e4f449	k__Bacteria;p__Proteobacteria;c__Gammaproteobacteria;o__DSM_16500;f__DSM_16500;g__UBA4722;s__UBA4722_sp002404295	22
3d60c979ab25bdb7da316ee04eb1a5da	k__Bacteria;p__Verrucomicrobiota;c__Verrucomicrobiae;o__Opitutales;f__Opitutaceae;g__ER46;s__ER46_sp003054705	9
317153037ecf0d2c5ddfcbd2aba2e373	k__Bacteria;p__Proteobacteria;c__Alphaproteobacteria;o__Reyranellales;f__Reyranellaceae;g__;s__	18
2f78b872bb58ce5bc36c9ad969387919	k__Bacteria;p__Actinobacteriota;c__Thermoleophilia;o__Solirubrobacterales;f__Solirubrobacteraceae_405341;g__Solirubrobacter	8
15bd339e4cec0d086dc918091669bd36	k__Bacteria;p__Actinobacteriota	13
0c426f7e1de48526688f55353ff1ca9c	k__Bacteria;p__Acidobacteriota;c__Vicinamibacteria;o__Vicinamibacterales;f__UBA2999;g__;s__	29
42dc0fbc7ea6a7afc058dfe4cce0f8e1	k__Bacteria;p__Eisenbacteria;c__RBG_16_71_46;o__RBG_16_71_46;f__RBG_16_71_46;g__RBG_16_71_46;s__RBG_16_71_46_sp001780165	6
624373b89b0beae9687834109d12e02a	k__Bacteria;p__Planctomycetota;c__Planctomycetia;o__Pirellulales;f__Pirellulaceae;g__Pirellula_B_754535;s__Pirellula_staleyi	22
0f1f2910b5fe5437c4333d120b765ac5	k__Bacteria	18
14edc196369071d15493bd336f34f208	k__Bacteria;p__Actinobacteriota;c__Thermoleophilia;o__Gaiellales;f__Gaiellaceae;g__GMQP_bins7;s__GMQP_bins7_sp004366385	30
c611f244dd5eb4991e71aaacc7bdbf21	k__Bacteria;p__Acidobacteriota;c__Vicinamibacteria;o__Vicinamibacterales;f__UBA2999	15
a70fc7a0f2f41eb6cdd98aeae7c555b8	k__Bacteria	14
b0552a4d4eaa7d4057213193a37a9caa	k__Bacteria	25
375673afb4a0cad9f82d1e3bb3d2f2c3	k__Bacteria;p__Methylomirabilota;c__Methylomirabilia;o__Rokubacteriales;f__CSP1_6;g__UBA12499;s__UBA12499_sp001788395	11
f7e9126a589048d208685618757c4291	k__Bacteria;p__Proteobacteria;c__Alphaproteobacteria;o__Caulobacterales;f__TH1_2	12
5afd43315b427d1b51eb04f822e2ef9a	k__Bacteria;p__Planctomycetota;c__Planctomycetia;o__Isosphaerales;f__Isosphaeraceae	13
9b8886d9e76bb9af5e5df738129f2855	k__Bacteria;p__Acidobacteriota;c__Vicinamibacteria;o__Vicinamibacterales;f__SCN_69_37;g__SCN_69_37;s__SCN_69_37_sp001724025	12
1042c4e6478551a09ba7d26b68c50c3d	k__Bacteria	9
21a0e53a4fb7dbe8589162aeaa616ec2	k__Bacteria;p__Actinobacteriota;c__Thermoleophilia;o__Solirubrobacterales	16
288c4ad42a2d3864f901486a161ac091	k__Bacteria;p__Planctomycetota;c__Planctomycetia;o__Gemmatales;f__Gemmataceae;g__Zavarzinella;s__Zavarzinella_formosa	22
04bc46ac14868af692324acadb66d6cf	k__Bacteria;p__Actinobacteriota;c__Actinomycetia;o__Actinomycetales;f__Microbacteriaceae;g__Rhodoglobus	27
5f3bca35dea95ff8ecca19ec324fefd4	k__Bacteria;p__Proteobacteria;c__Gammaproteobacteria;o__Burkholderiales_592522;f__Burkholderiaceae_A_592522	15
f7f2dc223501065acf0b6e2dc6f21d33	k__Bacteria	12
f215ae15430bab6324f701ea7282b4e8	k__Bacteria;p__Bacteroidota;c__Bacteroidia;o__Chitinophagales;f__Chitinophagaceae_966727;g__VBAT01;s__VBAT01_sp005884665	9
1ab13f5bf2e7cba23782243fe46e6a9b	k__Bacteria;p__Proteobacteria;c__Alphaproteobacteria	5
a198aadd12399ef9ebb59de9a2c2a8be	k__Bacteria;p__Actinobacteriota;c__Actinomycetia;o__Streptomycetales_400645;f__Streptomycetaceae_400641	53
6f3a74952c24af7891b8e719e19ac285	k__Bacteria;p__Acidobacteriota;c__Vicinamibacteria;o__Vicinamibacterales;f__UBA2999;g__;s__	25
60bf0b00092780bc6803d2640f5b49c0	k__Bacteria;p__Planctomycetota;c__Phycisphaerae;o__Tepidisphaerales;f__Tepidisphaeraceae;g__UBA2421;s__UBA2421_sp002343075	12
54fde51d91c8139b4063c3329a77d5c5	k__Bacteria;p__Proteobacteria;c__Alphaproteobacteria;o__Azospirillales_507929	18
6a610ae6c048457a04fa04010450030c	k__Bacteria;p__Methylomirabilota;c__Methylomirabilia;o__Rokubacteriales;f__CSP1_6;g__AR9;s__AR9_sp003221455	7
309a1d9bb3abd18c44cb376c13a392b3	k__Bacteria;p__Proteobacteria;c__Alphaproteobacteria;o__Sphingomonadales;f__Sphingomonadaceae;g__Novosphingobium_485350;s__Novosphingobium_stygium	17
a1c1ad12a3aa79f22ecbd42464c62d1b	k__Bacteria;p__Proteobacteria;c__Gammaproteobacteria;o__Burkholderiales_592522;f__Burkholderiaceae_A_592522	26
7aa587a80be06beb03665721ab324e55	k__Bacteria;p__Planctomycetota	15
cf40f4a7d1950ffee5eaea41059e7f02	k__Bacteria;p__Proteobacteria;c__Gammaproteobacteria;o__DSM_16500;f__DSM_16500;g__UBA4722;s__UBA4722_sp002404295	13
6bb5f6638da2faf0e0d238eebb5b9b8b	k__Bacteria;p__Verrucomicrobiota;c__Verrucomicrobiae;o__Pedosphaerales	40
074e67212710949d0a1360a57ff74b86	k__Bacteria;p__Sumerlaeota;c__Sumerlaeia;o__Sumerlaeales;f__Sumerlaeaceae;g__;s__	12
f7c0cb58ee24bd809762d34c437b07fb	k__Bacteria;p__Verrucomicrobiota;c__Verrucomicrobiae;o__Verrucomicrobiales;f__Verrucomicrobiaceae;g__Roseimicrobium;s__Roseimicrobium_gellanilyticum	6
74bdee8b7ceb9992348e042f0d57e156	k__Bacteria;p__Bacteroidota;c__Bacteroidia;o__Chitinophagales;f__Chitinophagaceae_966727;g__Paraflavitalea;s__	23
53da1e12a0ff80fc42714f59bb4210f3	k__Bacteria;p__Proteobacteria;c__Gammaproteobacteria;o__DSM_16500;f__DSM_16500	5
10c2766a838a7a42e3b5efe9418d59f5	k__Archaea;p__Thermoproteota;c__Nitrososphaeria_A;o__Nitrososphaerales;f__Nitrososphaeraceae;g__Nitrosocosmicus	13
2691807b8e488eea07dc88e143a397eb	k__Bacteria;p__Chloroflexota;c__Anaerolineae;o__Ardenticatenales;f__Ardenticatenaceae;g__Ardenticatena;s__	17
f2a3cbda9cfc7f21546928dcf2a0a97c	k__Bacteria;p__Verrucomicrobiota;c__Verrucomicrobiae;o__Pedosphaerales;f__Pedosphaeraceae;g__Pedosphaera;s__Pedosphaera_parvula	3
c053dfe31197db3aa7ca6c08e5cd8465	k__Bacteria;p__Proteobacteria;c__Gammaproteobacteria;o__Burkholderiales_597441;f__SG8_41;g__UBA5216;s__UBA5216_sp902825845	49
e202924532aae3c920a270c2bb0055a2	k__Bacteria;p__Chloroflexota;c__Chloroflexia;o__Chloroflexales_407288;f__Roseiflexaceae;g__Kouleothrix	21
8046222bda9081f75f8039ffb90c42f6	k__Bacteria;p__Gemmatimonadota;c__Gemmatimonadetes;o__Gemmatimonadales;f__Gemmatimonadaceae;g__JAABRT01;s__JAABRT01_sp011390935	16
d042dc8f819df13e855943bc99c1dabc	k__Bacteria;p__Actinobacteriota;c__Thermoleophilia;o__Gaiellales;f__Gaiellaceae;g__GMQP_bins7;s__GMQP_bins7_sp004366385	15
224d659041759191da5c8edd43e3e45c	k__Bacteria;p__Bacteroidota;c__Bacteroidia;o__Chitinophagales;f__Chitinophagaceae_966727;g__Flavisolibacter_B	25
69b851ea8364642f4249f5b5f0301dee	k__Bacteria;p__Acidobacteriota;c__Vicinamibacteria;o__Vicinamibacterales;f__SCN_69_37;g__SCN_69_37;s__SCN_69_37_sp001724025	48
950e81e0bcd316069764088388b1a96d	k__Bacteria;p__Planctomycetota	15
fc00f45bc9ebeffcf44132375f51e624	k__Bacteria;p__Acidobacteriota;c__Acidobacteriae	11
0fd2f495ac43dcbaa3f42cb0f8840fab	k__Bacteria;p__Acidobacteriota;c__Thermoanaerobaculia;o__UBA5066;f__;g__;s__	8
84abf4c60daeabf2b71a794b633160ab	k__Bacteria;p__Firmicutes_D;c__Bacilli	48
f19bf48d533811bdd73088796254ef01	k__Bacteria;p__Acidobacteriota;c__UBA6911;o__UBA6911;f__UBA6911;g__Gp18_AA60;s__	9
54e3da6f4c6b5d3a917cfa418627efe1	k__Bacteria;p__Proteobacteria;c__Gammaproteobacteria;o__DSM_16500;f__DSM_16500;g__Aquicella_A;s__	8
66cb49133908d8fb067aa2adb8ee1e5a	k__Bacteria;p__Actinobacteriota;c__Thermoleophilia;o__Gaiellales;f__Gaiellaceae;g__GMQP_bins7;s__GMQP_bins7_sp004366385	12
4d451d3f311506a9beadcbf249f83eb4	k__Bacteria;p__Proteobacteria;c__Gammaproteobacteria;o__Burkholderiales_597433;f__SG8_39;g__SCGC_AG_212_J23;s__SCGC_AG_212_J23_sp005881595	47
ae28e8e550f4ea5b26ee22f3cfc0ad6f	k__Bacteria;p__Bacteroidota;c__Bacteroidia;o__Flavobacteriales_877923;f__Weeksellaceae;g__Chryseobacterium_796614	9
70a434c0852f7c2bfe8acad30fafa5f9	k__Bacteria	5
7d0b05462fe060a9ad62b6f29995a117	k__Bacteria;p__Gemmatimonadota;c__Gemmatimonadetes;o__Gemmatimonadales;f__Gemmatimonadaceae	22
961ad9df6ce1edee8a1ff9c4fccff139	k__Bacteria;p__Proteobacteria;c__Alphaproteobacteria;o__Sphingomonadales;f__Sphingomonadaceae;g__Novosphingobium_485351	33
14fb6d6c3f85a07a4095c1272b96ff2f	k__Bacteria;p__Bacteroidota;c__Bacteroidia;o__Sphingobacteriales;f__Sphingobacteriaceae;g__Pedobacter_881387	21
5752a985547b0a8c47bd94f7c3743de1	k__Bacteria;p__Gemmatimonadota;c__Gemmatimonadetes;o__Longimicrobiales;f__UBA6960;g__BD2_11;s__BD2_11_sp002238605	7
8d19871ec36e0fa9eccdbfba4f7c21fe	k__Bacteria;p__Chloroflexota;c__Anaerolineae;o__Aggregatilineales;f__A4b;g__OLB13;s__OLB13_sp001567485	19
71f5ac52bf154744a774ed93a4af3424	k__Bacteria;p__Proteobacteria;c__Alphaproteobacteria	5
91ce8e21f832e2151b70794d35e72659	k__Bacteria;p__Planctomycetota;c__Planctomycetia;o__Gemmatales;f__Gemmataceae;g__Gemmata;s__	28
9e6b617dab2d462da1220da7141c18e3	k__Bacteria	22
0e6edd7e75da3791d2c8f3a1bcca9a50	k__Bacteria;p__Proteobacteria;c__Alphaproteobacteria;o__Acetobacterales;f__Acetobacteraceae;g__Roseomonas_A_507058;s__Roseomonas_A_507058_wooponensis	16
ecca03b6db991dc3e46733bd8893c0b9	k__Bacteria;p__Bacteroidota;c__Bacteroidia;o__Flavobacteriales_877923;f__Crocinitomicaceae	5
e24bed35e7152789bed6138acf6fccaa	k__Bacteria;p__Proteobacteria;c__Alphaproteobacteria;o__Azospirillales_507929;f__Azospirillaceae_507917;g__Skermanella	21
365fe6e64922801e1907d2aa31b678cf	k__Bacteria;p__Gemmatimonadota;c__Gemmatimonadetes;o__Gemmatimonadales;f__Gemmatimonadaceae;g__Gemmatimonas;s__Gemmatimonas_aurantiaca	7
4799dacccc61f6e15e31457f45ffd840	k__Bacteria;p__Bacteroidota;c__Bacteroidia;o__Chitinophagales;f__Chitinophagaceae_966727;g__Chitinophaga;s__	9
d169c6b5bb55cd73e31d9c46aefb04f3	k__Bacteria;p__Actinobacteriota	12
b7c86163aa8f103a7a58a0a494c2cc9d	k__Bacteria;p__Verrucomicrobiota;c__Verrucomicrobiae;o__Pedosphaerales;f__Pedosphaeraceae;g__Pedosphaera;s__	10
6458aa53d87fec9088092e7ca976acec	k__Bacteria	7
bedde641828ae50f549e4f012c53172d	k__Bacteria;p__Chloroflexota;c__Anaerolineae;o__Caldilineales;f__Caldilineaceae;g__Bin5;s__	6
f9f4b6c4e051b2aa48591698457a236b	k__Bacteria;p__Chloroflexota;c__Anaerolineae;o__Aggregatilineales;f__J027;g__JAAUUD01;s__	10
0d8bd8e86ee8763c507fdc8662bfbb2b	k__Bacteria;p__Patescibacteria;c__Saccharimonadia;o__UBA4664	5
bb51d10e5c6dbc825415a21bb15c138f	k__Bacteria;p__Desulfobacterota_B;c__Binatia;o__Bin18;f__;g__;s__	8
46b8b9f94ea22bb1d9266340604e5b22	k__Bacteria;p__Chloroflexota;c__Dehalococcoidia;o__UBA2979;f__UBA2979;g__W_Chloroflexi_9;s__W_Chloroflexi_9_sp002840675	7
d1310eefd70e7c6918c0da76df82523d	k__Bacteria;p__Proteobacteria;c__Gammaproteobacteria;o__Steroidobacterales;f__Steroidobacteraceae;g__;s__	21
69b3b8b1012475d92c930a93e39965c6	k__Bacteria;p__Planctomycetota;c__Phycisphaerae;o__Tepidisphaerales;f__Tepidisphaeraceae;g__UBA2421;s__	16
85cf1f156e83c8bd3abb7978e14b8a53	k__Bacteria;p__Chloroflexota;c__Limnocylindria;o__P2_11E;f__P2_11E	9
d8ec557efb989e35b2256ffc0c1316c1	k__Bacteria;p__Chloroflexota;c__Anaerolineae;o__Aggregatilineales;f__J027;g__JAAUUD01;s__JAAUUD01_sp012031655	4
e13226ff476c71bb97ae8b89a3764e7c	k__Bacteria;p__Proteobacteria;c__Alphaproteobacteria;o__Kiloniellales;f__DSM_21159;g__Fodinicurvata;s__Fodinicurvata_fenggangensis	7
ce27737201a5bd04355f5ee4bb606c6a	k__Bacteria;p__Actinobacteriota	4
8794013d31334141ab4d052669da1808	k__Bacteria;p__Firmicutes_D;c__Bacilli;o__Paenibacillales;f__NBRC_103111;g__Paenibacillus_E	6
3ad8b9ef24b7a170358309373c8d1e39	k__Bacteria;p__Proteobacteria;c__Alphaproteobacteria;o__Rhodospirillales_505895;f__Rhodospirillaceae;g__GCA_2737725;s__	13
8f2843f0333371bdb0679ce8da436f11	k__Bacteria;p__Actinobacteriota;c__Rubrobacteria;o__Rubrobacterales;f__Rubrobacteraceae;g__;s__	10
d6b4b60d687708d624684f58d278b1b1	k__Bacteria;p__Actinobacteriota;c__Actinomycetia;o__Mycobacteriales;f__Pseudonocardiaceae;g__Pseudonocardia	21
7020c4276f9113ac993551b1e07cbff1	k__Bacteria;p__Proteobacteria;c__Gammaproteobacteria;o__DSM_16500;f__DSM_16500;g__Aquicella_A;s__	39
3ae64d7daf43987da95512dac9b1e4d0	k__Bacteria	5
f15b99e9ee5cb8fcb75070cdb208bb84	k__Bacteria;p__Chloroflexota;c__Chloroflexia;o__Chloroflexales_407288;f__Roseiflexaceae;g__Kouleothrix;s__Kouleothrix_aurantiaca	11
35301ce85e2b7472f69d011be116d9db	k__Bacteria	3
b8e77e1b7dff42972a25db8aa01590a0	k__Bacteria;p__Firmicutes_D;c__Bacilli	9
f597ee41465d10aac9d7b41e5e29ba17	k__Bacteria;p__Planctomycetota;c__Planctomycetia;o__Pirellulales;f__Pirellulaceae;g__Pirellula_B_754535;s__Pirellula_staleyi	26
b682acb306d53cda571fe0a7f39f4faf	k__Bacteria;p__Gemmatimonadota;c__Gemmatimonadetes;o__Longimicrobiales;f__Longimicrobiaceae;g__Longimicrobium;s__Longimicrobium_terrae	13
48b9e53ebfa3fc7199005496230eedea	k__Bacteria;p__Acidobacteriota;c__Acidobacteriae;o__Acidobacteriales	13
afdf9ff222669cc5c00effbcbf9d80d4	k__Bacteria;p__Planctomycetota;c__Planctomycetia;o__Pirellulales;f__Pirellulaceae	5
a577631cf432496512ce6b2119fb47d4	k__Bacteria;p__Chloroflexota;c__Anaerolineae;o__Aggregatilineales	11
4096ca9bd91c77723afa6f54a3132f82	k__Bacteria;p__Proteobacteria;c__Alphaproteobacteria;o__Geminicoccales;f__Geminicoccaceae;g__Arboricoccus;s__Arboricoccus_pini	8
450b3d9a9e835f7041a203ff13ef16bb	k__Bacteria;p__Myxococcota_A_473307;c__Polyangia_463783;o__Haliangiales_463188;f__Haliangiaceae_463188;g__Haliangium_463188;s__Haliangium_ochraceum	5
e0162c6476fbc757488800286ab28f76	k__Bacteria;p__Planctomycetota;c__Phycisphaerae;o__Tepidisphaerales;f__Tepidisphaeraceae;g__UBA2421;s__UBA2421_sp002343075	5
ad7893f27a2b78b9a0c8db822f725a75	k__Bacteria;p__Armatimonadota;c__Chthonomonadetes;o__;f__;g__;s__	6
8e75ec69b18bc61b02cbbfac0c138253	k__Bacteria;p__Bacteroidota;c__Bacteroidia;o__AKYH767;f__B_17BO;g__UBA2475;s__UBA2475_sp002319075	14
3aa8eaf1017b56524711bb3327567221	k__Bacteria;p__Verrucomicrobiota;c__Verrucomicrobiae;o__Pedosphaerales;f__Pedosphaeraceae;g__Pedosphaera;s__Pedosphaera_parvula	6
d066798b66239a4bc4a64e68b3e65614	k__Bacteria;p__Gemmatimonadota;c__Gemmatimonadetes;o__Gemmatimonadales;f__Gemmatimonadaceae	9
1a0b4d428327cb45a7a39d502d5f3a38	k__Bacteria;p__Chloroflexota;c__Chloroflexia;o__Chloroflexales_407288;f__Roseiflexaceae;g__Kouleothrix;s__Kouleothrix_aurantiaca	12
d7c895e41b9a48557930b3fdf349332e	k__Bacteria;p__Acidobacteriota;c__Acidobacteriae;o__Acidobacteriales;f__SbA1;g__Sulfotelmatobacter;s__Sulfotelmatobacter_sp003166855	9
853b203336c56ceb8396bc2bf6198ae5	k__Bacteria;p__Desulfobacterota_B;c__Binatia;o__Bin18;f__Bin18;g__JABFSC01;s__	7
769d596c1d15a962d4547b9e57301678	k__Bacteria;p__Desulfobacterota_B;c__Binatia	34
92ded9c09d1b6712941a69ac6c2f0741	k__Bacteria;p__Planctomycetota;c__Phycisphaerae;o__Tepidisphaerales;f__Tepidisphaeraceae;g__UBA2421;s__	21
57752acbbb4a56a4210ab6683b755b6a	k__Bacteria;p__Proteobacteria;c__Alphaproteobacteria	14
0606e23dc607ad80e11039a9d57e85b3	k__Bacteria;p__Myxococcota_A_473307;c__Polyangia_463783;o__Polyangiales;f__Polyangiaceae;g__;s__	12
d6863b5de27871c26369ea783f883a73	k__Bacteria;p__Planctomycetota;c__UBA1135;o__UBA2386;f__UBA2386;g__;s__	3
08d9527ff076f4adcb326ca7901ddfb1	k__Bacteria;p__Gemmatimonadota;c__Gemmatimonadetes;o__Gemmatimonadales;f__Gemmatimonadaceae	34
38df01dd3a638a083dc1c5afd3c81da3	k__Bacteria;p__Planctomycetota;c__Phycisphaerae;o__Phycisphaerales	12
9d10137ef3233e81ade00e58f452fdfb	k__Bacteria;p__Gemmatimonadota;c__Gemmatimonadetes;o__Longimicrobiales;f__RSA9;g__RSA9;s__	8
e84c7de17efadfc3e1d064f6683446e0	k__Bacteria;p__Proteobacteria;c__Gammaproteobacteria;o__Steroidobacterales;f__Steroidobacteraceae;g__;s__	20
d0b31d7c023bcc7d8b528f73401254c5	k__Bacteria;p__Gemmatimonadota;c__Gemmatimonadetes;o__Gemmatimonadales;f__Gemmatimonadaceae;g__Roseisolibacter;s__Roseisolibacter_agri	16
330459a8b0fa5aae77c25e3d07b2eac7	k__Bacteria;p__Actinobacteriota;c__Actinomycetia;o__Mycobacteriales;f__Micromonosporaceae;g__Virgisporangium	15
d4e484666d18fcd04f7176554922af57	k__Bacteria;p__Actinobacteriota;c__Thermoleophilia;o__Gaiellales;f__Gaiellaceae	13
56ff21f407f1cacdc20174d84330d050	k__Bacteria;p__Proteobacteria;c__Alphaproteobacteria;o__Rhizobiales_A_504721;f__Hyphomicrobiaceae	11
4d15b577220ec8253c44b31a0e2e6a64	k__Bacteria;p__Myxococcota_A_473307;c__Myxococcia;o__Myxococcales;f__Myxococcaceae	10
e1f5054ba7096eedc4c021031db6c75c	k__Bacteria;p__Verrucomicrobiota;c__Verrucomicrobiae;o__Verrucomicrobiales;f__Verrucomicrobiaceae;g__VFKE01;s__VFKE01_sp009885695	9
70766217015607d03de020bcc0bd7feb	k__Bacteria;p__Proteobacteria;c__Alphaproteobacteria;o__Rhizobiales_A_504705;f__Xanthobacteraceae_503485;g__Variibacter;s__	33
931152d08b67806be0514b561cc71802	k__Bacteria;p__Myxococcota_A_473307;c__Polyangia_463783;o__Polyangiales;f__Polyangiaceae;g__;s__	17
07e7d713a89983a81b0323907733e34f	k__Bacteria;p__Planctomycetota;c__Phycisphaerae;o__Tepidisphaerales;f__Tepidisphaeraceae;g__UBA2421;s__	32
ebcf78c650a88e96a6095b7c60f5c0fd	k__Bacteria;p__Verrucomicrobiota;c__Verrucomicrobiae;o__Chthoniobacterales;f__Chthoniobacteraceae;g__;s__	18
01acf743c0b4baff0a10ac2f4230438a	k__Archaea;p__Thermoplasmatota;c__Thermoplasmata_1773;o__RBG_16_68_12;f__RBG_16_68_12	32
12fd5fba71deeeb678a675593e687e85	k__Bacteria;p__Desulfobacterota_G_459544;c__BSN033;o__B13_G15;f__B13_G15	31
6bff8e9edb7b03f1701439b5ded1ac8a	k__Bacteria	11
1eb015ec9c04b4fc0dfed138fb991e52	k__Bacteria;p__Proteobacteria;c__Gammaproteobacteria;o__DSM_16500;f__DSM_16500;g__UBA4722;s__UBA4722_sp002404295	6
83ebc22fcd468594e2f42dd904722073	k__Bacteria;p__Planctomycetota;c__Planctomycetia;o__Gemmatales;f__Gemmataceae;g__;s__	15
a0ba3f8f3ffa8fab27d34e178961a6a0	k__Bacteria;p__Verrucomicrobiota;c__Verrucomicrobiae;o__Pedosphaerales;f__UBA11358;g__WYBW01;s__	8
002f07895b52699bd2feb0acf20315f7	k__Bacteria;p__Acidobacteriota;c__Thermoanaerobaculia;o__UBA5704;f__UBA5704	4
ed1e69599940c81e334a091e88c2d403	k__Bacteria;p__Myxococcota_A_473307;c__;o__;f__;g__;s__	3
195e51b75bb73938c7f447021c2c9492	k__Bacteria;p__Actinobacteriota;c__Acidimicrobiia_401430;o__Acidimicrobiales;f__Ilumatobacteraceae;g__;s__	3
aae824116648d1ba4fe2cbd4f5be5812	k__Bacteria	13
cedff7554ec8cf8c26643e3b644fd591	k__Bacteria;p__Chloroflexota;c__Anaerolineae;o__Caldilineales;f__Caldilineaceae;g__Bin5;s__	12
a7dd1a650731a0051f03f9e777e47859	k__Bacteria	20
3c667c4c068371b684c4423e602e0ef0	k__Bacteria	4
d9c60ad6379d9bf736e753f82ce63d6f	k__Bacteria;p__Verrucomicrobiota;c__Verrucomicrobiae;o__Pedosphaerales;f__J093;g__;s__	16
5b7df1a5ec40a7f3cf84733a5d0c2383	k__Bacteria;p__Actinobacteriota;c__Actinomycetia;o__Euzebyales;f__Euzebyaceae;g__Euzebya;s__Euzebya_sp003344865	6
eb5cd8c118d3640e9638affbc4fdc2c2	k__Bacteria;p__Gemmatimonadota;c__Gemmatimonadetes;o__Gemmatimonadales;f__Gemmatimonadaceae;g__UBA4720;s__UBA4720_sp902812375	14
6d3e00f766872aba87556d429102e52d	k__Bacteria;p__Patescibacteria;c__Saccharimonadia;o__Saccharimonadales;f__OMJO01;g__OMJO01;s__OMJO01_sp900299395	4
50b3d0d3846b6db97a7684ee58a9df9c	k__Bacteria;p__Actinobacteriota;c__Acidimicrobiia_401430;o__IMCC26256;f__IMCC26256;g__SHUZ01;s__SHUZ01_sp009694415	29
affd8d0d17165125a347ccdea6c75c36	k__Bacteria;p__Desulfobacterota_G_459544;c__SM23_61;o__SM23_61;f__SM23_61;g__SM23_61;s__	12
eb408cd59e8a79248e35c547e30b012e	k__Bacteria;p__Planctomycetota;c__Planctomycetia;o__Pirellulales;f__Lacipirellulaceae;g__;s__	8
e5f3069e08f3305ca613605e7eaf690b	k__Bacteria;p__Planctomycetota;c__Planctomycetia;o__Gemmatales;f__Gemmataceae;g__;s__	8
10893bbbfb097859faa96906a80040de	k__Bacteria;p__Planctomycetota;c__UBA1135;o__UBA2386;f__UBA2386;g__UBA2386;s__UBA2386_sp002343845	6
156e9f37ac6c19f8b6659e0ec4988098	k__Bacteria	5
934fb650e2e39b3d1f550ae7a0a55c59	k__Bacteria;p__Elusimicrobiota;c__Elusimicrobia_984204;o__2_01_FULL_59_12;f__2_01_FULL_59_12;g__2_01_FULL_59_12;s__2_01_FULL_59_12_sp001800075	4
68eefec153048b8fa4fe20047df2c572	k__Bacteria;p__Actinobacteriota;c__Acidimicrobiia_401430;o__Acidimicrobiales;f__Acidimicrobiaceae_401414;g__Aciditerrimonas	5
b32296b3cff25285db1f7b271ab55c34	k__Bacteria;p__Actinobacteriota;c__Thermoleophilia;o__Solirubrobacterales;f__;g__;s__	28
268229726fbc2d3e50b41778eae28bd6	k__Bacteria;p__Actinobacteriota;c__UBA4738_401450;o__UBA4738;f__HRBIN12;g__AC_51;s__AC_51_sp005883885	14
e7794b59aa53668d500daffe11d8fe61	k__Bacteria;p__Bacteroidota;c__Bacteroidia;o__Cytophagales;f__Cyclobacteriaceae_900466;g__Chryseotalea;s__	8
7b7bbce28582861dafa9349444e675a7	k__Bacteria;p__Actinobacteriota;c__Actinomycetia;o__Mycobacteriales	8
d2782a7443c762117a6545dc80de9f68	k__Bacteria;p__Gemmatimonadota;c__Gemmatimonadetes;o__Gemmatimonadales;f__Gemmatimonadaceae;g__AG11;s__	27
b02b891984468d900decb196e2163bee	k__Bacteria;p__Actinobacteriota;c__Acidimicrobiia_401430;o__Acidimicrobiales;f__SKKL01;g__Actinomarinicola;s__Actinomarinicola_tropica	12
6591617e0615b81b5456845ebb16f627	k__Bacteria;p__Acidobacteriota;c__Blastocatellia;o__Pyrinomonadales;f__Pyrinomonadaceae_426821;g__OLB17_426821;s__OLB17_sp001567505	17
492b46b208de1a7f87652e3eaedff4eb	k__Bacteria;p__Actinobacteriota;c__Actinomycetia;o__Mycobacteriales;f__Micromonosporaceae;g__Allorhizocola;s__Allorhizocola_rhizosphaerae	13
3dd264d5eee23e1d9540a983162460bf	k__Bacteria	5
5713dd16ac0f8c135244abbc942f2070	k__Bacteria;p__Myxococcota_A_473307;c__Polyangia_463783;o__Nannocystales;f__Nannocystaceae	10
2a16c5f268b539e8319d115c5bc1fd1b	k__Bacteria	9
574f9681ab68dbd92ec609ea9c7410af	k__Bacteria;p__Acidobacteriota;c__Vicinamibacteria;o__Vicinamibacterales;f__SCN_69_37;g__SCN_69_37;s__SCN_69_37_sp001724025	6
51872e977ba74a6d3c06a290a28af019	k__Bacteria;p__Bacteroidota;c__Bacteroidia;o__AKYH767_A;f__;g__;s__	11
89fde5c7288b29ddc735d879c12d2316	k__Bacteria;p__Chloroflexota;c__Chloroflexia;o__Chloroflexales_407288;f__Chloroflexaceae;g__JAAUSQ01;s__JAAUSQ01_sp012033195	5
eae77cbac870e19758ffdf19d11e5207	k__Bacteria;p__Gemmatimonadota;c__Gemmatimonadetes;o__Gemmatimonadales;f__Gemmatimonadaceae;g__SCN_70_22;s__SCN_70_22_sp001724275	3
fb6de1610870b7f85d8d041e59ff56d0	k__Bacteria;p__Verrucomicrobiota;c__Verrucomicrobiae;o__Verrucomicrobiales;f__Verrucomicrobiaceae;g__VFKE01;s__VFKE01_sp009885695	12
41d4d1f1e02e8a4de500c27fe725ca51	k__Bacteria;p__Planctomycetota;c__Phycisphaerae;o__Tepidisphaerales;f__Tepidisphaeraceae;g__UBA2421;s__	7
07483e347fa293e06cb7b0ec2cca9e65	k__Bacteria;p__Proteobacteria;c__Alphaproteobacteria;o__Caulobacterales;f__Caulobacteraceae;g__Phenylobacterium;s__Phenylobacterium_conjunctum	7
5ced31c7809b5e1d31d821f1637a8070	k__Bacteria;p__Proteobacteria;c__Alphaproteobacteria;o__Geminicoccales;f__Geminicoccaceae	15
572634dbadd469a8f13ad31a85a09735	k__Bacteria;p__Planctomycetota;c__Planctomycetia;o__Pirellulales;f__UBA1268	10
20d007113736854eb304a555bb908f66	k__Bacteria;p__Bacteroidota;c__Bacteroidia;o__AKYH767;f__;g__;s__	6
01610a1e1cbd27e0f0f33b1870f2e5ff	k__Bacteria;p__Actinobacteriota;c__Acidimicrobiia_401430;o__Acidimicrobiales	5
f4733aea1198d0ab77055a46a6411afb	k__Bacteria;p__Actinobacteriota;c__Actinomycetia;o__Propionibacteriales;f__Propionibacteriaceae;g__Microlunatus_A_391020;s__Microlunatus_A_391020_ginsengisoli	14
64aa4142b2b354e30172205ce61eaf43	k__Bacteria;p__Planctomycetota;c__Planctomycetia;o__Gemmatales;f__Gemmataceae	6
b1861ddd69d066811127c7d7101691d0	k__Bacteria;p__Gemmatimonadota;c__Gemmatimonadetes;o__Gemmatimonadales;f__Gemmatimonadaceae	15
1e022d3f728c7c6cf9f7b6012c82bb03	k__Bacteria;p__Desulfobacterota_B;c__Binatia;o__UBA1149;f__UBA1149;g__UBA1149;s__	6
c64e28ae0b7e941c31dcd5ceb6d1f359	k__Bacteria;p__Planctomycetota;c__Phycisphaerae;o__Phycisphaerales;f__SM1A02;g__F1_60_MAGs104	8
96c4f6bba0597b9ac3e262b743e89548	k__Bacteria	10
550947b92b5387d884672466e9b259e8	k__Bacteria;p__Actinobacteriota;c__UBA4738_401450;o__UBA4738;f__HRBIN12;g__DSJA01;s__DSJA01_sp011054185	11
678ad9489332846b93690b02ba79aec6	k__Bacteria;p__Planctomycetota;c__Phycisphaerae;o__Tepidisphaerales;f__Tepidisphaeraceae;g__UBA2421;s__	25
813c405cdd89182cbc1c5de460f0e4f7	k__Bacteria;p__Deinococcota;c__Deinococci;o__Deinococcales;f__Deinococcaceae;g__Deinococcus_B;s__Deinococcus_B_ficus	21
b0723f3e72404fcfd7775d4cdf6c1c69	k__Bacteria;p__Acidobacteriota;c__Blastocatellia;o__UBA7656;f__UBA7656;g__QHVH01;s__	19
ee4a492cc6bfbbd3eb40628a307cae1f	k__Bacteria;p__Planctomycetota;c__Phycisphaerae;o__Tepidisphaerales;f__Tepidisphaeraceae;g__UBA2421;s__	10
76278794cb2a613f584af1f823c70174	k__Bacteria	5
f088b096af6e96a93ae59c277b4f474c	k__Bacteria;p__Cyanobacteria;c__Cyanobacteriia;o__Thermosynechococcales;f__Thermosynechococcaceae;g__;s__	21
74a580b8200064ec859ce8687bc0769a	k__Bacteria;p__Acidobacteriota;c__Thermoanaerobaculia;o__UBA5066;f__Gp7_AA6;g__Gp7_AA6;s__Gp7_AA6_sp003222385	25
8e616c5716187ceb04cbc72eaf7d8aea	k__Bacteria;p__Planctomycetota;c__Phycisphaerae;o__Phycisphaerales;f__Phycisphaeraceae;g__;s__	5
7aabb86fd18e7e61ba0afd430d6f481f	k__Bacteria;p__Planctomycetota;c__UBA1135;o__UBA1135;f__GCA_002686595	4
7004d3ecb267bce6df53a050311042d7	k__Bacteria;p__Acidobacteriota;c__Thermoanaerobaculia;o__UBA5066;f__;g__;s__	24
b8c6b7623d733e093577888bf32a199b	k__Bacteria;p__Proteobacteria;c__Gammaproteobacteria;o__Burkholderiales_597437;f__Casimicrobiaceae;g__VBCG01;s__VBCG01_sp005881895	10
02b4cc11ae1abf5ab2d8c9a3ddeaa353	k__Bacteria;p__Acidobacteriota;c__Vicinamibacteria;o__Vicinamibacterales;f__UBA2999;g__WHSN01;s__WHSN01_sp902826465	24
2e1b1b36a6239bb7e2b8d09fb99dc754	k__Bacteria;p__Planctomycetota;c__Phycisphaerae;o__Tepidisphaerales;f__Tepidisphaeraceae;g__UBA2421;s__	16
6c449e0c352c4fabdc9ae866979b62a3	k__Bacteria;p__Acidobacteriota;c__HRBIN11;o__HRBIN11;f__HRBIN11;g__HRBIN11;s__	17
90ce7921523a80311927eea6ed880783	k__Bacteria;p__Proteobacteria;c__Gammaproteobacteria;o__Xanthomonadales_616024;f__Ahniellaceae;g__UDEA_SF1;s__UDEA_SF1_sp002995625	10
a0c84042e3d4b8301fa9785b462265d2	k__Bacteria;p__Methylomirabilota;c__Methylomirabilia;o__Rokubacteriales;f__CSP1_6;g__AR9;s__AR9_sp003221455	9
6de2a363da665aa6d7a194c1ec6fdb3c	k__Bacteria;p__Actinobacteriota;c__Thermoleophilia;o__Gaiellales;f__Gaiellaceae	23
9e323a0119bda9ea88a4ef57c6b1bc7c	k__Bacteria;p__Chloroflexota;c__Chloroflexia;o__Thermomicrobiales;f__Thermomicrobiaceae;g__Thermorudis;s__Thermorudis_peleae	4
abff1b275ac06e7f0625dbe5e79e01b8	k__Bacteria;p__Planctomycetota;c__Phycisphaerae;o__Phycisphaerales;f__Phycisphaeraceae;g__;s__	10
db3fdbe33a56576ace9382997e16c33f	k__Bacteria;p__Proteobacteria;c__Alphaproteobacteria;o__Rhodospirillales_505895	10
80d073cf4877fdcebb32783c1f0c2cba	k__Bacteria;p__Planctomycetota;c__B15_G4;o__B15_G4;f__B15_G4;g__B15_G4;s__	14
f30b5d3e57dbf29d0b1b3b9400bb6d5f	k__Bacteria;p__Armatimonadota;c__CAIYQO01;o__WVXJ01;f__DTIZ01;g__DTIZ01;s__	3
831593c8dc75da272fa881c82761f7c3	k__Bacteria;p__Proteobacteria;c__Gammaproteobacteria;o__Burkholderiales_592524;f__Burkholderiaceae_A_574934	22
1c3506bf06781c631a0a1607cc9ed444	k__Bacteria;p__Actinobacteriota	22
a313491e5ab3cecfc3751619a8b76d9e	k__Bacteria;p__Methylomirabilota;c__Methylomirabilia;o__Rokubacteriales;f__CSP1_6	15
22bc054d4f9d865a10e0354d7bf2ec7f	k__Bacteria;p__Planctomycetota;c__UBA1135;o__UBA2386;f__UBA2386;g__UBA2386	18
cfb13f9cdbdf3af7fa1349783720e56e	k__Bacteria;p__Planctomycetota;c__Phycisphaerae;o__Tepidisphaerales;f__Tepidisphaeraceae	3
53171c657b35dc02023668cf3b5e1cce	k__Bacteria;p__Gemmatimonadota;c__Gemmatimonadetes;o__Gemmatimonadales;f__Gemmatimonadaceae	21
7f472142c6907177ed09d66f9430765b	k__Bacteria;p__Planctomycetota;c__Phycisphaerae;o__Tepidisphaerales;f__Tepidisphaeraceae;g__UBA2421;s__	21
b25770b070acfac25b8d792ebf9e1bb3	k__Bacteria;p__Planctomycetota;c__Phycisphaerae;o__Tepidisphaerales;f__Tepidisphaeraceae;g__UBA2421;s__	21
3914f5ddcd2dd3a516b8e95ec3b23981	k__Bacteria;p__Firmicutes_D;c__Bacilli;o__Paenibacillales;f__Paenibacillaceae_367444;g__Paenibacillus_C;s__Paenibacillus_C_agarexedens	11
19a67bfcc0e8a922d18d8387186a0896	k__Bacteria;p__Actinobacteriota;c__Thermoleophilia;o__Solirubrobacterales	21
42a366fe98a22d664b23ac4f9148d097	k__Bacteria;p__Acidobacteriota;c__Vicinamibacteria;o__Vicinamibacterales;f__UBA2999;g__;s__	20
c9a50b2bde835d6a4d4c0eedad4ec523	k__Bacteria;p__Gemmatimonadota;c__Gemmatimonadetes;o__Gemmatimonadales;f__GWC2_71_9;g__JABFSM01;s__JABFSM01_sp009692115	6
e3803778ce38de0bc4e3dc463d1f1b1d	k__Bacteria;p__Planctomycetota;c__Planctomycetia;o__Pirellulales;f__Lacipirellulaceae;g__;s__	8
af48f19b087fa502dfc4bb2792478620	k__Bacteria	2
960fdb2a154021c8e760ff39c6e03e3f	k__Bacteria;p__Proteobacteria;c__Alphaproteobacteria	20
cd82f2ebc5240572af9a57a65be7e282	k__Bacteria;p__Verrucomicrobiota;c__Verrucomicrobiae;o__Chthoniobacterales;f__Chthoniobacteraceae;g__VFJQ01;s__VFJQ01_sp009885995	20
3573f8aa7c136afa91a52711adfad3b4	k__Bacteria;p__Planctomycetota;c__Phycisphaerae;o__Phycisphaerales;f__SM1A02	10
d1f30e9c35772cd725775bce4f91fad3	k__Bacteria;p__Myxococcota_A_473307;c__Polyangia_463783;o__Polyangiales;f__SG8_38;g__;s__	6
4062062d203c9c296dceebef18371332	k__Bacteria;p__Actinobacteriota;c__Actinomycetia;o__Mycobacteriales;f__Micromonosporaceae;g__Glycomyces	19
4c9792a66575311650bb630e03b88dd5	k__Bacteria;p__Actinobacteriota;c__Acidimicrobiia_401430;o__Acidimicrobiales	11
eb00815a2f47caa76679d5b2d0ddaffd	k__Bacteria;p__Actinobacteriota;c__Actinomycetia;o__Propionibacteriales;f__Nocardioidaceae;g__Nocardioides_A_392796;s__Nocardioides_A_392796_deserti	19
8b0b5456d846e21ee77da370acba8ee4	k__Bacteria;p__Omnitrophota;c__Omnitrophia;o__Omnitrophales;f__UBA2337;g__;s__	9
e0a0544010b5db6242c304222829dc93	k__Bacteria;p__Myxococcota_A_473307;c__Polyangia_463783;o__Haliangiales_463188;f__Haliangiaceae_463188;g__Haliangium_463188;s__Haliangium_ochraceum	9
db38196ef51749533338a69d0b400862	k__Bacteria;p__Patescibacteria;c__Saccharimonadia;o__Saccharimonadales;f__;g__;s__	6
78ef8331e10d929cf68c6f9d58fc2bae	k__Bacteria;p__Planctomycetota;c__Planctomycetia;o__Pirellulales;f__Lacipirellulaceae	19
632441c9a226f0dac87fd781dcb3bffe	k__Bacteria;p__Gemmatimonadota;c__Gemmatimonadetes;o__Longimicrobiales;f__Longimicrobiaceae;g__Longimicrobium;s__Longimicrobium_terrae	19
8690235d1ebf8c3d84f334a2910e46fc	k__Bacteria;p__Armatimonadota;c__Armatimonadia;o__Armatimonadales;f__Armatimonadaceae;g__Armatimonas	9
8464638e24c7fb2187fee9001158a4c0	k__Bacteria;p__Myxococcota_A_473307;c__Polyangia_463783;o__Polyangiales;f__Polyangiaceae;g__Chondromyces	19
107963d30c26571521d1358b4da83926	k__Bacteria;p__Gemmatimonadota;c__Gemmatimonadetes;o__Gemmatimonadales;f__Gemmatimonadaceae	19
80e2a803b8a9176deb96af7ff84e5f72	k__Bacteria;p__Bacteroidota;c__Bacteroidia;o__Cytophagales;f__Hymenobacteraceae;g__Rufibacter_909687;s__Rufibacter_hautae	19
4a2bc713bf87150385b80737d7d3cd05	k__Bacteria;p__Myxococcota_A_473307;c__Polyangia_463783;o__Haliangiales_463188;f__Haliangiaceae_463188;g__Haliangium_463188;s__Haliangium_ochraceum	8
ef9f4c81d4a41e7fb9d1ecd7f0dcaf1b	k__Bacteria;p__Proteobacteria;c__Gammaproteobacteria;o__Steroidobacterales;f__Steroidobacteraceae;g__;s__	6
ff0dddcde411b31a534fb33c5d05c9c8	k__Bacteria;p__Actinobacteriota;c__Actinomycetia;o__Mycobacteriales;f__Micromonosporaceae;g__Micromonospora_H_372070	18
1d78599f66acad8bed3ba6eb431a77d1	k__Bacteria;p__Acidobacteriota;c__Vicinamibacteria;o__Vicinamibacterales;f__UBA2999;g__;s__	6
8b1a734770b797abbc5b34e60ad05753	k__Bacteria;p__Planctomycetota;c__Phycisphaerae;o__Tepidisphaerales;f__Tepidisphaeraceae;g__UBA2421;s__	18
0fdb2a50683ab9ce30619058025452a6	k__Bacteria;p__Verrucomicrobiota;c__Verrucomicrobiae;o__Pedosphaerales;f__AV2;g__AV2;s__AV2_sp003218935	18
bd9b486ab6eba7d9f699c51084b3a86f	k__Bacteria;p__Myxococcota_A_473307	11
1957c2bca07390325671ba374752b5ee	k__Bacteria;p__Bacteroidota;c__Bacteroidia;o__Sphingobacteriales;f__;g__;s__	4
e27113b65f08e8b82dc59ff80837bcf9	k__Bacteria	2
4ff2b3401f1f9883ac8a75fc92549b08	k__Bacteria;p__Actinobacteriota;c__Thermoleophilia;o__Solirubrobacterales	18
6fefdae425725cd145786372b91a4d42	k__Bacteria;p__Actinobacteriota;c__UBA4738_401450;o__UBA4738;f__HRBIN12;g__AC_51;s__AC_51_sp005883885	7
a9e0486ce2b1d561cfbcec504a6a5529	k__Bacteria	6
467fc0e6b2d585c2698d3a34b75b7645	k__Bacteria;p__Planctomycetota;c__Phycisphaerae;o__Phycisphaerales;f__UBA1924;g__;s__	3
8e7d13e7356f5069137a8575e7d55c52	k__Bacteria;p__Planctomycetota;c__Planctomycetia;o__Pirellulales;f__Lacipirellulaceae;g__Lacipirellula;s__Lacipirellula_parvula	17
323104878f3db09d4f700741ce993999	k__Bacteria;p__Bacteroidota;c__Bacteroidia;o__AKYH767;f__B_17BO;g__UBA2475;s__UBA2475_sp002319075	13
97860a502436fbe331fc9ef554a82e95	k__Bacteria;p__Myxococcota_A_473307;c__Myxococcia;o__Myxococcales	10
c45f10b013b5379ed7763b135f2364b4	k__Bacteria;p__Myxococcota_A_473307;c__Polyangia_463783;o__Nannocystales;f__Nannocystaceae;g__Enhygromyxa	6
152fc0f1565650be95380dd4eacb1db8	k__Bacteria;p__Actinobacteriota;c__Acidimicrobiia_401430;o__Acidimicrobiales	6
f33f582d9f55222858f48cc131b989e5	k__Bacteria;p__Planctomycetota;c__Phycisphaerae;o__Phycisphaerales;f__UBA1924;g__;s__	5
bf5742b018f573e9a439df49f7bbd368	k__Bacteria;p__Actinobacteriota;c__Actinomycetia;o__Mycobacteriales	11
4966bcacfec717ce8b109148157b2b1a	k__Bacteria;p__Chloroflexota;c__Anaerolineae;o__Aggregatilineales;f__A4b;g__GCA_2699585;s__GCA_2699585_sp002699585	3
839dd87ca8c29612f3fb0fc1a00d1b44	k__Bacteria;p__Proteobacteria;c__Alphaproteobacteria	2
bfe568a9412b999683846f513f79d549	k__Bacteria;p__Acidobacteriota;c__Blastocatellia;o__Pyrinomonadales;f__Arenimicrobiaceae_433872;g__Brevitalea	17
ee4815ed46dcf50a41924ba32f7818e4	k__Bacteria;p__Verrucomicrobiota;c__Verrucomicrobiae;o__Chthoniobacterales;f__Chthoniobacteraceae;g__Chthoniobacter;s__Chthoniobacter_flavus	17
f1c25e3badddd97ac9da75587801380d	k__Bacteria;p__Actinobacteriota;c__Thermoleophilia;o__Gaiellales;f__Gaiellaceae;g__GMQP_bins7;s__GMQP_bins7_sp004366385	17
f67d72e376266f2e51c412908d599082	k__Bacteria;p__Planctomycetota;c__Planctomycetia;o__Gemmatales;f__Gemmataceae;g__;s__	11
39e144ba2e2b1d9f6d732cc01f802f2c	k__Bacteria;p__Armatimonadota;c__Fimbriimonadia;o__Fimbriimonadales;f__Fimbriimonadaceae;g__55_13;s__55_13_sp001898035	8
29470dce5d1786b68f8e92000f7f2d98	k__Bacteria;p__Chloroflexota;c__Chloroflexia;o__Thermomicrobiales;f__;g__;s__	7
aa09d1865e890b32e91722ef44dcc56c	k__Bacteria;p__Actinobacteriota;c__Acidimicrobiia_401430;o__Acidimicrobiales;f__SKKL01;g__Actinomarinicola;s__Actinomarinicola_tropica	7
3e8566db42016d2b0dd792f8b9401e61	k__Bacteria;p__Verrucomicrobiota;c__Verrucomicrobiae;o__Verrucomicrobiales;f__Verrucomicrobiaceae;g__;s__	8
3715d28fe37b6b75db8613a07dbb9226	k__Bacteria;p__Myxococcota_A_473307;c__Polyangia_463783;o__Nannocystales;f__;g__;s__	3
9d7bbf852f6d0fd57682bc84827a2b94	k__Bacteria;p__Chloroflexota;c__Anaerolineae;o__Aggregatilineales;f__J027;g__JAAUUD01	3
567e1a89fcfc495e81ebce78da203763	k__Bacteria;p__Actinobacteriota;c__Thermoleophilia;o__Gaiellales;f__Gaiellaceae;g__Palsa_739;s__Palsa_739_sp003139545	16
a2e7c63d208ecf7a244811f971cb6b5f	k__Bacteria;p__Bdellovibrionota_E;c__Bdellovibrionia_A_473294;o__Bdellovibrionales;f__Bdellovibrionaceae;g__Bdellovibrio;s__Bdellovibrio_bacteriovorus_E	12
e8da46c1ba0b28cb4a84bd06f076d2fa	k__Bacteria;p__Actinobacteriota;c__UBA4738_401450;o__UBA4738;f__HRBIN12;g__DSJA01;s__DSJA01_sp011054185	10
24487db44fe6025729d21f1f44a088c9	k__Bacteria;p__Armatimonadota;c__Chthonomonadetes;o__Chthonomonadales;f__Chthonomonadaceae;g__Chthonomonas;s__	6
6eca1a36dbdd843feac8e46e7c823e03	k__Bacteria;p__Planctomycetota;c__Phycisphaerae;o__Phycisphaerales;f__SM1A02	5
e3e5257a1efafbede5dac707940c0c2b	k__Bacteria;p__Acidobacteriota;c__Thermoanaerobaculia;o__UBA5704;f__UBA5704;g__;s__	4
5003cfddaaae92f0cd86c5709374d47b	k__Bacteria;p__Bacteroidota;c__Bacteroidia;o__Cytophagales;f__Hymenobacteraceae;g__Hymenobacter_910554	4
da2dea55f1a35aff9927ab820101f341	k__Bacteria;p__Planctomycetota;c__Planctomycetia;o__Isosphaerales;f__Isosphaeraceae;g__Singulisphaera;s__Singulisphaera_acidiphila	16
3525f16706bfe865ac8cc4a8cc06c218	k__Bacteria;p__Actinobacteriota;c__Actinomycetia;o__Actinomycetales;f__Kineococcaceae;g__Kineococcus;s__Kineococcus_xinjiangensis	16
8d93bba3d94df6661e93ca15ee96954e	k__Bacteria;p__Planctomycetota;c__Planctomycetia;o__Pirellulales;f__Pirellulaceae	10
513fa30c1edd3d166c817c6f8624fc03	k__Bacteria;p__Planctomycetota;c__Planctomycetia;o__Pirellulales;f__Pirellulaceae;g__;s__	8
d1fe93d27f166155e8591efd296ed379	k__Bacteria;p__Desulfobacterota_B;c__Binatia;o__Bin18;f__;g__;s__	7
ec31acbd6c52e482254cef42017cc658	k__Bacteria	5
eff7b11e5dd917634723abeeaf5afb2d	k__Bacteria;p__Firmicutes_D;c__Bacilli	3
c38569d1a97cad7180d5a1abeebe4c9a	k__Bacteria;p__Chloroflexota;c__Chloroflexia;o__Thermomicrobiales;f__;g__;s__	16
589b2a687389ef9fdc06645455772529	k__Bacteria;p__Planctomycetota;c__Phycisphaerae;o__Phycisphaerales	6
032382b0edc8036fb8e2d61e2fcd2dc8	k__Bacteria;p__Chloroflexota;c__Anaerolineae;o__Aggregatilineales;f__A4b;g__GCA_2699585	5
f07852c69880b0a78990c10be9edb64a	k__Bacteria	5
d114cfdd221dfd9436efdaad723a38ad	k__Bacteria;p__Proteobacteria;c__Gammaproteobacteria;o__Burkholderiales_597441;f__Methylophilaceae;g__Methylophilus	15
f6094a57a74f7e510c4124f70d0b9224	k__Bacteria;p__Planctomycetota;c__Planctomycetia;o__Gemmatales;f__Gemmataceae;g__;s__	6
4b8f4b81cce20180e16d39d22a9854ad	k__Bacteria;p__Myxococcota_A_473307;c__UBA4151;o__UBA4151;f__UBA4151;g__CACGMS01;s__	6
cd45d40191ce7ff79980146363a8d3f9	k__Bacteria;p__Dependentiae;c__Babeliae;o__Babeliales;f__Vermiphilaceae;g__Vermiphilus;s__Vermiphilus_pyriformis	13
9c5986ff14c5c867d3e1223df37cd010	k__Bacteria;p__Planctomycetota;c__Planctomycetia;o__Gemmatales;f__Gemmataceae;g__;s__	8
38d9b737ae2dc4a22c430be4b50580f2	k__Bacteria;p__Gemmatimonadota;c__Gemmatimonadetes;o__Gemmatimonadales;f__Gemmatimonadaceae;g__UBA4720;s__UBA4720_sp902812375	15
88d675d2a2852c541fb70230b122f577	k__Bacteria;p__Myxococcota_A_473307;c__Polyangia_463783;o__Haliangiales_463188;f__Haliangiaceae_463188;g__Haliangium_463188;s__Haliangium_ochraceum	15
45ea14a10d853b83a0637ae663ff1a81	k__Bacteria;p__Planctomycetota;c__Planctomycetia;o__Gemmatales;f__Gemmataceae;g__Gemmata;s__	15
94c2184dd4bd0409c0f7f0db6cb4c082	k__Bacteria;p__Planctomycetota;c__Phycisphaerae;o__Tepidisphaerales;f__Tepidisphaeraceae;g__UBA2421;s__	7
5a277244ec79d11a4c639331d990c3ea	k__Bacteria;p__Bacteroidota;c__Bacteroidia;o__Chitinophagales;f__Chitinophagaceae_966727;g__Flaviaesturariibacter;s__	7
99fe3d1d13f1e4c72a1a560476f66d58	k__Bacteria;p__Actinobacteriota;c__UBA4738_401450;o__UBA4738;f__HRBIN12;g__DSJA01;s__DSJA01_sp011054185	5
8d2c0c83e760af079d1f1c4f0e15bddc	k__Bacteria;p__Planctomycetota;c__Planctomycetia;o__Gemmatales;f__Gemmataceae	5
a9152b83e82ac226feb02f2f67198771	k__Bacteria;p__Actinobacteriota;c__UBA4738_401429;o__CADDZG01;f__WHSQ01;g__WHTI01;s__WHTI01_sp009377815	4
c18f3cb67eb764a5539ff5843b4d212a	k__Bacteria;p__Planctomycetota;c__Planctomycetia;o__Gemmatales;f__Gemmataceae;g__;s__	8
1caac2df213805b18774abade82f1b9c	k__Bacteria;p__Chloroflexota;c__Anaerolineae;o__Aggregatilineales;f__J027;g__JAAUUD01;s__	8
ac5e06f152d809d2b6af59e140ec61a9	k__Bacteria;p__Omnitrophota;c__Omnitrophia;o__Omnitrophales;f__UBA2337;g__;s__	4
48c16faeb6edde71cf50f4ecf0616b8b	k__Bacteria;p__Gemmatimonadota;c__Gemmatimonadetes;o__Gemmatimonadales;f__GWC2_71_9;g__20CM_2_65_7;s__20CM_2_65_7_sp003221035	14
1642b67a7502d141b91bd98cadbeef02	k__Bacteria;p__Planctomycetota;c__Planctomycetia;o__Pirellulales;f__UBA7805;g__MB_PLM_2	14
bf70f3fd960411f010111638b3851901	k__Bacteria;p__Actinobacteriota;c__Thermoleophilia;o__Solirubrobacterales	14
193f5363c5eff24ad9b1b436402c0ba3	k__Bacteria;p__Actinobacteriota;c__Thermoleophilia;o__Gaiellales;f__Gaiellaceae	14
3820677eab855b9cc5d43ff9e598afd5	k__Bacteria;p__Bacteroidota;c__Bacteroidia;o__Sphingobacteriales;f__Sphingobacteriaceae;g__Sphingobacterium	14
c58672fd16e30db2cd22823b1c8e8e1d	k__Bacteria;p__Desulfobacterota_B;c__Binatia;o__UBA1149;f__UBA1149;g__UBA1149;s__	14
c6968a8db8de6d20d49c9fc345381989	k__Bacteria	8
be8bc7c61170222be48ff2f34e0c6c21	k__Bacteria;p__Actinobacteriota;c__Acidimicrobiia_401430;o__Acidimicrobiales	8
16b915fdcad6d640cdda610eeb468397	k__Bacteria;p__Planctomycetota;c__Planctomycetia;o__Pirellulales;f__Pirellulaceae;g__Anatilimnocola;s__Anatilimnocola_aggregata	11
3fcab68851f18e38be4f934b30288c38	k__Bacteria;p__Actinobacteriota;c__Thermoleophilia;o__Miltoncostaeales;f__Miltoncostaeaceae;g__SYFI01;s__SYFI01_sp009694365	5
7373b9de13189bbe817e794c68ad5f0f	k__Bacteria;p__Planctomycetota;c__Planctomycetia;o__Planctomycetales;f__Planctomycetaceae;g__Caulifigura;s__Caulifigura_coniformis	4
95f9e5c4a9a00189bb84ccf14235b306	k__Bacteria;p__Proteobacteria;c__Gammaproteobacteria;o__Burkholderiales_597437;f__Casimicrobiaceae;g__VBCG01;s__VBCG01_sp005881895	8
1e48aa233f96284b7240e3adf6607af2	k__Bacteria;p__Chloroflexota;c__Dehalococcoidia	4
e9c5943878707dee0a65097e2f046679	k__Bacteria;p__Proteobacteria;c__Alphaproteobacteria;o__Caulobacterales;f__TH1_2;g__Terricaulis_486958	7
e9322a9ddbaf06b8e5095ef7423a56c2	k__Bacteria	3
5f2419b5f430926252944ab25481a282	k__Bacteria;p__Gemmatimonadota;c__Gemmatimonadetes;o__Longimicrobiales;f__Longimicrobiaceae;g__Longimicrobium;s__Longimicrobium_terrae	14
c6140d116a6c7e75c591d8b7077a3741	k__Bacteria;p__Desulfobacterota_G_459544;c__SM23_61;o__SM23_61;f__SM23_61;g__SM23_61;s__	7
4bb9d62c124f22854f7ed1e66c931096	k__Bacteria;p__Bacteroidota;c__Bacteroidia;o__Chitinophagales;f__Chitinophagaceae_966727;g__Flavisolibacter_B;s__Flavisolibacter_B_tropicus	7
6712c46af63feb43b2f8f9283e12dd59	k__Bacteria;p__Proteobacteria;c__Alphaproteobacteria;o__Acetobacterales;f__Acetobacteraceae;g__Roseococcus;s__Roseococcus_flocculans	2
fabef8431857c77401f8bf54568afec4	k__Bacteria;p__Chloroflexota;c__Anaerolineae;o__Caldilineales;f__Caldilineaceae;g__;s__	13
3a38276b225fa05a984afe538eba4e4b	k__Bacteria;p__Bacteroidota;c__Bacteroidia;o__Chitinophagales;f__Chitinophagaceae_966727;g__Cnuella;s__Cnuella_takakiae	13
cdd73d2acdd8691e212154580c95a3ce	k__Bacteria;p__Acidobacteriota;c__Blastocatellia;o__;f__;g__;s__	13
162f0cf9b4b7bf48736f268fb9143244	k__Bacteria;p__Actinobacteriota;c__Thermoleophilia;o__Gaiellales;f__Gaiellaceae	13
8f5430be2589df2223efdb8c847f937b	k__Bacteria;p__Planctomycetota;c__UBA1135;o__UBA2386;f__UBA2386;g__UBA2386;s__UBA2386_sp002343845	13
a81d541a0fdb3edd8e7a3f78ecef150a	k__Bacteria;p__Actinobacteriota;c__Rubrobacteria;o__Rubrobacterales;f__Rubrobacteraceae	13
323ca4707f173ff3ca984ab3f7921001	k__Bacteria;p__Bacteroidota;c__Bacteroidia;o__Chitinophagales;f__Chitinophagaceae_966727;g__Ferruginibacter	13
3aa7ad21d4a3f4bad11b55e5b041e946	k__Bacteria;p__Planctomycetota;c__Planctomycetia;o__Planctomycetales;f__Planctomycetaceae	13
8b573d84c49d236fb127d48c3965fc1f	k__Bacteria;p__Eisenbacteria;c__RBG_16_71_46;o__;f__;g__;s__	8
6359876e518e49da3353c77c4320a842	k__Bacteria;p__Chloroflexota;c__Anaerolineae;o__Aggregatilineales;f__A4b;g__;s__	8
f833e19edc9100cbced713300e144244	k__Bacteria;p__Acidobacteriota;c__Thermoanaerobaculia;o__UBA5704;f__UBA5704	7
b9af570bc6f22a2806f0f7b404a808bc	k__Bacteria;p__Myxococcota_A_473307;c__Polyangia_463783;o__Polyangiales	5
b4a2902ffeccf27d35d1c1bac84f0311	k__Bacteria;p__Myxococcota_A_473307;c__Polyangia_463783;o__Polyangiales;f__Polyangiaceae;g__;s__	3
7e617e688bc65bb82a98ec0c0eade4ba	k__Bacteria;p__Chloroflexota;c__Anaerolineae;o__Aggregatilineales;f__J027;g__JAAUUD01;s__JAAUUD01_sp012031655	9
c51388d226bb9308e16ded9f66768726	k__Bacteria;p__Actinobacteriota;c__Actinomycetia;o__Mycobacteriales	8
cb54fa6b4286d8639b7afc1817a1106e	k__Bacteria;p__Planctomycetota;c__UBA1135;o__UBA1135;f__GCA_002686595;g__JABFRZ01;s__JABFRZ01_sp009691855	7
189449cd2186340911da187db547642b	k__Bacteria;p__Gemmatimonadota;c__Gemmatimonadetes;o__Longimicrobiales;f__RSA9;g__RSA9;s__	7
ea1e058766d821add82da10fafd241eb	k__Bacteria;p__Actinobacteriota;c__UBA4738_401450;o__UBA4738;f__HRBIN12;g__AC_51;s__AC_51_sp005883885	12
766bf8d7df8158399b4689dbddbf9a44	k__Bacteria;p__Actinobacteriota;c__Thermoleophilia;o__Gaiellales;f__Gaiellaceae;g__Palsa_739;s__Palsa_739_sp003139545	12
c332e1b81b9b0753181c2ae192fe3284	k__Bacteria;p__Chloroflexota;c__Limnocylindria;o__QHBO01;f__QHBO01;g__CF_167;s__CF_167_sp005879775	12
4c61ec5480c4f9749fe39dbf7e39d226	k__Bacteria;p__Planctomycetota;c__Phycisphaerae;o__Tepidisphaerales;f__Tepidisphaeraceae;g__UBA2421;s__	12
39d2f8ec85c954e15fa4241e6024d217	k__Bacteria;p__Proteobacteria;c__Gammaproteobacteria;o__Nevskiales;f__Nevskiaceae	12
6054c363684b0338738e6a07f13fc6a6	k__Bacteria;p__Planctomycetota;c__Phycisphaerae;o__Phycisphaerales	8
a580b7cf3063254e59cc0d0c21c8d28c	k__Bacteria;p__Elusimicrobiota;c__Elusimicrobia_984204;o__2_01_FULL_59_12;f__2_01_FULL_59_12;g__2_01_FULL_59_12;s__2_01_FULL_59_12_sp001800075	8
a7ce4766eba318a973adceebd64d9209	k__Bacteria;p__Verrucomicrobiota;c__Verrucomicrobiae;o__Chthoniobacterales;f__Chthoniobacteraceae;g__VFJQ01;s__VFJQ01_sp009885995	7
c489fe21b9af7c6049ac964d4977473a	k__Bacteria;p__Planctomycetota;c__Planctomycetia;o__Pirellulales;f__UBA7805;g__MB_PLM_2	4
3b5140c7423fbe9b11b5b5cb4c93cb97	k__Bacteria;p__Actinobacteriota;c__Acidimicrobiia_401430;o__Acidimicrobiales;f__AC_14;g__AC_14;s__AC_14_sp005888325	3
d12e24fcfe593e82e4763a393d38809f	k__Bacteria;p__Planctomycetota;c__Planctomycetia;o__Planctomycetales;f__Planctomycetaceae;g__DSVQ01;s__	12
db052f7f5512d92a9f4ba1bf2d959f57	k__Bacteria;p__Proteobacteria;c__Alphaproteobacteria;o__Rhizobiales_A_501580;f__Afifellaceae;g__Propylenella;s__Propylenella_sp900110915	12
1691e9bd51d6f95c3f8820ca1c5dd938	k__Bacteria;p__Planctomycetota;c__Planctomycetia;o__Gemmatales;f__Gemmataceae;g__;s__	12
1718878d5f47202c66a357644f9c3b93	k__Bacteria;p__Acidobacteriota;c__Blastocatellia;o__Pyrinomonadales;f__Pyrinomonadaceae_433871	12
e9cbf628570a4e6cabed1df087065259	k__Bacteria;p__Planctomycetota;c__Phycisphaerae;o__Tepidisphaerales;f__Tepidisphaeraceae;g__UBA2421;s__UBA2421_sp002343075	12
5b9cd964e3377510d11a46d7ae1dbcbb	k__Bacteria;p__Actinobacteriota;c__Thermoleophilia;o__Gaiellales;f__Gaiellaceae;g__GMQP_bins7;s__GMQP_bins7_sp004366385	12
619893bc9e20e18e93107a316dc1ad3a	k__Bacteria;p__Proteobacteria;c__Alphaproteobacteria;o__Rhizobiales_A_501396;f__Rhizobiaceae_A_499470	12
a93b645bc7eadd8eb50f21d38fdcc159	k__Bacteria;p__Gemmatimonadota;c__Gemmatimonadetes;o__Gemmatimonadales;f__Gemmatimonadaceae;g__AG11;s__	12
015c830d3d394d07e79e3777c916d7b7	k__Bacteria;p__Actinobacteriota;c__Thermoleophilia;o__Solirubrobacterales	12
03f960a7fd064027e229f275ffd346c6	k__Bacteria	7
705f0128a225811a35d9d66ceaae0719	k__Bacteria;p__Planctomycetota;c__Planctomycetia;o__Gemmatales;f__Gemmataceae;g__Gemmata;s__	11
d5060c20633f9de28e687988c732fcb2	k__Bacteria;p__Actinobacteriota;c__Actinomycetia;o__Actinomycetales;f__Micrococcaceae	11
878962f899a39bb6086e5047c9cf8abe	k__Bacteria;p__Myxococcota_A_473307;c__Polyangia_463783;o__Polyangiales;f__Polyangiaceae;g__Aetherobacter	11
e7d111c6088f99c42eeea6cc5cddc347	k__Bacteria;p__Actinobacteriota;c__Actinomycetia;o__Streptomycetales_400645;f__Streptomycetaceae_400641	11
662aac01300150fba310f10c81d74267	k__Bacteria;p__Proteobacteria;c__Alphaproteobacteria;o__Sphingomonadales;f__Sphingomonadaceae;g__Sphingomicrobium_483265;s__Sphingomicrobium_kaistense	11
992922b9f8aa249af54cb00a7c84007d	k__Bacteria;p__Chloroflexota;c__Anaerolineae;o__Aggregatilineales	11
dd843be8bcc4afbec6907ae2339d5294	k__Bacteria;p__Desulfobacterota_B;c__Binatia;o__Bin18;f__Bin18;g__JABFSC01;s__	11
d1e8ef7ad03f9d0e5768dfc9818dd8ab	k__Bacteria;p__Desulfobacterota_B;c__Binatia;o__Bin18;f__Bin18;g__JABFSC01;s__	11
02f021eee47226c493bb54c0f242f5be	k__Bacteria;p__Planctomycetota;c__Planctomycetia;o__Gemmatales;f__Gemmataceae;g__;s__	8
70d98a90f009d8e2f123534cc7405bb5	k__Bacteria;p__Firmicutes_D;c__Bacilli;o__Brevibacillales;f__Brevibacillaceae;g__Brevibacillus_D;s__Brevibacillus_D_fluminis	6
9d177302d6bbbfc4e040c0d466554f31	k__Bacteria;p__Chloroflexota;c__Anaerolineae;o__Ardenticatenales;f__Ardenticatenaceae;g__Ardenticatena;s__Ardenticatena_maritima	6
a313e1794057b56565fcfeda70e78e8b	k__Bacteria;p__Planctomycetota;c__Planctomycetia;o__Planctomycetales;f__Planctomycetaceae;g__Schlesneria	5
b8c27278a4382b675c12bf91446606d8	k__Bacteria;p__Planctomycetota;c__Phycisphaerae;o__Tepidisphaerales;f__Tepidisphaeraceae;g__UBA2421	4
cdabe0bf04cccf0ba4bcbc80e2e77f94	k__Bacteria;p__Proteobacteria;c__Alphaproteobacteria;o__Rhizobiales_A_504705;f__Xanthobacteraceae_503485;g__Pseudolabrys_502538;s__Pseudolabrys_sp001426945	4
fb605c16f32418d532e22607cff2ea40	k__Bacteria;p__Elusimicrobiota;c__;o__;f__;g__;s__	7
79e1954c73ff497bbc719dd89d2ee982	k__Bacteria;p__Acidobacteriota;c__Acidobacteriae;o__Acidoferrales;f__UBA7541;g__QHYU01;s__QHYU01_sp003224235	3
7fc5feda37522fd25af1fe93ef735bf0	k__Bacteria;p__Planctomycetota;c__Brocadiae;o__Brocadiales;f__2_02_FULL_50_16_A;g__2_12_FULL_52_36	2
b3f506fe6336a56506bc427d2c65faa9	k__Bacteria;p__Chloroflexota;c__Chloroflexia;o__Thermomicrobiales;f__;g__;s__	11
a8846400368e595f999c1576b1d00d17	k__Bacteria;p__Bacteroidota;c__Bacteroidia;o__Chitinophagales;f__Chitinophagaceae_966727;g__Ferruginibacter;s__Ferruginibacter_lapsinanis	11
1cc57b1e7ad5a4ab9fac5b4c016ab273	k__Bacteria;p__Planctomycetota;c__Planctomycetia;o__Gemmatales;f__Gemmataceae;g__;s__	11
2c19dfab1dbb3488db67da3820aee88c	k__Bacteria;p__Planctomycetota;c__Phycisphaerae;o__Tepidisphaerales;f__Tepidisphaeraceae;g__UBA2421;s__	11
568970df1a48998982f1ae0ab63743da	k__Bacteria;p__Acidobacteriota;c__Vicinamibacteria;o__Vicinamibacterales	11
5b16a666189cff226b71b519606dd857	k__Bacteria;p__Actinobacteriota;c__Thermoleophilia;o__Gaiellales;f__Gaiellaceae;g__Palsa_739;s__Palsa_739_sp003139545	11
2510c08dc6a99e73b6ed0a7d65fe15dd	k__Bacteria	6
d5be0349764823857e558ca16704693c	k__Bacteria;p__Proteobacteria;c__Gammaproteobacteria;o__Burkholderiales_597439;f__Ferrovaceae;g__;s__	6
b2691bb93430a2e06327b3f5918c2eb9	k__Bacteria;p__Myxococcota_A_473307;c__Polyangia_463783;o__Polyangiales;f__Polyangiaceae;g__;s__	4
18c7f135a7f8ca72b79c603556b1d37f	k__Bacteria;p__Verrucomicrobiota;c__Verrucomicrobiae;o__Chthoniobacterales;f__Terrimicrobiaceae;g__Terrimicrobium;s__Terrimicrobium_sacchariphilum	11
7bee0f357953fa306a5f321b3f5ca168	k__Bacteria	4
04711bbd35c5cf399e7b6bdf438e256c	k__Bacteria;p__Proteobacteria;c__Gammaproteobacteria	4
1acd9bd2d33c353ec6e471f87b433bbd	k__Bacteria;p__Proteobacteria;c__Gammaproteobacteria	11
d287cf1ddc953dbc8aa4c406f919fe33	k__Bacteria;p__Bacteroidota;c__Bacteroidia;o__AKYH767;f__;g__;s__	11
fedb3541d372926993c0e4bb7451a383	k__Bacteria;p__Actinobacteriota;c__Thermoleophilia;o__Solirubrobacterales	8
dacaf73e0bc5d72f6149ff7c3aa6e466	k__Bacteria;p__Firmicutes_D;c__Bacilli	6
04cf283484f422a355fc9881f15a9342	k__Bacteria;p__Bacteroidota;c__Bacteroidia;o__;f__;g__;s__	3
2a4f03cffa45b83f5d353c70d4f92b9a	k__Bacteria;p__Bacteroidota;c__Bacteroidia;o__Chitinophagales;f__Chitinophagaceae_929731	2
21cc6d2e3ef0849e487ef4526e93fd49	k__Bacteria;p__Acidobacteriota;c__Vicinamibacteria;o__Vicinamibacterales;f__UBA2999;g__;s__	10
b11f580a4bc535b11b4161a50fd3808d	k__Bacteria;p__Myxococcota_A_473307;c__Polyangia_463783;o__Polyangiales;f__SG8_38;g__;s__	10
e47f9803b87b6bc35840b4b1675d8cd7	k__Bacteria;p__Chloroflexota;c__Limnocylindria;o__;f__;g__;s__	10
8a5c90471c3477fb838e85ae0e64adf4	k__Bacteria;p__Methylomirabilota;c__Methylomirabilia;o__Rokubacteriales;f__CSP1_6	10
3fdd6bcd3f3314e49e64c709b2862f33	k__Bacteria;p__Firmicutes_D;c__Bacilli;o__Paenibacillales;f__Paenibacillaceae_367444;g__Paenibacillus_C;s__Paenibacillus_C_prosopidis	10
9f11a2e559d39bfe92127237b4e755b2	k__Bacteria;p__Patescibacteria;c__Saccharimonadia;o__Saccharimonadales;f__UBA4665;g__PMNU01;s__PMNU01_sp002952755	10
dd1619840e3f11e6cba97f2add24cdf4	k__Bacteria;p__Actinobacteriota;c__Acidimicrobiia_401430;o__Acidimicrobiales	10
649846f1d81aafa58adaca322a915322	k__Bacteria	10
3edb9885e64f283612b5e8ee1c6aebe4	k__Bacteria;p__Desulfobacterota_B;c__Binatia;o__UTPRO1;f__UTPRO1;g__UTPRO1	10
9d03d28a01b1dd023e67417303907d03	k__Bacteria;p__Myxococcota_A_473307;c__WYAZ01;o__WYAZ01;f__WYAZ01;g__WYAZ01;s__WYAZ01_sp011526105	10
9bb898b8596d241b32242ee0f43d9fae	k__Bacteria	10
ab0c6337d234d110f76395fc7740dde5	k__Bacteria;p__Planctomycetota;c__Planctomycetia;o__Gemmatales;f__Gemmataceae;g__;s__	6
b96b07db04772e62215e4a4da995ed93	k__Bacteria;p__Planctomycetota;c__Phycisphaerae;o__Tepidisphaerales;f__Tepidisphaeraceae;g__UBA2421;s__	5
6299c909c949cd4b7851df63d832c127	k__Bacteria;p__Proteobacteria;c__Alphaproteobacteria	4
7fb1a9b04fa4407bebfdf9585a6106c4	k__Bacteria;p__Acidobacteriota;c__Vicinamibacteria;o__Fen_336;f__Fen_336;g__WYBL01;s__WYBL01_sp011526565	4
67221d5d9eb16d00f5ce3078961f28cb	k__Bacteria;p__Chloroflexota;c__Dehalococcoidia;o__UBA2979;f__UBA2979;g__;s__	4
34f1e290cc4dc998922ad43a2b2b7f10	k__Bacteria;p__Verrucomicrobiota;c__Verrucomicrobiae;o__Pedosphaerales;f__Pedosphaeraceae;g__Pedosphaera;s__	3
2f4032606d4ff7c7fb6e8d307557b7b3	k__Bacteria;p__Myxococcota_A_473307;c__Polyangia_463783;o__Polyangiales	2
c7a0d7e91fe9b4a5c0b8866175da6fce	k__Bacteria;p__Chloroflexota;c__Limnocylindria;o__Limnocylindrales;f__CSP1_4;g__GWC2_73_18;s__GWC2_73_18_sp001794945	10
b27681ab518afcd4ffc5fd4c93b0284b	k__Bacteria;p__Planctomycetota;c__Planctomycetia;o__Isosphaerales;f__Isosphaeraceae;g__Tautonia;s__Tautonia_plasticadhaerens	10
0d881b22a6c5f0266108ad787c8a36f0	k__Bacteria;p__Planctomycetota;c__Planctomycetia;o__Pirellulales	10
bf7bfa4fdc82808abedc707b9a68903f	k__Bacteria;p__Gemmatimonadota;c__Gemmatimonadetes;o__Gemmatimonadales	10
1f1570010713e79feb75bdd38cba858f	k__Bacteria;p__Actinobacteriota;c__UBA4738_401450;o__UBA4738;f__HRBIN12;g__DSJA01;s__DSJA01_sp011054185	10
38b12f5e86be86ea895cb6e1d4495aaa	k__Bacteria;p__Planctomycetota;c__Planctomycetia;o__Gemmatales;f__Gemmataceae;g__;s__	10
f9fe2ea727a5f326a9109613c5fd53a6	k__Bacteria;p__Acidobacteriota;c__Vicinamibacteria;o__Vicinamibacterales;f__UBA2999;g__;s__	10
e9c15ca5b9392b720b7a3826434cb4d8	k__Bacteria	8
fcadf01f9a354e02db91aa63db79f19c	k__Bacteria;p__Chloroflexota;c__Limnocylindria;o__;f__;g__;s__	6
411b37ab52176d982bf15f1e925e24e6	k__Bacteria;p__Planctomycetota;c__Planctomycetia;o__Gemmatales;f__Gemmataceae;g__;s__	5
1046c979e8fa749465641aa85ab54165	k__Bacteria;p__Myxococcota_A_473307;c__Polyangia_463783;o__Haliangiales_463188;f__Haliangiaceae_463188;g__Haliangium_463188;s__Haliangium_ochraceum	5
b2dd980f4b8e30dc73722813990a94d0	k__Bacteria;p__Planctomycetota;c__Phycisphaerae;o__Phycisphaerales;f__SM1A02;g__UBA966	3
7ff9116ae5a3e4875fba4a722a372f70	k__Bacteria;p__Planctomycetota;c__Planctomycetia;o__Pirellulales;f__Pirellulaceae	10
0400b5afc00f7b2397d0fc25411d110c	k__Bacteria;p__Desulfobacterota_B;c__Binatia;o__UTPRO1;f__UTPRO1;g__UTPRO1;s__UTPRO1_sp002050235	10
998690f8a5ca0aaaeeb3301b028b8b97	k__Bacteria;p__Chloroflexota;c__Dehalococcoidia;o__DSTF01;f__WHTK01;g__WHTK01;s__WHTK01_sp009377745	10
228648499ab790078ccb13fb72eb4ddb	k__Bacteria;p__Chloroflexota;c__Chloroflexia;o__Thermomicrobiales;f__;g__;s__	10
7922c36ae38bce3c88fb95e1fa0b3132	k__Bacteria;p__Planctomycetota;c__Planctomycetia;o__Gemmatales;f__Gemmataceae;g__SHZZ01;s__SHZZ01_sp009692005	10
78af1c14b225586c51e391501a3a87e6	k__Bacteria;p__Proteobacteria;c__Alphaproteobacteria;o__Rhizobiales_A_504705;f__Beijerinckiaceae;g__Microvirga	10
e6d74ee08287fc3a2c9b56b89042ab14	k__Bacteria;p__Bacteroidota;c__Bacteroidia;o__Chitinophagales;f__Chitinophagaceae_929731;g__Edaphocola;s__	5
e10de6ba107510a58b37e478db82becb	k__Bacteria;p__Planctomycetota;c__Phycisphaerae;o__Tepidisphaerales;f__Tepidisphaeraceae;g__UBA2421;s__	9
6ff8b78434c0b427bdad28e4efe07cfe	k__Bacteria;p__Bacteroidota;c__Bacteroidia;o__Cytophagales;f__Cyclobacteriaceae_900466	9
a7f329f96fbaf0b19a99ae815a631f37	k__Bacteria;p__Chloroflexota;c__Anaerolineae;o__Aggregatilineales;f__A4b;g__GCA_2794595;s__GCA_2794595_sp002794595	9
4f66454eda8ef7a6016d3d55372baffd	k__Bacteria;p__Methylomirabilota;c__Methylomirabilia;o__Rokubacteriales;f__CSP1_6;g__UBA12499;s__	9
b02fbdcaeaab6b8bc72a0b36bd6b4ad9	k__Bacteria;p__Acidobacteriota;c__Acidobacteriae;o__Acidobacteriales	9
b5edd28df2810506921604031d5bc014	k__Bacteria;p__Verrucomicrobiota;c__Verrucomicrobiae;o__Pedosphaerales;f__Pedosphaeraceae;g__Pedosphaera;s__Pedosphaera_parvula	9
5bfed04c5a649084c569dec2ed456af9	k__Bacteria;p__Firmicutes_D;c__Bacilli	9
0e9041b296ba9d3917cc543cb689b56b	k__Bacteria;p__Planctomycetota;c__Planctomycetia;o__Gemmatales;f__Gemmataceae;g__;s__	6
2b9c8854c73e42c564656467eb33590a	k__Bacteria;p__Desulfobacterota_D;c__UBA1144;o__UBA2774;f__CSP1_2;g__HRBIN37;s__HRBIN37_sp002898375	9
cb41425b4981ae14dcbc5a8bb3fef490	k__Bacteria;p__Verrucomicrobiota;c__Verrucomicrobiae;o__Opitutales;f__Opitutaceae	9
ff50df714c87699e5ad4147ea1c52fe1	k__Bacteria;p__Bdellovibrionota_E;c__Bdellovibrionia_A_470743;o__UBA1018;f__UBA1018;g__GWA1_52_35;s__GWA1_52_35_sp001769805	4
16d3cc8c4302a4e2769c26c10edb3062	k__Bacteria;p__Actinobacteriota;c__Actinomycetia	3
c9beba81ec683da739a1ab916eee3f8d	k__Bacteria;p__Planctomycetota;c__Planctomycetia;o__Gemmatales;f__Gemmataceae;g__;s__	3
37a88028326cb201a6dc59d410018ca0	k__Bacteria;p__Planctomycetota;c__Phycisphaerae;o__Tepidisphaerales;f__Tepidisphaeraceae;g__UBA2421	9
1d95b7dacdfd085c3232aa242de251d1	k__Bacteria;p__Chloroflexota;c__Limnocylindria;o__QHBO01;f__QHBO01;g__CF_167;s__CF_167_sp005879775	9
c9145be02180a6e5bae0671ec906819c	k__Bacteria;p__Desulfobacterota_G_459544;c__SM23_61;o__SM23_61;f__SM23_61;g__SM23_61;s__	9
8ad61a7c128d186406f385d385d6b0cb	k__Bacteria;p__Verrucomicrobiota;c__Verrucomicrobiae;o__Pedosphaerales;f__UBA3939;g__UBA3939;s__UBA3939_sp002385705	9
7697128ddec775794cc64084a7e70fec	k__Bacteria;p__Planctomycetota;c__Phycisphaerae;o__Phycisphaerales;f__SM1A02	9
1f9861088d67bcae2eb021a8970a010d	k__Bacteria;p__Actinobacteriota;c__Acidimicrobiia_401430;o__Acidimicrobiales	9
e6f77480b4f827488bd8422ee66baf09	k__Bacteria	6
6ed9e27a024af645715c5ee2339d4728	k__Bacteria;p__Planctomycetota;c__Phycisphaerae;o__Tepidisphaerales;f__Tepidisphaeraceae;g__UBA2421;s__	4
4dc62bcb0b40022595deed15540dd8e1	k__Bacteria;p__Sumerlaeota;c__Sumerlaeia;o__Sumerlaeales;f__Sumerlaeaceae;g__HGW_BRC1_1;s__HGW_BRC1_1_sp002842095	4
95cde988a2ba65c8f05484f92af4a407	k__Bacteria;p__Bdellovibrionota_E;c__FAC87;o__UBA2466;f__UBA2466;g__;s__	2
659ae7751551c8ed247dbced11f32968	k__Bacteria;p__Proteobacteria;c__Alphaproteobacteria;o__Sphingomonadales;f__Sphingomonadaceae	9
db61d09d7d6ae5996d7792c8e62f0e3a	k__Bacteria;p__Planctomycetota;c__Planctomycetia;o__Gemmatales;f__Gemmataceae;g__;s__	9
f7d9c68904c3825e21f9bce488416784	k__Bacteria;p__Proteobacteria;c__Alphaproteobacteria	9
59deeba40e986fa2ebccb9cca336079e	k__Bacteria;p__Chloroflexota;c__Chloroflexia;o__Thermomicrobiales;f__;g__;s__	9
7bf8bb9955d7e03f3043794b218a9022	k__Bacteria;p__Gemmatimonadota;c__Gemmatimonadetes;o__Gemmatimonadales;f__GWC2_71_9;g__JABFSM01;s__JABFSM01_sp009692115	6
3e33450b5a67e5680fb281a843d35cf0	k__Bacteria;p__Planctomycetota;c__Phycisphaerae;o__Phycisphaerales	6
b6debc50094886cf25a934f8c56d1e2d	k__Bacteria;p__Methylomirabilota;c__Methylomirabilia;o__Rokubacteriales;f__CSP1_6	3
e46ab0b38c04b3ef99f47c620114c86b	k__Bacteria;p__Proteobacteria;c__Gammaproteobacteria;o__DSM_16500;f__DSM_16500;g__Aquicella_A;s__	8
06dcce85e95653cafcd1ba341df5174c	k__Bacteria;p__Proteobacteria;c__Gammaproteobacteria;o__Burkholderiales_597433;f__SG8_39;g__SCGC_AG_212_J23;s__SCGC_AG_212_J23_sp005881595	8
5aa8b8fa7438858938fe90b4425b2c9e	k__Bacteria;p__Actinobacteriota;c__Actinomycetia;o__Mycobacteriales	8
ca3affae1efbaa0b2305f9954de42b81	k__Bacteria;p__Patescibacteria;c__Saccharimonadia;o__Saccharimonadales;f__UBA1547;g__2011_GWC2_44_17;s__	8
74b0d5b2548973dce6c67d8c6a5962f8	k__Bacteria;p__Bacteroidota;c__Bacteroidia;o__Cytophagales;f__Cyclobacteriaceae_900466;g__ELB16_189;s__	8
471cc21b4a600eea3b940ea4a65dcc0d	k__Bacteria;p__Proteobacteria;c__Gammaproteobacteria;o__GCA_2729495;f__GCA_2729495;g__QUBU01;s__	8
9c5726c116de369f9959539d3e238b36	k__Bacteria;p__Planctomycetota;c__UBA1135;o__UBA1135;f__GCA_002686595;g__WYBT01;s__	8
10140a19ceafa75bff4826eaadd81594	k__Bacteria;p__Planctomycetota;c__Planctomycetia;o__Pirellulales;f__UBA1268;g__UBA1268;s__	8
e0dd7556b385054f0a740ece1659f9fd	k__Bacteria;p__Planctomycetota;c__Planctomycetia;o__Planctomycetales	8
0b3af6853ff7ca7a5d191366b6a09b7f	k__Bacteria;p__Gemmatimonadota;c__Gemmatimonadetes;o__Gemmatimonadales;f__Gemmatimonadaceae	8
d95d91c7052745387f62fcfff3a6ee20	k__Bacteria;p__Planctomycetota;c__Phycisphaerae;o__Phycisphaerales;f__SM1A02;g__CAADGA01	8
e6a61151190ca7f114ac86ff84378c7c	k__Bacteria;p__Gemmatimonadota;c__Gemmatimonadetes;o__Gemmatimonadales;f__Gemmatimonadaceae;g__AG11;s__AG11_sp003223455	8
e3e3d8fbf736d62042e4f581bf8a6032	k__Bacteria;p__Myxococcota_A_473307;c__Polyangia_463783;o__Polyangiales;f__Polyangiaceae;g__Labilithrix;s__Labilithrix_luteola	8
db66e64f24b593f2bbb5b9e8605b0f68	k__Bacteria;p__Proteobacteria;c__Alphaproteobacteria	4
071ac531f336c8ee1a7e22717b9523ba	k__Bacteria;p__Planctomycetota;c__Planctomycetia;o__Planctomycetales;f__Planctomycetaceae;g__;s__	3
31e2b3f5d9a50275c12d6c4861fb6137	k__Bacteria;p__Planctomycetota;c__Planctomycetia;o__Gemmatales;f__Gemmataceae;g__;s__	8
e18f63fdab6ea613fa0fc0c7248d2c86	k__Bacteria;p__Planctomycetota;c__Planctomycetia;o__Planctomycetales;f__Planctomycetaceae;g__Fuerstia;s__	8
3a03040c58d09304c9cb37705001fc2f	k__Bacteria;p__Proteobacteria;c__Alphaproteobacteria;o__Caulobacterales;f__Caulobacteraceae;g__;s__	8
708a46a1be56f05ba6a3f8d079f07d56	k__Bacteria;p__Sumerlaeota;c__Sumerlaeia;o__Sumerlaeales;f__Sumerlaeaceae;g__HGW_BRC1_1;s__HGW_BRC1_1_sp002842095	8
78d455ee491fe48a492ec44dd5a2c5be	k__Bacteria;p__Planctomycetota;c__Planctomycetia;o__Planctomycetales;f__Planctomycetaceae	8
f388817ad5dd26a2fe610f5da29e8182	k__Bacteria;p__Acidobacteriota;c__Acidobacteriae;o__Bryobacterales;f__Bryobacteraceae;g__Solibacter;s__Solibacter_usitatus_A	8
9a7c99ec7d0e4f2eb33726b16857c242	k__Bacteria;p__Planctomycetota;c__Planctomycetia;o__Pirellulales	8
538c493a8e713aaa994a33fbfe811f0e	k__Bacteria;p__Eisenbacteria;c__RBG_16_71_46;o__RBG_16_71_46;f__RBG_16_71_46;g__RBG_16_71_46;s__RBG_16_71_46_sp001780165	8
81e4dd04304a68465aeb68c1ed215e96	k__Bacteria;p__Patescibacteria;c__Saccharimonadia;o__Saccharimonadales;f__;g__;s__	8
8bb9710ca29471c040f6303f848397f1	k__Bacteria;p__Acidobacteriota;c__HRBIN11;o__HRBIN11;f__HRBIN11;g__HRBIN11;s__	6
47fb82151565cfda80e22aab46fe78a5	k__Bacteria;p__Bacteroidota;c__Bacteroidia;o__Flavobacteriales_877923;f__Crocinitomicaceae;g__Taishania;s__	8
74bb57d047e324baed2b38920f60633c	k__Bacteria;p__Actinobacteriota;c__Thermoleophilia;o__Gaiellales;f__Gaiellaceae;g__Palsa_739;s__Palsa_739_sp003139545	5
e4177eff78b5ea325977dad5d9a3bba1	k__Bacteria;p__Proteobacteria;c__Gammaproteobacteria	4
17974ce05a110a486b01b55097c53d41	k__Bacteria;p__Planctomycetota;c__Planctomycetia;o__Gemmatales;f__Gemmataceae;g__;s__	3
02c9f30e43f2124cfc0213c10a4df71d	k__Bacteria;p__Proteobacteria;c__Alphaproteobacteria;o__Acetobacterales;f__Acetobacteraceae	3
4719e873c03c379b693ecf7fa337a98e	k__Bacteria;p__Chloroflexota;c__Anaerolineae;o__Aggregatilineales	2
cb0dbb5eef9a649d753499034b9d88a0	k__Bacteria;p__Chloroflexota;c__Anaerolineae;o__Aggregatilineales;f__A4b;g__GCA_2699585	8
941c9e239b2bbf2049c120bac2f554ea	k__Bacteria;p__Planctomycetota;c__Planctomycetia;o__Planctomycetales;f__Planctomycetaceae;g__Alienimonas	8
22d36466029df59c979e8a433c71fa6b	k__Bacteria;p__Proteobacteria;c__Alphaproteobacteria;o__Rhizobiales_A_504705;f__Beijerinckiaceae	8
214c95566ea870f31d270c895e79eea3	k__Bacteria;p__Proteobacteria;c__Alphaproteobacteria	8
b727225e7cb100d7df0289f3cd54bb9f	k__Bacteria;p__Actinobacteriota;c__Thermoleophilia;o__Solirubrobacterales	8
043103ae7e4b5a6a8fd4b3eaf0a6a4c4	k__Bacteria;p__Bdellovibrionota_E;c__Bdellovibrionia_A_470743;o__UBA1018;f__UBA1018;g__GWA1_52_35;s__GWA1_52_35_sp001769805	8
cabe8b29b279b05f19e66c48dd18562e	k__Bacteria;p__Acidobacteriota	5
cb657b47c45802f44e222f71bca00ae2	k__Bacteria;p__Planctomycetota;c__Phycisphaerae;o__Phycisphaerales;f__UBA1924	5
019dd66f65b31b870584b3f1606625c2	k__Bacteria;p__Planctomycetota;c__Phycisphaerae;o__Phycisphaerales;f__UBA1924;g__;s__	4
060cddb6ec0dc504c8aee6784580f0f6	k__Bacteria;p__Desulfobacterota_B;c__Binatia;o__HRBIN30;f__HRBIN30;g__HRBIN30;s__HRBIN30_sp002898795	4
f219c49431763d2727c6955ce9459d11	k__Bacteria;p__Gemmatimonadota;c__Gemmatimonadetes;o__Gemmatimonadales;f__Gemmatimonadaceae;g__;s__	3
fb9a4d0e7c1545f10d4647e28025b0a7	k__Bacteria;p__Elusimicrobiota;c__Elusimicrobia_984208;o__;f__;g__;s__	3
57e0eed54abddf10bc9e127b524ef9d4	k__Bacteria;p__Acidobacteriota;c__Blastocatellia;o__UBA7656;f__UBA7656;g__QHVH01;s__QHVH01_sp003222245	7
e57dbeffd4e8fd70fab8b504caeecf2e	k__Bacteria;p__Actinobacteriota;c__Actinomycetia;o__Euzebyales;f__Euzebyaceae;g__Euzebya	7
40e47203238e0ce2b9302dc16c21150a	k__Bacteria;p__Proteobacteria;c__Alphaproteobacteria;o__Reyranellales;f__Reyranellaceae;g__SYSU_D60007;s__SYSU_D60007_sp008039615	7
a0b732aa81309c39a35720438f3907aa	k__Bacteria;p__Proteobacteria;c__Gammaproteobacteria;o__Legionellales_A;f__Legionellaceae_A;g__Legionella_D	7
bb94fce6674ac42d4cbe0198768aabc4	k__Bacteria;p__Actinobacteriota	7
25243d2cc70aba56e1523e7a7ad8e7cf	k__Bacteria;p__Verrucomicrobiota;c__Verrucomicrobiae;o__Verrucomicrobiales;f__Verrucomicrobiaceae;g__;s__	7
1eead1ae8852f6d2132651e80adf59ed	k__Bacteria;p__Acidobacteriota;c__Blastocatellia;o__Pyrinomonadales;f__Pyrinomonadaceae_433912;g__QHXM01;s__	7
c28fb7d95471e5f002d30531eec7f2ab	k__Bacteria;p__Acidobacteriota;c__Thermoanaerobaculia;o__UBA5704;f__UBA5704	7
5f855d22da28b02c9e2f763eaca05bea	k__Bacteria;p__Planctomycetota;c__Phycisphaerae;o__Tepidisphaerales;f__Tepidisphaeraceae;g__UBA2421;s__	7
34bd8f8ab43c6655701dd3377595821d	k__Bacteria;p__Myxococcota_A_473307;c__Polyangia_463783;o__Haliangiales_463188;f__Haliangiaceae_463188;g__Haliangium_463188;s__Haliangium_ochraceum	7
7f3429036aab8371f9b43a1b20d2bc9b	k__Bacteria;p__Actinobacteriota;c__Thermoleophilia;o__Solirubrobacterales;f__Solirubrobacteraceae_405343	7
0ca5793d55080c6be76bc56c07ca4a80	k__Bacteria;p__Chloroflexota;c__Limnocylindria;o__Limnocylindrales;f__CSP1_4;g__GWC2_73_18;s__	7
01998b58bad93ef695ebe6fc768281bc	k__Archaea;p__Thermoplasmatota;c__Thermoplasmata_1773;o__RBG_16_68_12;f__RBG_16_68_12;g__EA_19;s__EA_19_sp005878955	7
b2895a14eba9e181a0b39f6e4a2317f0	k__Bacteria;p__Fibrobacterota;c__Fibrobacteria;o__Fibrobacterales;f__Fibrobacteraceae;g__;s__	7
dd10b2d1173de1ac528eb46a35bf40cd	k__Bacteria;p__Chloroflexota;c__Anaerolineae;o__Anaerolineales;f__UBA4823	7
6d996bf1093a505bfd46cdc0bd04ac63	k__Bacteria;p__Planctomycetota;c__Planctomycetia;o__Gemmatales;f__Gemmataceae;g__Urbifossiella;s__Urbifossiella_sp003136315	7
fe6ddb9b2838a87bbd99fe10c5bb28a5	k__Bacteria;p__Verrucomicrobiota;c__Verrucomicrobiae;o__Chthoniobacterales;f__Chthoniobacteraceae;g__VFJQ01;s__VFJQ01_sp009885995	7
f88c0677f234097a72ca91874d2ff780	k__Bacteria;p__Planctomycetota;c__Planctomycetia;o__Planctomycetales;f__Planctomycetaceae	7
41cc2a6294a68da748d84d22a73dddab	k__Bacteria;p__Firmicutes_D;c__Bacilli	7
76e19872eab92906a531391eac318e7d	k__Bacteria;p__Gemmatimonadota;c__Gemmatimonadetes;o__Gemmatimonadales;f__GWC2_71_9;g__HRBIN33	7
36ceb883bf2470b560fc98285893d22e	k__Bacteria;p__Acidobacteriota;c__Thermoanaerobaculia;o__UBA5704;f__UBA5704;g__;s__	7
c67b37ac35dfce57050a9e4eddf1ee88	k__Bacteria;p__Gemmatimonadota;c__Gemmatimonadetes;o__Gemmatimonadales;f__Gemmatimonadaceae	7
72dbe4f30afdd748a52dce62d41d4ecc	k__Bacteria;p__Firmicutes_D;c__Bacilli;o__Paenibacillales;f__NBRC_103111;g__Paenibacillus_E;s__	7
1ec9b60b2409c0ea0004dae389302eef	k__Bacteria;p__Actinobacteriota;c__Actinomycetia;o__Mycobacteriales;f__Micromonosporaceae	7
f64ce97bd7b72e4cce72bb2085dce3c2	k__Bacteria;p__Proteobacteria;c__Alphaproteobacteria;o__Caulobacterales;f__Hyphomonadaceae;g__Asprobacter	7
da55911d20a7d425f2c4dd918403f5c5	k__Bacteria	7
8d0adabe87f6a21e2436c4df5b34f72a	k__Bacteria;p__Proteobacteria;c__Gammaproteobacteria;o__Pseudomonadales_660879;f__Moraxellaceae;g__Acinetobacter;s__Acinetobacter_radioresistens	7
13935355325049d6f5251519b76828b4	k__Bacteria;p__Planctomycetota;c__Phycisphaerae;o__Tepidisphaerales;f__Tepidisphaeraceae;g__UBA2421;s__	7
1d5de9d1241224c7641c2403bf9aafc3	k__Bacteria;p__Planctomycetota;c__Planctomycetia;o__Gemmatales;f__Gemmataceae;g__;s__	7
11e06498772b2d40fbddeba5338f16eb	k__Bacteria;p__Verrucomicrobiota;c__Verrucomicrobiae;o__Opitutales;f__Opitutaceae;g__Alterococcus;s__Alterococcus_agarolyticus	7
51c3c5857d801c26573cb2eb6fe0837e	k__Bacteria;p__Actinobacteriota;c__Actinomycetia;o__Euzebyales;f__Egibacteraceae;g__WHTC01;s__WHTC01_sp009379795	7
41393e23ad70ac74584fbc7a873508b7	k__Bacteria;p__Acidobacteriota;c__Vicinamibacteria;o__Vicinamibacterales;f__SCN_69_37;g__SCN_69_37;s__SCN_69_37_sp001724025	7
de0ee06160d89466a92cc83ef829f00f	k__Bacteria;p__Planctomycetota;c__Planctomycetia;o__Gemmatales;f__Gemmataceae;g__;s__	4
008d14f079664f48c0a3346b646d5bd0	k__Bacteria;p__Verrucomicrobiota;c__Verrucomicrobiae;o__Pedosphaerales;f__Pedosphaeraceae;g__Pedosphaera;s__Pedosphaera_parvula	7
25060f591ddcd541a0467e9a74e1a87e	k__Bacteria;p__Cyanobacteria;c__Sericytochromatia;o__UBA7694;f__UBA7694;g__GCA_2770975;s__GCA_2770975_sp002783405	2
239f7976c73272c999b48f7e44e00396	k__Bacteria;p__Planctomycetota;c__GCA_002687715;o__GCA_002687715;f__GCA_002687715;g__;s__	2
993cbb425e8ee85dbb0ea330c38e50c5	k__Bacteria;p__Acidobacteriota;c__Vicinamibacteria;o__Vicinamibacterales;f__UBA2999;g__;s__	7
d5aeff7a2a7ce5590714540092002eed	k__Bacteria	7
f0b3c7823a5a423aa6ecc1944be85a01	k__Bacteria;p__Acidobacteriota;c__Blastocatellia;o__Pyrinomonadales;f__Pyrinomonadaceae_433871;g__UBA11740;s__	7
7551965dc3360848179b9a0fdd95b365	k__Bacteria;p__Myxococcota_A_473307;c__Polyangia_463783;o__Polyangiales;f__Sandaracinaceae;g__Sandaracinus;s__Sandaracinus_amylolyticus	7
0ea12152dc5da57193ff88f85996962f	k__Bacteria;p__Proteobacteria;c__Gammaproteobacteria;o__Burkholderiales_597432;f__Rhodocyclaceae	7
d9dfe9c6ffa48cf4aa452f482f051be5	k__Bacteria;p__Actinobacteriota;c__Actinomycetia;o__Streptosporangiales;f__Streptosporangiaceae	7
3f150a04151ba54c39133e0da01f112d	k__Bacteria;p__Chloroflexota;c__Anaerolineae;o__Aggregatilineales;f__A4b	7
32c9d2227c7a5dfffe5c4a8555212d19	k__Bacteria;p__Patescibacteria;c__Saccharimonadia;o__Saccharimonadales;f__UBA1020;g__;s__	7
78a7caba3fb46f86a35f2da7506d7f37	k__Bacteria;p__Proteobacteria;c__Alphaproteobacteria	7
2275106434752d2421a676c0b9576df5	k__Bacteria;p__Planctomycetota;c__Planctomycetia;o__Pirellulales;f__Lacipirellulaceae;g__Lacipirellula	7
825d14dcc5707978dfd5c71af579edad	k__Bacteria;p__Myxococcota_A_473307;c__Polyangia_463783;o__Nannocystales;f__Nannocystaceae;g__;s__	7
4d3aa33c5a15553edd58e79685edd4b6	k__Bacteria	7
ad2a36dac5f691b96c4f390c90a76b63	k__Bacteria;p__Bacteroidota;c__Bacteroidia;o__Cytophagales;f__Cytophagaceae;g__Sporocytophaga;s__	5
bdd83d40aaccfbb3c9e1dab8a5057df4	k__Bacteria;p__Planctomycetota;c__Phycisphaerae;o__Phycisphaerales;f__UBA1924	3
581ee17d819d87911917a26b4b1165d0	k__Bacteria;p__Tectomicrobia;c__Entotheonellia;o__Entotheonellales;f__Entotheonellaceae;g__Entotheonella;s__Entotheonella_factor	3
8ae911d6069115e3083f072553fbec4f	k__Bacteria;p__Actinobacteriota;c__Thermoleophilia;o__Solirubrobacterales;f__;g__;s__	3
faee998e5043ed7bbdba21023a6c4ac1	k__Bacteria;p__Bacteroidota;c__Rhodothermia;o__Rhodothermales	3
c1ea4157a643b2b34fa8f94024a83544	k__Bacteria;p__Proteobacteria;c__Gammaproteobacteria;o__Nitrosococcales;f__Nitrosococcaceae;g__;s__	2
f43b67e8c448e785c4e31d3ae1a3d0c4	k__Bacteria;p__Acidobacteriota;c__Blastocatellia;o__Pyrinomonadales;f__Pyrinomonadaceae_433871	6
46125159f503c6de0dda22346bd1e964	k__Bacteria;p__Proteobacteria;c__Alphaproteobacteria;o__Rhizobiales_A_504705;f__Xanthobacteraceae_503485;g__Starkeya;s__Starkeya_novella	6
d37dc3d21d5c0f96b4d5eb3a3f95198a	k__Bacteria;p__Bacteroidota;c__Bacteroidia;o__Chitinophagales;f__Chitinophagaceae_966727;g__Terrimonas_941540	6
5265753d397e6501a6f79b676ba8f0bd	k__Bacteria;p__Chloroflexota;c__Chloroflexia;o__Chloroflexales_407288;f__Chloroflexaceae	6
e02cf1f0da6654786005b3be873f9f33	k__Bacteria;p__Actinobacteriota;c__Thermoleophilia;o__Gaiellales;f__Gaiellaceae;g__Palsa_739;s__Palsa_739_sp003139545	6
7a7b20ff2ab3fd6da79b69cd7635065b	k__Bacteria;p__Patescibacteria;c__Saccharimonadia;o__Saccharimonadales;f__UBA4665;g__GCA_2746885;s__GCA_2746885_sp002746885	6
d5d8e60b41968f1cf6105cba6eb54a7b	k__Bacteria;p__Bacteroidota;c__Bacteroidia;o__Chitinophagales;f__Chitinophagaceae_966727	6
2fbc28aa008e3868bc1bfc45737a390f	k__Bacteria;p__Gemmatimonadota;c__Gemmatimonadetes;o__Longimicrobiales;f__Longimicrobiaceae;g__Longimicrobium;s__Longimicrobium_terrae	6
a8503b594cf576b21eceabd64f25ee1e	k__Bacteria;p__Actinobacteriota;c__Thermoleophilia;o__Gaiellales;f__Gaiellaceae;g__Palsa_739;s__Palsa_739_sp003139545	6
a437a0a2db8f3a2327f83e355bd78d37	k__Bacteria;p__Proteobacteria;c__Alphaproteobacteria;o__Reyranellales;f__Reyranellaceae;g__Reyranella;s__Reyranella_soli	6
abeb73efdbc2eea9c5c01735c366aad5	k__Bacteria;p__Bdellovibrionota_E;c__UBA2394;o__UBA2394;f__UBA2394;g__REDG01;s__REDG01_sp007693605	6
18f4f1387952d1ef433f70f0eb1542ba	k__Bacteria;p__Acidobacteriota;c__Blastocatellia;o__Pyrinomonadales	6
57a7cb4da096fdb84b20fedb46a68ee0	k__Bacteria;p__Actinobacteriota;c__Thermoleophilia;o__Solirubrobacterales;f__Solirubrobacteraceae_405308;g__Baekduia	6
2e043dbf24ed435a94aacee5f397a5f7	k__Bacteria;p__Acidobacteriota;c__Blastocatellia;o__Pyrinomonadales;f__Arenimicrobiaceae_433911;g__Arenimicrobium;s__Arenimicrobium_luteum	6
086c3f8ce45ca1e1dd756e65d366f73a	k__Bacteria;p__Bacteroidota;c__Bacteroidia;o__Cytophagales;f__Cytophagaceae;g__;s__	6
764633e1e8ad14d3e05c4e6f7051eabb	k__Bacteria;p__Actinobacteriota;c__Thermoleophilia;o__Gaiellales;f__Gaiellaceae;g__GMQP_bins7;s__GMQP_bins7_sp004366385	6
75efde6df9898ef67a11615412b29229	k__Bacteria;p__Proteobacteria;c__Alphaproteobacteria;o__Rhizobiales_A_504705;f__Xanthobacteraceae_503485;g__Tardiphaga;s__Tardiphaga_robiniae	6
96605ed13c3d1104898432412d4b3970	k__Bacteria	6
f4542e8b39fcbc7f5895ddccb0843d17	k__Bacteria;p__Bdellovibrionota_E;c__Oligoflexia;o__Oligoflexales;f__Bin106;g__Bin106;s__Bin106_sp002238945	6
e33a3e42864b30900ccf552d8a8c0cc2	k__Bacteria;p__Planctomycetota;c__Phycisphaerae;o__Tepidisphaerales;f__Tepidisphaeraceae;g__UBA2421;s__	6
e2fce030b1633bd208244c797173ad7a	k__Bacteria;p__Verrucomicrobiota;c__Verrucomicrobiae;o__Verrucomicrobiales;f__Verrucomicrobiaceae;g__;s__	6
a40682ac1206bf45bf4b920bd941b999	k__Bacteria;p__Planctomycetota;c__Planctomycetia;o__Pirellulales	6
a46825cce829a436440cda05cd646596	k__Bacteria;p__Myxococcota_A_473307;c__Polyangia_463783;o__Nannocystales;f__;g__;s__	6
967b5722c2d3015e962ebedbdb282546	k__Bacteria;p__Desulfobacterota_B;c__Binatia;o__UBA9968;f__UBA9968;g__2_12_FULL_60_19;s__2_12_FULL_60_19_sp001798595	6
55f605c70cd1e520d785e66001419c79	k__Bacteria;p__Proteobacteria;c__Gammaproteobacteria;o__Burkholderiales_592522;f__Burkholderiaceae_A_592522	6
cb1d98791b49ad3eb6518f68603ef6b7	k__Bacteria;p__Methylomirabilota;c__Methylomirabilia;o__Rokubacteriales;f__CSP1_6;g__AR9;s__AR9_sp003221455	6
be301b516b812dddcbcbe2767a470418	k__Bacteria;p__Acidobacteriota;c__Acidobacteriae;o__Bryobacterales;f__Bryobacteraceae;g__Palsa_89;s__Palsa_89_sp003166865	6
9cf1623b6906104610dcd33b94e2f8ec	k__Bacteria;p__Actinobacteriota;c__Actinomycetia;o__Mycobacteriales	6
67f689ce0756fb08bd43af1adda515ae	k__Bacteria;p__Planctomycetota;c__Planctomycetia;o__Pirellulales;f__Thermoguttaceae;g__DSXL01;s__DSXL01_sp011367845	6
78876fb70638d133e67b694ca95f045a	k__Bacteria;p__Patescibacteria;c__Saccharimonadia;o__Saccharimonadales;f__UBA10212;g__;s__	6
a663b667a1167dbd76be490e710cf9c3	k__Bacteria;p__Myxococcota_A_473307;c__WYAZ01;o__WYAZ01;f__WYAZ01;g__WYAZ01;s__WYAZ01_sp011526105	3
8dc86dbd6212900a5c545b6b03a4ae29	k__Bacteria;p__Firmicutes_D;c__Bacilli;o__Paenibacillales;f__NBRC_103111	3
df0960bbfc3789deeb22f53a41db9867	k__Bacteria;p__Planctomycetota;c__Planctomycetia;o__Isosphaerales;f__Isosphaeraceae;g__Singulisphaera	3
5ba27f99033f18248b6388aa9f09bc64	k__Bacteria;p__Planctomycetota;c__Planctomycetia;o__Gemmatales;f__Gemmataceae;g__;s__	6
9f045fcd0ceb64eddc780b7381cb8c2f	k__Bacteria;p__Bacteroidota;c__Bacteroidia;o__Flavobacteriales_877923;f__UA16;g__ASP10_05a;s__ASP10_05a_sp000981645	2
26840a451b5fa3886849f9e15a2d58bd	k__Bacteria;p__Actinobacteriota;c__Acidimicrobiia_401430;o__Acidimicrobiales;f__Ilumatobacteraceae;g__Casp_actino8;s__Casp_actino8_sp004379135	6
5dd64402b9afe23bb764ca514da341f7	k__Bacteria;p__Chloroflexota;c__Chloroflexia;o__Chloroflexales_407288;f__Roseiflexaceae;g__Kouleothrix;s__Kouleothrix_aurantiaca	6
4c2a087fcb40b091dd3ccc0dd3bde094	k__Bacteria	6
92186c1df5773f39186bd71bd3527dc3	k__Bacteria;p__Verrucomicrobiota;c__Verrucomicrobiae;o__Pedosphaerales;f__Pedosphaeraceae;g__Pedosphaera;s__Pedosphaera_parvula	6
dd1aedd7c861669d389b810c5027763d	k__Bacteria;p__Proteobacteria;c__Alphaproteobacteria;o__Sphingomonadales;f__Sphingomonadaceae;g__Allosphingosinicella	6
f1c06370f2c8e48356a50adf96ad1ac0	k__Bacteria;p__Verrucomicrobiota;c__Verrucomicrobiae;o__Pedosphaerales;f__J093;g__;s__	6
e9139ce7bc28b22317c51480c829a0b8	k__Bacteria;p__Acidobacteriota;c__Acidobacteriae;o__2_12_FULL_54_10;f__2_12_FULL_54_10;g__SHUM01;s__	6
c8638dd3baa100fea30ccc1ab07e7cd1	k__Bacteria;p__Planctomycetota;c__Planctomycetia;o__Gemmatales;f__Gemmataceae;g__Urbifossiella;s__Urbifossiella_sp003136315	6
729caffa7060c458023bcf0ab920d89f	k__Bacteria;p__Bacteroidota;c__Bacteroidia;o__Chitinophagales	6
49a0c03805c65cc2f1868103a10276c5	k__Bacteria;p__Acidobacteriota;c__Thermoanaerobaculia;o__UBA5704;f__UBA5704;g__;s__	6
dd9af6b534460604ef4f96f417005571	k__Bacteria;p__Proteobacteria;c__Alphaproteobacteria;o__Caulobacterales;f__Caulobacteraceae;g__Brevundimonas	6
cb819511a785264c1f1c51881108a6cf	k__Bacteria;p__Planctomycetota;c__Planctomycetia;o__Gemmatales;f__Gemmataceae;g__;s__	6
4674c509ab94c9c1dbd536f8eb22a1c8	k__Bacteria;p__Chloroflexota;c__Dehalococcoidia;o__FW602_bin16;f__FW602_bin16;g__FW602_bin16;s__FW602_bin16_sp004297765	6
29b4397a8a760e891a87faaf02171dab	k__Bacteria;p__Acidobacteriota;c__Vicinamibacteria;o__Vicinamibacterales;f__UBA2999	6
3305f3aa05cc2157e879cab44021698e	k__Bacteria;p__Planctomycetota;c__Planctomycetia;o__Pirellulales;f__Pirellulaceae	6
1cba8ec373d9d79f7435221c0a7d69df	k__Bacteria;p__Planctomycetota;c__Planctomycetia;o__Gemmatales;f__Gemmataceae;g__;s__	6
4b57b442ebe749b0736fa5017c5a82f7	k__Bacteria;p__Planctomycetota;c__Planctomycetia;o__Planctomycetales;f__UBA10511;g__UBA10511;s__	4
92cee7171eb9a36b88ac6ebbdbc95779	k__Bacteria;p__Chloroflexota;c__Chloroflexia;o__Chloroflexales_407288;f__Roseiflexaceae	4
6e9bf9f0e1f79f514fe13f7dfebe20a3	k__Bacteria;p__Patescibacteria;c__Paceibacteria;o__UBA9983_A;f__Zambryskibacteraceae_A	4
e80fac694e63788029e9834151afa01e	k__Bacteria;p__Planctomycetota;c__Planctomycetia;o__Gemmatales;f__Gemmataceae	3
60247bce3dcefb8eefb2f412e2972a52	k__Bacteria;p__Planctomycetota;c__Planctomycetia;o__Gemmatales;f__Gemmataceae;g__;s__	3
d7ad87c31b84f0b7c3f2ec0c71711429	k__Bacteria;p__Gemmatimonadota;c__Gemmatimonadetes;o__Longimicrobiales;f__RSA9;g__RSA9;s__	2
e95c123f10b1c92964154edb7ed6dfb6	k__Bacteria;p__Chloroflexota;c__Chloroflexia;o__Thermomicrobiales;f__;g__;s__	6
9bae0fe1e5a7d16956f762a4c2e29371	k__Bacteria;p__Proteobacteria;c__Gammaproteobacteria;o__Burkholderiales_597432;f__Rhodocyclaceae	6
add5c94386a2b9046dfbcb4fc8b06572	k__Bacteria;p__Proteobacteria;c__Gammaproteobacteria	6
376c93d666781a378d45c557d920517b	k__Bacteria;p__Chloroflexota;c__Anaerolineae;o__Caldilineales;f__Caldilineaceae;g__Bin5;s__	6
c05bb14f26e97946b102fab3eca5af0f	k__Bacteria;p__Myxococcota_A_473307;c__Polyangia_463783;o__Haliangiales_463188;f__Haliangiaceae_463188;g__Haliangium_463188;s__Haliangium_ochraceum	6
d3428cd1ed1b9c390b871a57f9480870	k__Bacteria;p__Planctomycetota;c__Phycisphaerae;o__Tepidisphaerales;f__Tepidisphaeraceae;g__Tepidisphaera;s__	6
d74da47ac55f3d744b2d1c26d32b8fca	k__Bacteria;p__Myxococcota_A_473307;c__;o__;f__;g__;s__	6
1b965ba2f63b4203bf78cbda519bc05e	k__Bacteria;p__Proteobacteria;c__Gammaproteobacteria	6
28d7aae221e43aa507e90d86ff8c70e4	k__Bacteria;p__Actinobacteriota;c__Acidimicrobiia_401430;o__Acidimicrobiales;f__SIRW01;g__SIRW01;s__SIRW01_sp004366205	6
947c7d670ec74dd07b69525319255396	k__Bacteria;p__Acidobacteriota;c__Thermoanaerobaculia;o__UBA5066;f__;g__;s__	6
aa96174feda8800296bbbea4dae0f494	k__Bacteria;p__Verrucomicrobiota;c__Verrucomicrobiae;o__Pedosphaerales;f__UBA8199	6
073ee37f7aad34c6e1dd85c200778d4b	k__Bacteria;p__Chloroflexota;c__Chloroflexia;o__Chloroflexales_407189;f__Herpetosiphonaceae_407189;g__Herpetosiphon	6
09153a6011d1c9cda362632f55cef86c	k__Bacteria;p__Actinobacteriota;c__Actinomycetia;o__Mycobacteriales;f__Micromonosporaceae	6
f6099b10d27c796ee1840a22e7c6aec8	k__Bacteria;p__Verrucomicrobiota;c__Verrucomicrobiae;o__Pedosphaerales;f__UBA11358;g__WYBW01;s__	6
541aba878bb83e6391eea55ef6faeb6a	k__Bacteria;p__Acidobacteriota;c__Vicinamibacteria;o__Vicinamibacterales;f__UBA2999;g__;s__	6
488c89e0300a62f6b4b7e36ba32596de	k__Bacteria;p__Chloroflexota;c__Anaerolineae;o__Aggregatilineales;f__A4b;g__GCA_2794595;s__GCA_2794595_sp002794595	3
5ebe38a1ed0be63e4a557cb20de0dc65	k__Bacteria;p__Armatimonadota;c__Abditibacteria;o__Abditibacteriales;f__Abditibacteriaceae;g__Abditibacterium;s__	2
71b62db55331c5934fcd85e7425d8896	k__Bacteria;p__Acidobacteriota;c__Blastocatellia;o__;f__;g__;s__	5
acf23ee44f8f1aeb6ae439bd9f915cd0	k__Bacteria;p__Planctomycetota;c__Phycisphaerae;o__Tepidisphaerales;f__Tepidisphaeraceae;g__UBA2421;s__	5
6e9e4da1d298c8d2bf82882e3cff51a3	k__Bacteria;p__Actinobacteriota;c__Actinomycetia;o__Mycobacteriales;f__Micromonosporaceae;g__Allocatelliglobosispora	5
53bd40894bacd4abdf6e46cab247831d	k__Bacteria	5
9a759be9087a658688790be469c39c92	k__Bacteria;p__Chloroflexota;c__Chloroflexia	5
ce46c3fe2b1fbafbbd31262ddb68cd70	k__Bacteria;p__Planctomycetota;c__Planctomycetia;o__Gemmatales;f__Gemmataceae;g__Urbifossiella;s__Urbifossiella_sp003136315	5
6cf899e4450070277af2b5e435333658	k__Bacteria;p__Proteobacteria;c__Gammaproteobacteria;o__Burkholderiales_592524;f__Burkholderiaceae_A_574758;g__Massilia	5
f816189d8b0498f36d0e1da237265624	k__Bacteria	5
fe4de6bb1c3157c023f7d3d28eff249a	k__Bacteria;p__Acidobacteriota;c__Blastocatellia;o__Pyrinomonadales;f__Pyrinomonadaceae_426821;g__OLB17_426821;s__OLB17_sp001567505	5
5dc5bc2ebf8fd4872f7ee7e84a25bc87	k__Bacteria	5
0fc18aef4172794a57a54c0892769b4e	k__Bacteria;p__Actinobacteriota;c__Thermoleophilia;o__Solirubrobacterales	5
2fea91ac595f7fbf45e835a3e72f543d	k__Bacteria;p__Patescibacteria;c__Saccharimonadia;o__Saccharimonadales	5
d6ae71f94abf7d4b4eaa4ba677379f5e	k__Bacteria;p__Planctomycetota;c__UBA1135;o__UBA2386;f__UBA2386;g__UBA2386;s__	5
817b5836d9e556ce0a6acfbeed886d25	k__Bacteria;p__Gemmatimonadota;c__Gemmatimonadetes;o__Longimicrobiales;f__UBA6960	5
3413dc937a93ee0235b55a28cb0befa7	k__Bacteria;p__Proteobacteria;c__Gammaproteobacteria;o__Burkholderiales_597441;f__SHXO01;g__SHXO01;s__	5
3182ca571fe0ab8533c55a59d0ee9568	k__Bacteria;p__Acidobacteriota;c__Vicinamibacteria;o__Vicinamibacterales;f__UBA2999;g__WHSN01	5
7667f8878b2f9aecb72f544325768d36	k__Bacteria;p__Patescibacteria;c__Saccharimonadia;o__Saccharimonadales;f__UBA1020;g__UBA1020	5
15824f07f3ab56801d99471a23801dc1	k__Bacteria;p__Actinobacteriota;c__Actinomycetia;o__Mycobacteriales;f__Micromonosporaceae	5
5bcb3afbea2fb98e833f19f0f95ac993	k__Bacteria;p__Myxococcota_A_473307;c__Polyangia_463783;o__Polyangiales;f__Polyangiaceae;g__;s__	5
35b2466b454f6d697c9207584f39b092	k__Bacteria;p__Proteobacteria;c__Alphaproteobacteria;o__Rhizobiales_A_502138;f__Devosiaceae;g__;s__	5
887dd4d43b352c6f94e3974b6b542aa6	k__Bacteria;p__Planctomycetota;c__UBA1135;o__UBA1135;f__GCA_002686595;g__WYBT01;s__	5
5e26ea5c57132d3ea3c9b489772f4824	k__Bacteria;p__Eisenbacteria;c__RBG_16_71_46	5
b9fe3712d79dd54458db35ed47e2d473	k__Bacteria;p__Acidobacteriota;c__Vicinamibacteria;o__Vicinamibacterales;f__UBA2999;g__;s__	5
71a843bcab9a1413b8b14101ed6e76e3	k__Bacteria	5
c7848420b8c37accea43da25b6d0707b	k__Bacteria;p__Planctomycetota;c__Planctomycetia;o__Gemmatales;f__Gemmataceae;g__;s__	5
27c3597bf8dccbabcce33ddf61df75a6	k__Bacteria;p__Actinobacteriota;c__Actinomycetia	5
000bf9681a1f56d1e347871a8f50f63f	k__Bacteria;p__Acidobacteriota;c__Acidobacteriae;o__2_12_FULL_54_10;f__2_12_FULL_54_10;g__SHUM01;s__	5
a5c39b8a6ede498265938fd77e302a24	k__Bacteria;p__Acidobacteriota	5
f05d0922a123b4f06d89e416930d781e	k__Bacteria;p__Planctomycetota;c__Phycisphaerae;o__UBA1845;f__UTPLA1	5
8316c84ede846f45b0309b29fc164a53	k__Bacteria	5
ba220b45a738b03e8e3be6b27a8773c4	k__Bacteria;p__Chloroflexota;c__Dehalococcoidia;o__SM23_28_2;f__WHTN01;g__WHTN01;s__WHTN01_sp009377715	5
f016527eabaeb1e26b6ae6af79b16e0b	k__Bacteria;p__Planctomycetota;c__Planctomycetia;o__Gemmatales;f__Gemmataceae;g__;s__	5
05588908ed8a1a7426b4f02eb73c1aa1	k__Bacteria;p__Acidobacteriota;c__Blastocatellia;o__Pyrinomonadales;f__Arenimicrobiaceae_433911;g__Arenimicrobium;s__Arenimicrobium_luteum	5
f2c2fb04bf0aa9b84740ef9a101c591c	k__Bacteria;p__Actinobacteriota;c__Actinomycetia;o__Mycobacteriales;f__Micromonosporaceae;g__Micromonospora_H_372070	5
3e7a00cf70427a3e67ad1fd289702591	k__Bacteria;p__Planctomycetota;c__Planctomycetia;o__Gemmatales;f__;g__;s__	3
4d8e6fc802b849885175460bb111e079	k__Bacteria	3
17130089501ce876c3502318cb1c5e81	k__Bacteria;p__Chloroflexota;c__Chloroflexia;o__Chloroflexales_407288;f__Chloroflexaceae;g__JAAUSQ01;s__JAAUSQ01_sp012033195	3
20bfb2f215397c04ae51b5dde8476758	k__Bacteria;p__Firmicutes_D;c__Bacilli;o__Tumebacillales;f__Tumebacillaceae;g__Tumebacillus_A;s__Tumebacillus_A_ginsengisoli	3
77ed9c72f779bdd25526f2f628a4f7e9	k__Bacteria;p__Omnitrophota;c__Koll11;o__UBA9649;f__UBA9649;g__UBA9649;s__UBA9649_sp001804415	2
de82aa8f5dbb18520a519c435747d257	k__Bacteria;p__Planctomycetota;c__Phycisphaerae;o__Tepidisphaerales;f__Tepidisphaeraceae;g__UBA2421;s__	5
3f7f30f2864f48972805a2ddaf662360	k__Bacteria;p__Proteobacteria;c__Alphaproteobacteria;o__Sphingomonadales;f__Sphingomonadaceae;g__Sphingomicrobium_483265	5
a0a9ee65b6820f038ba637d88def9798	k__Bacteria;p__Acidobacteriota;c__Thermoanaerobaculia;o__UBA5066;f__;g__;s__	5
cf7b9d885650209d4509b54bf5afcc3f	k__Bacteria;p__Desulfobacterota_B;c__Binatia;o__Bin18;f__Bin18;g__JABFSC01;s__	5
6f6455e2ed52be735b8ebf0ef27d530d	k__Bacteria;p__Elusimicrobiota;c__Elusimicrobia_984204;o__2_01_FULL_59_12;f__2_01_FULL_59_12;g__2_01_FULL_59_12;s__2_01_FULL_59_12_sp001800075	5
14ae9c1cf0374bd3ffb56595b00d1b11	k__Bacteria;p__Proteobacteria;c__Gammaproteobacteria;o__Burkholderiales_597433;f__SG8_39;g__VBDM01	5
487a8b5995eaa90b193517912f290a7b	k__Bacteria;p__Proteobacteria;c__Gammaproteobacteria;o__Burkholderiales_592524;f__Burkholderiaceae_A_574758;g__Pseudoduganella	5
1267cefa562185ce7c8305461d49ab36	k__Bacteria;p__Eremiobacterota;c__Xenobia;o__Xenobiales;f__Xenobiaceae;g__Xenobium;s__Xenobium_sp012799975	5
c1642e0f6e40f2e93c09b5cc307609c3	k__Bacteria	5
ebf71fdaea135838b9e9be597f79115f	k__Bacteria;p__Acidobacteriota;c__Thermoanaerobaculia;o__UBA5066;f__Gp7_AA6;g__Gp7_AA6;s__Gp7_AA6_sp003222385	5
27d594fbdab0292d4e911f2fb0e03099	k__Bacteria;p__Planctomycetota;c__Planctomycetia;o__Pirellulales	5
b482aae79c30730b3d2cc0c208705599	k__Bacteria;p__Chloroflexota;c__Anaerolineae;o__Caldilineales;f__Caldilineaceae;g__Bin5;s__	5
544e833a9babc119ec0c41be6c323677	k__Bacteria;p__Gemmatimonadota;c__Gemmatimonadetes;o__Gemmatimonadales;f__Gemmatimonadaceae	5
44344cf2ac4c6f65ed26c3d58edbe035	k__Bacteria;p__Armatimonadota;c__Fimbriimonadia;o__Fimbriimonadales;f__Fimbriimonadaceae;g__55_13;s__55_13_sp001898035	5
f67b8b64c4f0471e9f67207f6c3343b7	k__Bacteria;p__Planctomycetota;c__Phycisphaerae;o__Phycisphaerales	5
226bce4a9fd4ef4f6045e2d1cece9fa4	k__Bacteria;p__Patescibacteria;c__Saccharimonadia;o__Saccharimonadales;f__;g__;s__	5
9d7a6e47f10d077645bb9e1d4970c4a1	k__Bacteria;p__Planctomycetota;c__Planctomycetia;o__Pirellulales	5
cfe491f9d0a510c7d30915016e700ac7	k__Bacteria;p__Proteobacteria;c__Alphaproteobacteria;o__Dongiales;f__Dongiaceae;g__Hypericibacter;s__	5
aefb55128309a930f4b120f2b76f0255	k__Bacteria;p__Acidobacteriota;c__Blastocatellia;o__Pyrinomonadales;f__Pyrinomonadaceae_426821;g__OLB17_426821;s__	5
c5fa239a945bdd22c99f20601725cedc	k__Bacteria;p__Gemmatimonadota;c__Gemmatimonadetes;o__Gemmatimonadales;f__Gemmatimonadaceae	5
134de102e8ba9d8b5953755b48164483	k__Bacteria	5
0923cecf45cf3032878536a5202afc3e	k__Bacteria;p__Planctomycetota;c__Planctomycetia;o__Gemmatales;f__Gemmataceae;g__Urbifossiella;s__Urbifossiella_sp003136315	3
af3771c7f249514f7ef48a686c0ef8ef	k__Bacteria;p__Bacteroidota;c__Bacteroidia;o__Cytophagales;f__Cytophagaceae;g__;s__	3
460d3651f9f9c54259b2f8adf916bc2c	k__Bacteria;p__Bdellovibrionota_E;c__Bdellovibrionia_A_473294;o__Bdellovibrionales;f__Bdellovibrionaceae;g__Ga0074137;s__Ga0074137_sp001464715	2
6600f99803d8fdd5a10d08b22a0d2c23	k__Bacteria;p__Proteobacteria;c__Alphaproteobacteria;o__Rhodospirillales_505895;f__Rhodospirillaceae;g__SCTM01;s__	5
5d807c01c2e121ee6fcc3987a9edf1ad	k__Bacteria;p__Planctomycetota;c__Planctomycetia;o__Pirellulales;f__Pirellulaceae	5
887b7f1b41f27637c196573761a14111	k__Bacteria;p__Chloroflexota	5
c453b321e4fbc2d53067fe3faacc2468	k__Bacteria;p__Chloroflexota;c__Anaerolineae;o__Aggregatilineales;f__J027;g__JAAUUD01;s__	5
80065878019b4a2c8fe5c765f14288ed	k__Bacteria	5
ad5633bfd95c5528ed4dae39cf004072	k__Bacteria;p__Proteobacteria;c__Alphaproteobacteria;o__Rhizobiales_A_504705;f__Beijerinckiaceae;g__Methylobacterium;s__Methylobacterium_sp001424705	5
df1264fd8d77804760131c1c8ebb749a	k__Bacteria	5
daa493f1ecb701ac75eae6d27852172b	k__Bacteria;p__Acidobacteriota;c__Vicinamibacteria;o__Vicinamibacterales;f__UBA2999;g__;s__	5
039e70720caa6733c5f4b679ecc37f94	k__Bacteria;p__Proteobacteria;c__Gammaproteobacteria;o__Burkholderiales_597439;f__Usitatibacteraceae;g__Usitatibacter;s__	5
c35e25016b70fa85c9409b4c7d192e97	k__Bacteria;p__Bacteroidota;c__Bacteroidia;o__Chitinophagales;f__LD1;g__UBA7692;s__UBA7692_sp001897535	5
5b4431f14ef48731928ebb7f3835bdda	k__Bacteria	5
c25b44e8bb6015560c0ffd02ba92af01	k__Bacteria;p__Armatimonadota;c__Chthonomonadetes;o__;f__;g__;s__	5
307d5003075fd3909f7b05a342b6cf4a	k__Bacteria;p__Desulfobacterota_B;c__Binatia;o__UBA9968;f__UBA9968;g__2_12_FULL_60_19;s__2_12_FULL_60_19_sp001798595	5
10e1720d17af5bfbab5e7ae6cfd75cad	k__Bacteria;p__Bdellovibrionota_C;c__UBA2361;o__SZUA_149;f__SZUA_149;g__SZUA_149;s__SZUA_149_sp003230795	5
6c79c778ec2ba22bd1ceb8bcfd0c4157	k__Bacteria;p__Nitrospirota_A_437815;c__Nitrospiria;o__Nitrospirales;f__Nitrospiraceae;g__40CM_3_62_11;s__	5
6251f9b2c4c8ca121c21ea5395daa900	k__Bacteria	5
f95c84b75ddf91a9e6e16333549f1c0e	k__Bacteria;p__Proteobacteria;c__Gammaproteobacteria;o__Burkholderiales_592522;f__Burkholderiaceae_A_592522;g__Curvibacter_587311	5
1bd54ab713260438b86f4316733698af	k__Bacteria;p__Actinobacteriota;c__Thermoleophilia;o__Solirubrobacterales	5
81ee9c99ea07aa5875c4cd88b9189658	k__Bacteria;p__Actinobacteriota;c__Thermoleophilia;o__Solirubrobacterales	5
fc72f132ecf35f479b2c8d4d190c4fb6	k__Bacteria;p__Gemmatimonadota;c__Gemmatimonadetes;o__Gemmatimonadales;f__Gemmatimonadaceae;g__;s__	5
af4de97ac17a2351b69740057f9fd9a5	k__Bacteria;p__Myxococcota_A_473307;c__;o__;f__;g__;s__	5
1c459ee98adf04bec9322e64c6d83bf8	k__Bacteria;p__Bacteroidota;c__Bacteroidia;o__Cytophagales;f__Cyclobacteriaceae_900466;g__Ohtaekwangia;s__Ohtaekwangia_kribbensis	5
3d77c60d05a8ffa7168f9acce23f42fd	k__Bacteria;p__Gemmatimonadota;c__Gemmatimonadetes;o__Gemmatimonadales;f__Gemmatimonadaceae;g__UBA4720;s__UBA4720_sp902812375	5
458e6cac47e698cd8f8dc035f38e26ae	k__Bacteria;p__Cyanobacteria;c__Vampirovibrionia;o__Obscuribacterales;f__Obscuribacteraceae;g__QKMZ01;s__	3
928ff6f24b347f82a09b9a0b56def914	k__Bacteria;p__Firmicutes_D;c__Bacilli	4
2bf01dc4ac271bdbe721190242862612	k__Bacteria;p__Proteobacteria;c__Gammaproteobacteria;o__Burkholderiales_597439;f__Usitatibacteraceae;g__Usitatibacter;s__	4
08c8d8f13890a275726d24bc60e0daf9	k__Bacteria;p__Planctomycetota;c__GCA_002687715;o__GCA_002687715;f__GCA_002687715	4
64e6ef64902d8e04439b77c286d56d95	k__Bacteria;p__Verrucomicrobiota;c__Verrucomicrobiae;o__Chthoniobacterales;f__Chthoniobacteraceae;g__VFJQ01;s__VFJQ01_sp009885995	4
c616336c1071cc397772d093b40636b7	k__Bacteria;p__Verrucomicrobiota;c__Verrucomicrobiae;o__Pedosphaerales	4
43da7c1a57c1b84c665f02f61e796656	k__Bacteria;p__Elusimicrobiota;c__Elusimicrobia_984208;o__;f__;g__;s__	4
3d3014c28bf4e0b60b1da81aab349380	k__Bacteria	4
17d6b9e85f226c67a94b1affc5cfecfd	k__Bacteria	4
6725852f5b2de99fcb1b5844e0d3eb05	k__Bacteria;p__Proteobacteria;c__Gammaproteobacteria	4
a63f35158b432dcabe225963bcf389ed	k__Bacteria;p__Actinobacteriota;c__Thermoleophilia;o__Solirubrobacterales;f__Solirubrobacteraceae_405341	4
51834121ddf386e0a6d968526d3c6bf6	k__Bacteria;p__Patescibacteria;c__Saccharimonadia;o__Saccharimonadales;f__UBA1547;g__2011_GWC2_44_17;s__2011_GWC2_44_17_sp004145215	4
66487065a3c7005e55cc1080ebb67af1	k__Bacteria;p__Verrucomicrobiota;c__Verrucomicrobiae;o__Pedosphaerales;f__Pedosphaeraceae;g__Pedosphaera	4
1813c2a2da2959d340b774cedea02f28	k__Bacteria;p__Acidobacteriota;c__Thermoanaerobaculia	4
0853e0c17811f65ed262e898aedd693b	k__Bacteria;p__Patescibacteria;c__Gracilibacteria_12420;o__Peribacterales;f__Peribacteraceae;g__1_14_0_10_55_24;s__1_14_0_10_55_24_sp002772745	4
f6dfb52a8f830b100b9d5f7154b677f2	k__Bacteria;p__Proteobacteria;c__Alphaproteobacteria;o__Rhodobacterales;f__Rhodobacteraceae	4
51c1e39f71f15e17e3b76d6c65ae9e3f	k__Bacteria;p__Acidobacteriota	4
13126c234452e86162487f9f56f68ac8	k__Bacteria;p__Proteobacteria;c__Gammaproteobacteria;o__Pseudomonadales_650611;f__Pseudomonadaceae;g__Pseudomonas_E_647464	4
ccb2c0c324486770ace23569edff5c49	k__Bacteria;p__Actinobacteriota;c__Thermoleophilia;o__Gaiellales;f__Gaiellaceae	4
db0948b51f37ef4e22e7b30aad1c5ba7	k__Bacteria;p__Myxococcota_A_473307;c__Polyangia_463783;o__Polyangiales;f__SLQV01;g__SLQV01;s__	4
d30cb472fa0fe87d1ccb18dedf1d37db	k__Bacteria;p__Gemmatimonadota;c__Gemmatimonadetes;o__Longimicrobiales;f__Longimicrobiaceae;g__Longimicrobium;s__Longimicrobium_terrae	4
7478a24df036b0fbfc89ecb86bbc0f42	k__Bacteria;p__Actinobacteriota;c__Thermoleophilia;o__Gaiellales;f__Gaiellaceae;g__GMQP_bins7;s__GMQP_bins7_sp004366385	4
16a7b88e92691c4cbda78325fc6fdeed	k__Bacteria;p__Acidobacteriota;c__Blastocatellia;o__Pyrinomonadales;f__Blastocatellaceae_426820;g__Stenotrophobacter_424270;s__	4
3f64d0b740274794a95a0e1b7a16d5f5	k__Bacteria;p__Planctomycetota;c__Planctomycetia;o__Gemmatales;f__Gemmataceae;g__Urbifossiella;s__Urbifossiella_sp003136315	4
75e035d4a96f48ce1daf6831f2011ce2	k__Bacteria;p__Planctomycetota;c__Planctomycetia;o__Gemmatales;f__Gemmataceae	4
8aad52b9392a789502c88760e3149c1e	k__Bacteria;p__Proteobacteria;c__Gammaproteobacteria;o__DSM_16500;f__DSM_16500;g__SCGC_AG_212_F23;s__SCGC_AG_212_F23_sp001644445	4
50228a88a5664de94f90a7765a7dc91a	k__Bacteria;p__Actinobacteriota;c__Actinomycetia;o__Propionibacteriales;f__Nocardioidaceae;g__Nocardioides_A_392796	4
159f791d31a04913d43b91969345db83	k__Bacteria;p__Planctomycetota;c__Planctomycetia;o__Gemmatales;f__Gemmataceae;g__Urbifossiella;s__Urbifossiella_sp003136315	4
197d0658a2b352de62991516b90fb357	k__Bacteria;p__Planctomycetota;c__Planctomycetia;o__Gemmatales;f__Gemmataceae;g__;s__	4
46874e927f4a4bde9073b96a665b83f1	k__Bacteria;p__Proteobacteria;c__Alphaproteobacteria;o__Rhodospirillales_505895;f__;g__;s__	4
52680cda091c164ad62d14b06a89a715	k__Bacteria;p__Actinobacteriota;c__Thermoleophilia;o__Solirubrobacterales;f__Solirubrobacteraceae_405341;g__Solirubrobacter	4
c2b3d0ff36090260abfbd53d80e345ba	k__Bacteria;p__Bacteroidota;c__Bacteroidia;o__Cytophagales;f__Hymenobacteraceae;g__Hymenobacter_910554;s__Hymenobacter_qilianensis	4
7277ee93ec9f8c38ff1804eedf9d6d56	k__Bacteria;p__Chloroflexota;c__Dehalococcoidia;o__Tepidiformales;f__Tepidiformaceae;g__Tepidiforma;s__Tepidiforma_bonchosmolovskayae	4
e4d153a19f8ec83bc8b8b667ab0aa463	k__Bacteria;p__Proteobacteria;c__Alphaproteobacteria;o__Sphingomonadales;f__Sphingomonadaceae	4
2b00c39c8798289fb799ee9bedb93495	k__Bacteria;p__Planctomycetota;c__Planctomycetia;o__Gemmatales;f__Gemmataceae;g__Urbifossiella;s__Urbifossiella_sp003136315	4
6de387a6ceeb5cffeaa910b82abb5de4	k__Bacteria;p__Actinobacteriota;c__Actinomycetia;o__Mycobacteriales;f__Pseudonocardiaceae	4
19adf8918d770d3ae10f959ed3616968	k__Bacteria;p__Acidobacteriota;c__Vicinamibacteria;o__Vicinamibacterales;f__UBA2999;g__;s__	4
cb7444b5681caa7bc95ab7be46625b88	k__Bacteria;p__Acidobacteriota;c__Thermoanaerobaculia;o__UBA5066;f__;g__;s__	4
f2659604df2dc6057d82ef5486f72c99	k__Bacteria;p__Gemmatimonadota;c__Gemmatimonadetes;o__Gemmatimonadales	4
3bf03a3468c3347d3c3291f807c524da	k__Bacteria;p__Planctomycetota;c__Planctomycetia;o__Gemmatales;f__Gemmataceae	4
10411ed326075c19b8cdef8a6ee1a3fc	k__Bacteria;p__Proteobacteria;c__Alphaproteobacteria;o__Sphingomonadales;f__Sphingomonadaceae	4
86097f37e5c4bc3e786b6ef8e7bf289f	k__Bacteria;p__Planctomycetota;c__Planctomycetia;o__Gemmatales;f__Gemmataceae;g__Fimbriiglobus;s__Fimbriiglobus_ruber	4
e96097b02de36e3c629c5929071d75e4	k__Bacteria;p__Verrucomicrobiota;c__Verrucomicrobiae;o__Pedosphaerales;f__Pedosphaeraceae;g__Pedosphaera;s__Pedosphaera_parvula	4
1739c202dd013fa021ed429e28aeca93	k__Bacteria;p__Bacteroidota;c__Bacteroidia;o__Chitinophagales;f__Chitinophagaceae_966727;g__Terrimonas_940442;s__	4
34af68c0c5b422a34e9a18f1d37ebd1e	k__Bacteria;p__Planctomycetota;c__Phycisphaerae;o__Tepidisphaerales;f__Tepidisphaeraceae;g__UBA2421;s__UBA2421_sp002343075	4
5209a8ff8b7c20f55233cd04cc77b7a9	k__Bacteria;p__Planctomycetota;c__Planctomycetia;o__Gemmatales;f__Gemmataceae	4
2ee2a86afe5992b94e4c18193216eeb6	k__Bacteria;p__Chloroflexota;c__Dehalococcoidia	4
85afe96350e741899f172c3a8c8e30a2	k__Bacteria;p__Verrucomicrobiota;c__Verrucomicrobiae;o__Chthoniobacterales;f__UBA10450;g__Udaeobacter;s__Udaeobacter_sp003221195	4
281878759ca22d6487a51f29dcfa10cf	k__Bacteria;p__Bacteroidota;c__Bacteroidia;o__Chitinophagales;f__Chitinophagaceae_966727	4
c5abf37d2e82cf21e0cb712193b72c37	k__Bacteria;p__Acidobacteriota;c__Blastocatellia;o__Pyrinomonadales;f__Pyrinomonadaceae_433912;g__QHXM01;s__	4
9f2637c2830180cce7f2b325ae4a4246	k__Bacteria;p__Acidobacteriota;c__UBA6911;o__UBA6911;f__UBA6911;g__Gp18_AA60;s__	4
fcbe792c8d16ef9c45ec26d5396a7786	k__Bacteria;p__Actinobacteriota;c__Acidimicrobiia_401430;o__Acidimicrobiales	4
4eb516994b4553497a014b71f91e09da	k__Bacteria;p__Acidobacteriota;c__Acidobacteriae;o__Bryobacterales;f__Bryobacteraceae;g__Bryobacter;s__Bryobacter_aggregatus	4
7da3c74f3ce3ddbc2b2d4e81ce7cbabc	k__Bacteria;p__Chloroflexota;c__Anaerolineae;o__Ardenticatenales;f__Ardenticatenaceae;g__Ardenticatena;s__Ardenticatena_maritima	4
9af582883309cb1dade3f3a2835cca7b	k__Bacteria;p__Planctomycetota;c__Planctomycetia;o__Gemmatales;f__Gemmataceae;g__;s__	4
606c55388822921a61c17b5611d72906	k__Bacteria;p__Planctomycetota;c__Planctomycetia;o__Gemmatales;f__Gemmataceae;g__Zavarzinella;s__Zavarzinella_formosa	4
6f38b19332ad019296642fe11f3ee2c2	k__Bacteria;p__Chloroflexota;c__Anaerolineae;o__Aggregatilineales;f__J027;g__JAAUUD01;s__JAAUUD01_sp012031655	4
91391cd818919e4085d43b000c92f837	k__Bacteria;p__Bacteroidota;c__Bacteroidia;o__Cytophagales;f__Spirosomaceae;g__Dyadobacter_906268	4
6f3787174faa7e3b9f1b1837dc987bef	k__Bacteria;p__Verrucomicrobiota;c__Verrucomicrobiae;o__Pedosphaerales;f__Pedosphaeraceae;g__Pedosphaera;s__Pedosphaera_parvula	4
cfce75b403a3cac48cca61dcce02f726	k__Bacteria;p__Planctomycetota;c__B15_G4;o__B15_G4;f__B15_G4;g__B15_G4;s__B15_G4_sp003644265	4
e63f4a719ae336abd55a5bcf36521c11	k__Bacteria;p__Bacteroidota;c__Bacteroidia;o__Chitinophagales;f__Chitinophagaceae_966727	4
e03ed199428243306da308ad62c58067	k__Bacteria;p__Planctomycetota	4
c2987f9b30ace22a82f8fc1749926c90	k__Bacteria;p__Planctomycetota;c__Planctomycetia;o__Gemmatales;f__Gemmataceae;g__;s__	4
d7b63575a4f38132db94c5b8903bd729	k__Bacteria;p__Proteobacteria;c__Alphaproteobacteria;o__Sphingomonadales;f__Sphingomonadaceae;g__Sphingomicrobium_483265	4
01c0f0c9816e259033195d27be268f3b	k__Bacteria;p__Myxococcota_A_473307;c__Myxococcia;o__Myxococcales	4
7619b7b060a61bc9a2798ead69d45f6f	k__Bacteria;p__Bacteroidota;c__Bacteroidia;o__Cytophagales;f__Hymenobacteraceae;g__Hymenobacter_910554	4
65bcf823823be41a3ab6b05e2a4befc8	k__Bacteria;p__Myxococcota_A_473307;c__Polyangia_463783;o__Polyangiales;f__Polyangiaceae	4
d9d6884c1b1f900b6b9474719aac7b67	k__Bacteria	4
cc5d1e5b57b3e2c05b749bce11fe37c9	k__Bacteria;p__Planctomycetota;c__Phycisphaerae;o__Phycisphaerales;f__SM1A02;g__CAADGA01	4
ca20f2790f7de4e76ee8c8e2faeceb02	k__Bacteria;p__Myxococcota_A_473307;c__Myxococcia;o__Myxococcales;f__Myxococcaceae	4
ce8d2136273a9013f37b4df99001b2cf	k__Bacteria;p__Omnitrophota;c__Koll11;o__2_02_FULL_51_18;f__2_02_FULL_51_18;g__20_14_0_80_50_8;s__20_14_0_80_50_8_sp002779345	4
765453e24688ec8638cea91bb880a449	k__Bacteria;p__Bacteroidota;c__Bacteroidia;o__Chitinophagales;f__Chitinophagaceae_966727	4
5d9ec613bac67e841f07042e5645c7db	k__Bacteria;p__Gemmatimonadota;c__Gemmatimonadetes;o__Gemmatimonadales;f__GWC2_71_9	4
1e71772226e65935b241d75434956622	k__Bacteria;p__Planctomycetota	4
19329870cec67eaccc80d888e19ee99b	k__Bacteria	2
e275bba7041d8911773ebf18f81a5042	k__Bacteria;p__Gemmatimonadota;c__Gemmatimonadetes;o__Gemmatimonadales;f__Gemmatimonadaceae;g__SCN_70_22;s__	4
2570e04aef4fa0eb7503aade51759833	k__Bacteria;p__Proteobacteria;c__Gammaproteobacteria;o__Xanthomonadales_616009;f__Xanthomonadaceae_616009;g__Arenimonas_613591	4
770356a5244a9d41a34d26b1b8f1198b	k__Bacteria;p__Acidobacteriota;c__Blastocatellia;o__Pyrinomonadales;f__Pyrinomonadaceae_433912;g__QHXM01;s__	4
20eb886817351e3177a83382e7be0450	k__Bacteria;p__Actinobacteriota;c__Acidimicrobiia_401430;o__Acidimicrobiales	4
b6ed1f1987da4bdc560140bf2e538ea2	k__Bacteria;p__Proteobacteria;c__Gammaproteobacteria;o__HK1;f__HK1	4
dcf8b9cd1db4f727234938fe3e024f76	k__Bacteria;p__Acidobacteriota;c__Vicinamibacteria;o__Vicinamibacterales;f__UBA2999;g__;s__	4
bea6d541c2431d5e1ce6ad5ed53239f7	k__Bacteria;p__Acidobacteriota;c__Blastocatellia;o__UBA7656;f__UBA7656;g__QHVH01;s__QHVH01_sp003222245	4
31ab43d6774d60cbff802ad3ffbff35c	k__Bacteria;p__Chloroflexota;c__Chloroflexia;o__Chloroflexales_407288;f__Chloroflexaceae;g__JAAUTF01;s__JAAUTF01_sp012031775	4
1416cd7101b2be5b3345e34f447cfee6	k__Bacteria;p__Bacteroidota;c__Bacteroidia;o__Cytophagales;f__Hymenobacteraceae;g__Hymenobacter_910554;s__Hymenobacter_roseosalivarius	4
51e8e2e679f230fe20c997ff4f81b1ba	k__Bacteria;p__Acidobacteriota;c__Vicinamibacteria;o__Vicinamibacterales;f__UBA2999;g__Gp6_AA45	4
3e57804b18305cda6ab605d3759d597d	k__Bacteria;p__Acidobacteriota;c__Blastocatellia;o__Pyrinomonadales	4
123700f9d74428f039f5c9d8f8f9b1b3	k__Bacteria;p__Chloroflexota;c__Dehalococcoidia;o__FW602_bin16;f__FW602_bin16;g__FW602_bin16;s__FW602_bin16_sp004297765	4
ae481d2efdceeae7eb384801dc6fc8dd	k__Bacteria;p__Cyanobacteria;c__Cyanobacteriia;o__Cyanobacteriales;f__Chroococcidiopsidaceae_29158;g__Cephalothrix	4
e11985bfa944c89ca6c7b1ef7191ce82	k__Bacteria;p__Methylomirabilota;c__Methylomirabilia;o__Rokubacteriales;f__CSP1_6	4
dcc17e846ae872403e1b482b96d59992	k__Bacteria;p__Actinobacteriota;c__Thermoleophilia;o__Solirubrobacterales	4
d31daec10024a16d98dfb497cfb7c76a	k__Bacteria	4
cd7fbc399d2c2a5c60dbc9022659948e	k__Bacteria;p__Chloroflexota;c__Dehalococcoidia	4
5e1731efe33dbbc0eff7d5700c58527f	k__Bacteria;p__Bacteroidota;c__Bacteroidia;o__Chitinophagales;f__Saprospiraceae;g__OLB9;s__OLB9_sp001567255	4
9da920d698dc46d0684c2f10da5f6b13	k__Bacteria;p__CSP1_3;c__CSP1_3;o__CSP1_3;f__13_1_40CM_64_14;g__NP_4;s__	4
ce62c78a67d101fcb135cdbffa505b95	k__Bacteria;p__Proteobacteria;c__Gammaproteobacteria	4
73ef6252b3f3305704c4fd812c5d9298	k__Bacteria;p__Chloroflexota;c__Limnocylindria;o__P2_11E;f__P2_11E	4
f6ee40932fba4e29ac72788a5f494bfa	k__Bacteria;p__Gemmatimonadota;c__Gemmatimonadetes;o__Longimicrobiales;f__RSA9;g__RSA9;s__	4
dc1dabf937df48ed6792ff14ad9d2ce2	k__Bacteria;p__Proteobacteria;c__Alphaproteobacteria;o__Sphingomonadales;f__Sphingomonadaceae	4
2d84fa7e1160b3b77f7db8a9f8e72269	k__Bacteria;p__Patescibacteria;c__Saccharimonadia;o__Saccharimonadales;f__UBA1547;g__2011_GWC2_44_17;s__2011_GWC2_44_17_sp004145215	4
4e5c023b7b3d3bd000b8aae59cd76667	k__Bacteria;p__Bacteroidota;c__Rhodothermia;o__Rhodothermales;f__Rubricoccaceae;g__Rubricoccus;s__Rubricoccus_sp012960515	4
e388a0b374b227115fc1b59b2941cfc8	k__Bacteria;p__Actinobacteriota;c__Actinomycetia;o__Streptomycetales_400645;f__Streptomycetaceae_400641;g__Streptomyces_G_399870	4
21176d2b2ab4b0885f3e33c6f81515e4	k__Bacteria;p__Planctomycetota;c__Phycisphaerae;o__Tepidisphaerales;f__Tepidisphaeraceae;g__UBA2421;s__	4
f04a8c12655e5daa93bbe294e04b94e8	k__Bacteria;p__Proteobacteria;c__Gammaproteobacteria	4
c7ff7ea47a13464074669c08aabddf09	k__Bacteria;p__Acidobacteriota;c__Blastocatellia;o__Pyrinomonadales;f__Pyrinomonadaceae_433912;g__QHXM01;s__	4
7046f6306f69deddfef8418eb506a166	k__Bacteria;p__Chloroflexota;c__Dehalococcoidia;o__UBA2979;f__UBA2979;g__VXMT01;s__VXMT01_sp009840945	4
1a10c3f50acabc95b00fc38bef40dacb	k__Bacteria;p__Actinobacteriota;c__Acidimicrobiia_401430;o__Acidimicrobiales;f__AC_14;g__AC_14;s__AC_14_sp005888325	4
ae4b4fd0620a17849dca75d610e8019f	k__Bacteria;p__Actinobacteriota	4
2a78830d11795de6f8627738317f247b	k__Bacteria;p__Proteobacteria;c__Gammaproteobacteria;o__Pseudomonadales_650612;f__Porticoccaceae;g__SZUA_272;s__	4
206e4a77953513638b89af880ac6c5fe	k__Bacteria;p__Planctomycetota;c__UBA1135;o__UBA2386;f__UBA2386;g__;s__	4
d44d25ca0f88cbd69b8c7192a263bae9	k__Bacteria;p__Proteobacteria;c__Alphaproteobacteria	4
c8cf5373e8d9442342b815d1359cc3ee	k__Bacteria;p__Actinobacteriota;c__Thermoleophilia;o__Solirubrobacterales;f__Solirubrobacteraceae_405336;g__F1_60_MAGs163;s__F1_60_MAGs163_sp009699615	4
10e2e1901fd35ea07f671952e695a276	k__Bacteria;p__Chloroflexota	4
70be92c7ea6575b751e4693d8fc3c547	k__Bacteria;p__Actinobacteriota;c__Acidimicrobiia_401430;o__Acidimicrobiales;f__Ilumatobacteraceae;g__Ilumatobacter_A	4
395e15bc7759b66136cc3914c2ccbf2b	k__Bacteria;p__Actinobacteriota;c__Thermoleophilia;o__Solirubrobacterales;f__;g__;s__	4
e81da8d6fbf31a5a244233ee57533cc6	k__Bacteria;p__Proteobacteria;c__Gammaproteobacteria;o__Nevskiales;f__Nevskiaceae;g__Panacagrimonas;s__Panacagrimonas_perspica	4
ad51a6d51f32ad91b3ac19693d953686	k__Bacteria;p__Acidobacteriota;c__Vicinamibacteria;o__Vicinamibacterales;f__UBA2999;g__;s__	4
c5448927811bf32268a77dc11341e786	k__Bacteria;p__Acidobacteriota;c__Blastocatellia;o__Pyrinomonadales;f__Arenimicrobiaceae_433872;g__Brevitalea	4
a4734323d8e9e77a6a8103d311819422	k__Bacteria	4
29e06dbf9a3141c91cdf2aa20019fe02	k__Bacteria;p__Proteobacteria;c__Alphaproteobacteria;o__Micavibrionales;f__Micavibrionaceae;g__UBA7657;s__UBA7657_sp900696495	4
a61f3601ed019ebe811924581b94b530	k__Bacteria;p__Planctomycetota;c__Planctomycetia;o__Gemmatales	2
40b1ef38d685125fcf1c4342b8094052	k__Bacteria	3
642b038d9a8ccbc05f125e006df7687d	k__Bacteria;p__Chloroflexota;c__Anaerolineae;o__Aggregatilineales;f__J027;g__JAAUUD01;s__JAAUUD01_sp012031655	3
1697babb94d4ac0bc2819c12c3a1663b	k__Bacteria;p__Chloroflexota;c__Anaerolineae;o__UBA4142;f__UBA4142;g__UBA4142;s__UBA4142_sp002400365	3
f7dc14472ceb9e7a332f926bd9851cc4	k__Bacteria;p__Acidobacteriota;c__UBA6911;o__UBA6911;f__UBA6911;g__Gp18_AA60;s__	3
77e31c09f8342f269f5e44ec7b2ded38	k__Bacteria;p__Proteobacteria;c__Gammaproteobacteria;o__Burkholderiales_592524;f__Burkholderiaceae_A_580492;g__Mycoavidus;s__Mycoavidus_cysteinexigens	3
3271688f90328390327262ed52ea0ae3	k__Bacteria;p__Proteobacteria;c__Alphaproteobacteria;o__Rhodospirillales_505895;f__UXAT02;g__REEP01;s__REEP01_sp007695045	3
178e593265c0b2815c68d5dd82e3065b	k__Bacteria;p__Actinobacteriota;c__Actinomycetia;o__Actinomycetales	3
3c3fa92e6ca8cc78333104af5605b038	k__Bacteria;p__Planctomycetota;c__Phycisphaerae;o__Tepidisphaerales;f__Tepidisphaeraceae;g__UBA2421;s__	3
71202e0bad82fd7d02012aab6e101c12	k__Bacteria;p__Proteobacteria;c__Alphaproteobacteria	3
892af256e894a75ceeaca58ffd8a7408	k__Bacteria	3
070720e774c27d303463969f40740462	k__Bacteria;p__Verrucomicrobiota;c__Verrucomicrobiae;o__Pedosphaerales;f__UBA3939	3
4c20bb86860d059ce84211c5df9f55d0	k__Bacteria;p__Patescibacteria;c__Paceibacteria;o__UBA9983_A	3
6223d14b49951fa9f1f5080acf2e1142	k__Bacteria;p__Actinobacteriota	3
3a82c48610bfc63869909f5c08ee8100	k__Bacteria;p__Actinobacteriota;c__Actinomycetia	3
b5986ef5f659871f4e0b860650990dad	k__Bacteria;p__Acidobacteriota;c__Blastocatellia;o__Pyrinomonadales;f__Arenimicrobiaceae_433872;g__Brevitalea	3
2c0c62d1d615a75717c6613ccc9be58e	k__Bacteria;p__Proteobacteria;c__Gammaproteobacteria	3
9e50d140459a81f386ec81a0e91fb13a	k__Bacteria;p__Patescibacteria;c__Saccharimonadia;o__Saccharimonadales;f__;g__;s__	3
cbb69d7d670975ae60a9b2e2a6ddd7e4	k__Bacteria;p__Chloroflexota;c__Dehalococcoidia;o__UBA2985;f__UBA2985;g__VEXC01;s__VEXC01_sp009391225	3
8219cf1a5a1174706fd8b9feb50e9f7c	k__Bacteria;p__Acidobacteriota;c__Vicinamibacteria;o__Vicinamibacterales;f__;g__;s__	3
7ce1eb072c2fbf6a55102d1eedbea7fc	k__Bacteria;p__Planctomycetota;c__Planctomycetia;o__Gemmatales;f__Gemmataceae;g__;s__	3
6882fa4a640cf39215af69224c69fb1a	k__Bacteria;p__Acidobacteriota;c__Blastocatellia;o__Pyrinomonadales;f__Arenimicrobiaceae_433872;g__Brevitalea	3
68e5cae2934a8e051eadbf2d3020526e	k__Bacteria;p__Chloroflexota;c__Chloroflexia;o__Chloroflexales_407288;f__Chloroflexaceae;g__Chloroploca;s__Chloroploca_sp004138165	3
0e882d8dc185c38c0e2863d7081b1aa3	k__Bacteria;p__Chloroflexota;c__Chloroflexia;o__Chloroflexales_407288;f__Roseiflexaceae;g__Kouleothrix	3
43b51103d13e1ebc049691ca627c5b77	k__Bacteria;p__Planctomycetota;c__B15_G4;o__B15_G4;f__B15_G4;g__B15_G4;s__B15_G4_sp003644265	3
acf71fcd5f0647a10a60c64d48e904cb	k__Bacteria;p__Myxococcota_A_473307;c__Polyangia_463783;o__Polyangiales;f__Polyangiaceae;g__;s__	3
96dc8897809685c72560bcccd34dfc42	k__Bacteria;p__Proteobacteria;c__Gammaproteobacteria;o__Steroidobacterales;f__Steroidobacteraceae;g__SCUD01;s__	3
f66714df0e0da396bf8338c3c7518c8e	k__Bacteria;p__Actinobacteriota;c__Actinomycetia;o__Propionibacteriales;f__Nocardioidaceae;g__Aeromicrobium	3
ad86ba65497bc3d0faf91c461ac09960	k__Bacteria;p__Patescibacteria;c__Saccharimonadia	3
e11a012dd743d20f348ea4765df0ac70	k__Bacteria;p__Planctomycetota;c__Phycisphaerae;o__Phycisphaerales;f__UBA1924	3
1b63d6a09c2edda8c84fde7c97e641ee	k__Bacteria;p__Planctomycetota;c__Phycisphaerae;o__Phycisphaerales;f__Phycisphaeraceae;g__;s__	3
405c2015114803b49c19b1271a2185a6	k__Bacteria;p__Proteobacteria;c__Gammaproteobacteria;o__Xanthomonadales_616009;f__Xanthomonadaceae_616009	3
a2f5317d013610d6e331cd3e125a488f	k__Bacteria	3
8507729469f2dbbff7e5961f86018e7a	k__Bacteria;p__Planctomycetota;c__Planctomycetia;o__Gemmatales;f__Gemmataceae	3
f7ca0fb84980fbb7a3d2a363076a26c4	k__Bacteria;p__Deinococcota;c__Deinococci;o__Deinococcales;f__Deinococcaceae;g__Deinococcus_B	3
6abdbaec98f38593c07f22a9dd990b7d	k__Bacteria;p__Gemmatimonadota;c__Gemmatimonadetes;o__Gemmatimonadales;f__GWC2_71_9;g__JABFSM01;s__JABFSM01_sp009692115	3
b2bfacc9637cc589e50d853ed6df9319	k__Bacteria;p__Planctomycetota;c__Planctomycetia;o__Gemmatales;f__Gemmataceae;g__;s__	3
2a9797e70f9e9ffabaae7d5c7fe531ba	k__Bacteria	3
600629c2dcf7ec31660716ffeb767c13	k__Bacteria	3
bfef012bee4296bf1e56528c4bcaaaf2	k__Bacteria;p__Cyanobacteria;c__Vampirovibrionia;o__;f__;g__;s__	3
dcc0e8f7cf635d5422183eec9b88307c	k__Bacteria;p__Planctomycetota;c__Phycisphaerae;o__Tepidisphaerales;f__Tepidisphaeraceae;g__UBA2421;s__	3
65a8cf587406c8a6895cf81c0a1a1df2	k__Bacteria;p__Actinobacteriota;c__Thermoleophilia;o__Gaiellales;f__Gaiellaceae;g__Palsa_739;s__Palsa_739_sp003139545	3
7641056737eef64c643363207e3a536e	k__Bacteria;p__Acidobacteriota;c__Thermoanaerobaculia;o__UBA5066;f__;g__;s__	3
7b56f44b0029e7970357f210489be8e0	k__Bacteria	3
fcd8fd1333a851d136c613d5c3cd2ad3	k__Bacteria;p__Patescibacteria;c__Paceibacteria;o__UBA6257;f__Colwellbacteraceae;g__1_14_0_10_42_22;s__1_14_0_10_42_22_sp002773725	3
5b6bc13c81a623980f7b9b207b809102	k__Bacteria	3
29cb770b2e4915dd5099a61d742c1f54	k__Bacteria;p__Verrucomicrobiota;c__Verrucomicrobiae;o__Chthoniobacterales;f__UBA10450;g__Udaeobacter;s__Udaeobacter_sp003221195	3
f1cee1ad8677ef35aed19fe828f644bd	k__Bacteria;p__Planctomycetota;c__Planctomycetia;o__Pirellulales	3
6f974049a4c738903dd7d9bc27b7443a	k__Bacteria;p__Myxococcota_A_473307;c__Polyangia_463783;o__Polyangiales;f__Polyangiaceae;g__Sorangium;s__Sorangium_orientale	3
c6fddf56c0273fc06db981a657afb744	k__Bacteria;p__Actinobacteriota	3
805b67d40c82da23ac33f48934b01962	k__Bacteria;p__Proteobacteria;c__Alphaproteobacteria	3
417e2cfac9612a9dddf65b27d9014d71	k__Bacteria;p__Planctomycetota;c__Phycisphaerae;o__Phycisphaerales;f__UBA1924;g__;s__	3
af82a280a493c659cc0ed5a6357c408d	k__Bacteria;p__Proteobacteria;c__Gammaproteobacteria;o__Burkholderiales_597433;f__SG8_39;g__SCGC_AG_212_J23;s__SCGC_AG_212_J23_sp005881595	3
7886a4e926a08d2066faf026797ffb54	k__Bacteria;p__Myxococcota_A_473307;c__Polyangia_463783;o__Polyangiales;f__;g__;s__	3
3332c1bae2e296246fbb787c1036f857	k__Bacteria	3
24d4853aa9887129efa17b43eed9401f	k__Bacteria;p__Gemmatimonadota;c__Gemmatimonadetes;o__Gemmatimonadales;f__Gemmatimonadaceae	3
d971a5eaf26dffc0b231de93ae51d60d	k__Bacteria	3
65eb7f4e1a0061aadc68d92399139402	k__Bacteria;p__Planctomycetota;c__Planctomycetia;o__Planctomycetales;f__Planctomycetaceae;g__SXKJ01;s__	3
fe6d1b3b6f446dd4945ed919ffa5139b	k__Bacteria;p__Planctomycetota;c__Phycisphaerae;o__Tepidisphaerales;f__Tepidisphaeraceae;g__UBA2421;s__	3
e24b1a79623ce958168c9bab709065c7	k__Bacteria;p__Planctomycetota;c__Phycisphaerae;o__Tepidisphaerales;f__Tepidisphaeraceae;g__Tepidisphaera	3
af55a0b408d7c21bbcd3b32f3f9a0a71	k__Bacteria	3
d45143571e2e3b7a49e4151144f0709a	k__Bacteria	3
08349dfe5ede77f93a4b52723d82449a	k__Bacteria;p__Planctomycetota;c__Planctomycetia;o__Gemmatales;f__Gemmataceae;g__;s__	3
7e08ffc0f41d81fa5620f1b364fe3117	k__Bacteria;p__Bacteroidota;c__Bacteroidia;o__Cytophagales;f__Hymenobacteraceae;g__Pontibacter_909912	3
95b64ab552b29b3ab37a1274a6fb4ab3	k__Bacteria;p__Acidobacteriota;c__Vicinamibacteria;o__Vicinamibacterales;f__UBA2999;g__;s__	3
3e1837f8642d1a06da004105cfe01d9f	k__Bacteria;p__Gemmatimonadota;c__Gemmatimonadetes;o__Gemmatimonadales;f__Gemmatimonadaceae;g__Roseisolibacter;s__Roseisolibacter_agri	3
04befadc6449f4f760876c451da0bacb	k__Bacteria;p__Gemmatimonadota;c__Gemmatimonadetes;o__Gemmatimonadales;f__Gemmatimonadaceae	3
1abce4d6ad8c5e011c668e8cba66847a	k__Bacteria;p__Gemmatimonadota;c__Gemmatimonadetes;o__Gemmatimonadales;f__Gemmatimonadaceae;g__Gemmatimonas;s__Gemmatimonas_aurantiaca	3
c04572fa22ff14e979497b380a717581	k__Bacteria;p__Methylomirabilota;c__Methylomirabilia;o__Rokubacteriales;f__CSP1_6;g__UBA12499;s__UBA12499_sp001788395	3
804beaeabbcb356687a7866ce68ec9c5	k__Bacteria;p__Planctomycetota;c__Phycisphaerae;o__Phycisphaerales;f__UBA1924;g__;s__	3
c8e4bbdd8d6a6500f8cd01cc44674a2c	k__Bacteria;p__Firmicutes_D;c__Bacilli	3
645f7a58e4abdbe5b9301c8f23dcfc4d	k__Bacteria;p__Acidobacteriota;c__Vicinamibacteria;o__Vicinamibacterales;f__Vicinamibacteraceae;g__Luteitalea;s__	3
68b71b7e05068f5d094f9c24d08a9abe	k__Bacteria;p__Proteobacteria;c__Gammaproteobacteria;o__Burkholderiales_597441;f__Methylophilaceae;g__Methylophilus	3
c47b261a9cbf7039dd5cbb734d59a7e1	k__Bacteria;p__Planctomycetota;c__Phycisphaerae	3
4ddb9ee9d71f6d191d309d835eae6a6a	k__Bacteria;p__Acidobacteriota;c__Thermoanaerobaculia;o__UBA5066;f__;g__;s__	3
4b93d784a5512125e3e3550541dd1412	k__Bacteria;p__Acidobacteriota	3
cb309ab4554966b83edc612389fedba8	k__Bacteria;p__Verrucomicrobiota;c__Verrucomicrobiae;o__Opitutales;f__Opitutaceae	3
809b6fdd2b3296a7008e937f21fb0fee	k__Bacteria;p__Patescibacteria;c__Saccharimonadia;o__Saccharimonadales	3
95be334cfe7925983640f0255e4435dc	k__Bacteria;p__Bacteroidota;c__Bacteroidia;o__Chitinophagales;f__Chitinophagaceae_966727	3
124ecd2734b698b36f14f62e180f1bee	k__Bacteria;p__Verrucomicrobiota;c__Verrucomicrobiae;o__Verrucomicrobiales;f__Verrucomicrobiaceae;g__Prosthecobacter	3
739ae03141275282b0c4e8349fc3105a	k__Bacteria;p__Proteobacteria;c__Gammaproteobacteria;o__Burkholderiales_592524;f__Burkholderiaceae_A_574758;g__Massilia	3
4ed580595c062b1c60386513a3d32a3e	k__Bacteria;p__Acidobacteriota;c__Vicinamibacteria	3
fa8998f1bebb0b68db778ee7c206bad0	k__Bacteria;p__Proteobacteria;c__Gammaproteobacteria	3
a929d9644bf779eac15ba75ec58e9285	k__Bacteria;p__Gemmatimonadota;c__Gemmatimonadetes;o__Gemmatimonadales;f__Gemmatimonadaceae;g__Roseisolibacter;s__Roseisolibacter_agri	3
2bf651cccb8c458033d14e713c913ab5	k__Bacteria	3
b3d7a838de0fda133e840712d65a1e12	k__Bacteria;p__Myxococcota_A_473307;c__Polyangia_463783;o__Polyangiales;f__Polyangiaceae	3
bd2f51552a2376d0efa393cdb9fd19ae	k__Bacteria;p__Acidobacteriota	3
ab19a2059afdad139f3a2b2f492a2987	k__Bacteria;p__Proteobacteria;c__Gammaproteobacteria	3
ce08c4b4942e248eda3d31f2aa57e48d	k__Bacteria	3
e5aaf4be7ec26aeaedd1138815030eb4	k__Bacteria;p__Acidobacteriota;c__Vicinamibacteria;o__Vicinamibacterales;f__SCN_69_37;g__SCN_69_37;s__SCN_69_37_sp001724025	3
3f6dd812612370b4d86e1e4eb73e6cb2	k__Bacteria;p__Gemmatimonadota;c__Gemmatimonadetes;o__Gemmatimonadales;f__Gemmatimonadaceae;g__UBA4720;s__UBA4720_sp902812375	3
4042a333b3034e9008a20a4852890024	k__Bacteria;p__Planctomycetota;c__UBA1135;o__UBA1135;f__GCA_002686595;g__JABFRZ01;s__JABFRZ01_sp009691855	3
cf904c083355d5086508abbc8b450870	k__Bacteria;p__Chloroflexota;c__Limnocylindria;o__QHBO01;f__QHBO01;g__CF_167;s__CF_167_sp005879775	3
a8a73e62514937c03f0be4151cf17b92	k__Bacteria;p__Proteobacteria;c__Gammaproteobacteria;o__Burkholderiales_592522;f__Burkholderiaceae_A_592522;g__Pseudorhodoferax	3
6dbc188485c7f1ce27f2329621c65448	k__Bacteria	3
d48042f854b21d66b4d776b8ab0e56bf	k__Bacteria;p__Firmicutes_D;c__Bacilli	3
93c4c90fc60759a733d9487ad691e0fa	k__Bacteria;p__Planctomycetota;c__Planctomycetia;o__Pirellulales	3
461447cefe20e4ae3ea6f6f2c94cacda	k__Bacteria;p__Planctomycetota;c__Phycisphaerae;o__Phycisphaerales;f__SM1A02;g__F1_140_MAGs142;s__	3
400909830206a688893ac4a06defeb74	k__Bacteria	3
7ed1614a13c2ab1f98d97a8dd9093358	k__Bacteria;p__Acidobacteriota;c__Blastocatellia;o__Pyrinomonadales	3
ecd15bedbf371944669720c00b41b1b3	k__Bacteria	3
8b2f1f687f9e544e21fa6be6164a86ec	k__Bacteria;p__Bacteroidota;c__Bacteroidia	3
1c7cdd0c4b7f1e59fc8244815cfd243b	k__Bacteria;p__Verrucomicrobiota;c__Verrucomicrobiae;o__Verrucomicrobiales;f__Akkermansiaceae;g__Luteolibacter_776285	3
1a3ac02224bbd470c6d61c852a6ac0cc	k__Bacteria;p__Patescibacteria	3
f88c73f5b55f3037f1f4eaeb9bc1d27f	k__Bacteria	3
5f0e2a292883d6817522858439309890	k__Bacteria;p__Planctomycetota;c__Phycisphaerae;o__Phycisphaerales;f__Phycisphaeraceae;g__;s__	3
3798aa6a40168a2719bfa806ca02c609	k__Bacteria;p__Planctomycetota;c__Phycisphaerae;o__Tepidisphaerales;f__Tepidisphaeraceae;g__UBA2421;s__	3
8b5080eb78a3c39c82f0bbaca3032b2e	k__Bacteria;p__Planctomycetota	3
dbef23ea30c7c7979bb5edb87ba4550f	k__Bacteria;p__Actinobacteriota;c__Thermoleophilia;o__Solirubrobacterales	3
03db778f6f4b56bc700f316921297624	k__Bacteria	3
d4ff456a6683e7d18d00bc446ab7afa6	k__Bacteria;p__Proteobacteria;c__Gammaproteobacteria	3
451955347b8975da1d9cbc10c615c71d	k__Bacteria;p__Armatimonadota;c__Chthonomonadetes;o__;f__;g__;s__	3
8c3af8b6216103234cfc792c638b6c22	k__Bacteria;p__Bacteroidota;c__Bacteroidia	3
99dd9719db53bd62403f46137aa6097f	k__Bacteria;p__Planctomycetota;c__Planctomycetia;o__Pirellulales;f__Pirellulaceae;g__Lignipirellula;s__Lignipirellula_cremea	3
8495c7a4ac24fb0d8e3970ba81701ced	k__Bacteria;p__Planctomycetota;c__Planctomycetia;o__Pirellulales	3
b944657081e4e9820e51d35f7ed3ff00	k__Bacteria;p__Actinobacteriota	3
6697412494296d2ec4c9a32dfe154176	k__Bacteria;p__Actinobacteriota;c__Thermoleophilia;o__Gaiellales;f__Gaiellaceae;g__GMQP_bins7;s__GMQP_bins7_sp004366385	3
5d03955f7c839f44bda64f61ae8bd453	k__Bacteria;p__Gemmatimonadota;c__Gemmatimonadetes;o__Longimicrobiales;f__Longimicrobiaceae;g__Longimicrobium;s__Longimicrobium_terrae	3
9cbdba5e1f23dead760a358b45209101	k__Bacteria;p__Proteobacteria;c__Alphaproteobacteria	3
6aeea541f7a17609111fdf68f1173f72	k__Bacteria;p__Actinobacteriota;c__Thermoleophilia;o__Solirubrobacterales;f__;g__;s__	3
2fae68e345007aaba67ca88a83627a04	k__Bacteria;p__Patescibacteria;c__Saccharimonadia;o__Saccharimonadales;f__UBA10212;g__UBA10212;s__	3
607cf322e44432fd9b11f8d1f5fc7e50	k__Bacteria	3
a8c3bfc59394abdd81e75c5342a769bf	k__Bacteria;p__Methylomirabilota;c__Methylomirabilia;o__Rokubacteriales;f__CSP1_6	3
74b518e1a2d8a58f232487b09ea3b074	k__Bacteria	3
5a7092dcba3eb6d1365ad9f5c8c6b8c8	k__Bacteria;p__Chloroflexota;c__Anaerolineae;o__Caldilineales;f__Caldilineaceae;g__;s__	3
10ac8ffd253da87d0b307860c5a9611d	k__Bacteria;p__Chloroflexota;c__Chloroflexia;o__Chloroflexales_407288;f__Chloroflexaceae	3
6d3953b2c819e2036893507e25130a85	k__Bacteria;p__Planctomycetota;c__Phycisphaerae;o__Tepidisphaerales;f__Tepidisphaeraceae;g__UBA2421;s__	3
551b5cba876b3a4df8c47a925694e9e0	k__Bacteria;p__Planctomycetota;c__Planctomycetia;o__Gemmatales;f__Gemmataceae;g__;s__	3
ab90fab81682badc6b4891977aeba67d	k__Bacteria;p__Planctomycetota;c__Phycisphaerae;o__Tepidisphaerales;f__Tepidisphaeraceae;g__UBA2421;s__	3
df3f22d88901e73d37b802a309eec48c	k__Bacteria;p__Actinobacteriota;c__Thermoleophilia;o__Solirubrobacterales	3
661707deec42c923b0a1ab5379e2b22c	k__Bacteria;p__Patescibacteria;c__Microgenomatia;o__GWA2_44_7;f__UBA8517;g__;s__	3
8dc927b17937c466830bd5f9f93729ca	k__Bacteria;p__Patescibacteria;c__Saccharimonadia;o__Saccharimonadales	3
4312cbbbd00004d9d74930102d82f77f	k__Bacteria	3
a61aa5f62e615725e660312ccc4e3a3d	k__Bacteria;p__Planctomycetota;c__Planctomycetia;o__Gemmatales;f__Gemmataceae;g__;s__	3
0ff254fc42b7d70a5713a86c034fbc60	k__Bacteria;p__Proteobacteria;c__Alphaproteobacteria;o__ATCC43930_507931;f__Stellaceae_507931;g__URHD0088;s__URHD0088_sp000518365	3
045e69ab1615abe8ff76d95e7b0916c5	k__Bacteria;p__Actinobacteriota;c__Acidimicrobiia_401430;o__Acidimicrobiales;f__Ilumatobacteraceae;g__F1_60_MAGs027;s__F1_60_MAGs027_sp009927665	3
96d5e248f6bd84dcb2321d643fada54a	k__Bacteria;p__Planctomycetota;c__Planctomycetia;o__Planctomycetales;f__Planctomycetaceae	3
952f9835e28b296289c1b49ee6508545	k__Bacteria;p__Proteobacteria;c__Alphaproteobacteria;o__ATCC43930_507931;f__Stellaceae_507931;g__URHD0088;s__URHD0088_sp000518365	3
342f9f34d488856f53c87a6ed84fda50	k__Bacteria;p__Actinobacteriota;c__Actinomycetia;o__Propionibacteriales;f__Nocardioidaceae;g__Nocardioides_A_392796	3
4b6b433236ca2a251efbbae610bc8bba	k__Bacteria;p__Planctomycetota;c__Planctomycetia;o__Gemmatales;f__Gemmataceae;g__Urbifossiella;s__Urbifossiella_sp003136315	3
3978cf13214929dedf7dd807f933cb3c	k__Bacteria;p__Bacteroidota;c__Bacteroidia;o__;f__;g__;s__	3
04acfbd031e19ba32b9cb58f6a6e5310	k__Bacteria;p__Acidobacteriota;c__Vicinamibacteria;o__Vicinamibacterales;f__UBA2999	3
63142515710d56b6c64b30971e1dae6b	k__Bacteria	3
a408038c439e9543c2141f0389f12a3b	k__Bacteria;p__Bdellovibrionota_E;c__Oligoflexia;o__Oligoflexales;f__Bin106;g__Bin106;s__Bin106_sp002238945	3
642d586edaa022091d71fb3aa480a2c1	k__Bacteria;p__Proteobacteria	3
12c9274f82352b78679fee48a29cce13	k__Bacteria;p__Planctomycetota;c__Planctomycetia;o__Gemmatales;f__Gemmataceae;g__;s__	3
aa71cc19983dd88a03998fb3521a49a2	k__Bacteria;p__Planctomycetota;c__Phycisphaerae;o__Phycisphaerales	3
298e01d0708ee717e27e9b26fee0d993	k__Bacteria;p__Verrucomicrobiota;c__Verrucomicrobiae;o__Pedosphaerales;f__NGM72_4;g__MWDV01;s__	3
c989d9c64c437de21edfda9f88765281	k__Bacteria	3
6841be39d48dea3c3f05c7d5af627964	k__Bacteria;p__Actinobacteriota	3
9f6b423dcdf625895c11613106caf4aa	k__Bacteria;p__Gemmatimonadota;c__Gemmatimonadetes;o__Gemmatimonadales;f__Gemmatimonadaceae	3
ac2336ba9bc5cf949c82e89913496155	k__Bacteria;p__Proteobacteria;c__Alphaproteobacteria;o__Sphingomonadales;f__Sphingomonadaceae;g__Sphingomicrobium_483265;s__Sphingomicrobium_mesophila	3
e5f9f72681e918112fee2efd5f821e0b	k__Bacteria;p__Proteobacteria;c__Gammaproteobacteria;o__Burkholderiales_597433;f__SG8_39;g__SCGC_AG_212_J23;s__SCGC_AG_212_J23_sp005881595	3
14365c9853495f34d817e349626d9efa	k__Bacteria;p__Proteobacteria;c__Alphaproteobacteria;o__Sphingomonadales;f__Sphingomonadaceae	3
3458dbc39a5e7e08ee59524f4bdb9f2e	k__Bacteria;p__Myxococcota_A_473307;c__WYAZ01;o__WYAZ01;f__WYAZ01;g__WYAZ01;s__WYAZ01_sp011526105	3
1897cff0be99a3bba17b07b323293f50	k__Bacteria;p__Planctomycetota;c__Planctomycetia;o__Gemmatales;f__Gemmataceae;g__;s__	3
8aaa74eb53062b0fa45aee83f5174959	k__Bacteria;p__Proteobacteria;c__Gammaproteobacteria	3
355c240e1862c56e0275d88c9f352513	k__Bacteria	3
bb0ad88388fe20f61a97fd7599de1610	k__Bacteria;p__Acidobacteriota;c__Blastocatellia;o__Pyrinomonadales;f__Pyrinomonadaceae_433871;g__PSRF01;s__	3
f2a60eec833dbde11ef27ee8ae22acea	k__Bacteria	3
eb4c4e88ec2e03fc3151b8379bd8d6c5	k__Bacteria;p__Verrucomicrobiota;c__Verrucomicrobiae;o__Chthoniobacterales;f__Chthoniobacteraceae;g__VFJQ01;s__VFJQ01_sp009885995	3
109d45d7c9980efa3af477be58000820	k__Bacteria;p__Proteobacteria;c__Alphaproteobacteria	3
c37fbfff97ac9638c7085f35a0bc67a1	k__Bacteria;p__Acidobacteriota;c__Vicinamibacteria;o__Vicinamibacterales;f__Vicinamibacteraceae;g__Luteitalea	3
6e3f3af08fe88757723a0972c0f120cc	k__Bacteria;p__Proteobacteria;c__Alphaproteobacteria;o__Sphingomonadales;f__Sphingomonadaceae;g__Sphingomicrobium_483265	3
be35962d624655da0492e5e96384c494	k__Bacteria;p__Planctomycetota;c__Planctomycetia;o__Gemmatales;f__Gemmataceae;g__;s__	3
d068df21a1cf09c7a952128c499afca0	k__Bacteria;p__Bacteroidota;c__Bacteroidia;o__Bacteroidales	3
1d0614d728a2c956f8415239742fc560	k__Bacteria;p__Gemmatimonadota;c__Gemmatimonadetes;o__Gemmatimonadales;f__Gemmatimonadaceae;g__AG11;s__AG11_sp003223455	3
402389a41acc53cb540de450911ba1a8	k__Bacteria	3
005f08bbb28b6e8ad531981723febc57	k__Bacteria	3
45d2810cd014fbc324bd56edc3edefbe	k__Bacteria;p__Myxococcota_A_473307;c__UBA9160;o__UBA9160;f__UBA6930;g__DSOP01;s__DSOP01_sp011055735	3
72abf9b902ebe0c13ec000f801ad6dfd	k__Bacteria;p__Bacteroidota;c__Bacteroidia;o__Chitinophagales;f__Chitinophagaceae_966727	3
071b46e0efa31f2539b47fe1c2aa2342	k__Bacteria;p__Chloroflexota;c__Chloroflexia;o__Chloroflexales_407288;f__Chloroflexaceae;g__JAAUSQ01;s__JAAUSQ01_sp012033195	3
fbba736b4ced4a5b3af421842f0094c9	k__Bacteria;p__Proteobacteria;c__Gammaproteobacteria;o__DSM_16500;f__DSM_16500;g__SCGC_AG_212_F23;s__SCGC_AG_212_F23_sp001644445	3
fa2ac7e9dbde6f9085eca5cd49fda156	k__Bacteria	3
bbf8fbd465091a65573553629d0f859a	k__Bacteria;p__Proteobacteria;c__Alphaproteobacteria;o__Dongiales;f__Dongiaceae;g__SYSU_D60009;s__SYSU_D60009_sp003574735	3
9f7ea2d3a36cb46b5abbe4343d71b07d	k__Bacteria	3
1574df27c0addaf341e9bfb3ccb8d58c	k__Bacteria;p__Chlamydiota;c__Chlamydiia;o__Chlamydiales_778124;f__Parachlamydiaceae	3
c51f65275153002364485192b215b73f	k__Bacteria;p__Chloroflexota;c__Limnocylindria	3
408b3ef085ca989c6719a5ade03f1894	k__Bacteria;p__Myxococcota_A_473307;c__UBA9160;o__UBA9160	3
201b9140b4a08013c8506432a062b486	k__Bacteria;p__Acidobacteriota;c__Thermoanaerobaculia;o__UBA5704;f__UBA5704;g__;s__	3
b7a97f64e7b1f6b4188e5070d63dc516	k__Bacteria;p__Acidobacteriota;c__Vicinamibacteria;o__Vicinamibacterales;f__Vicinamibacteraceae;g__Luteitalea	3
4d0f1d1588948c337ef334f3d29d2b70	k__Bacteria;p__Myxococcota_A_473307;c__Myxococcia;o__Myxococcales;f__Myxococcaceae	3
43ccbd30a283be30207c8913e11d9059	k__Bacteria;p__Proteobacteria;c__Alphaproteobacteria;o__Sphingomonadales;f__Sphingomonadaceae	3
23728e0a1474c38a818247ed97458971	k__Bacteria	3
75e5790a1b136f25213e31d035e3c408	k__Bacteria;p__Planctomycetota;c__B15_G4;o__B15_G4;f__B15_G4;g__B15_G4;s__B15_G4_sp003644265	3
1fec71d5b2a981f6f30de885a0d70461	k__Bacteria;p__Bdellovibrionota_E;c__Bacteriovoracia;o__Bacteriovoracales;f__Peredibacteraceae;g__Peredibacter;s__Peredibacter_starrii	3
a671c3c4b94085e8ade60aa0fd5b032b	k__Bacteria;p__Chloroflexota	3
73d7d7bcca89e7f8d1a8120fe47f3498	k__Bacteria;p__Myxococcota_A_473307;c__Polyangia_463783;o__Polyangiales;f__SG8_38;g__;s__	3
38555705ee20e30ed340624b2a5d2e61	k__Bacteria;p__Actinobacteriota;c__Thermoleophilia;o__Solirubrobacterales;f__Solirubrobacteraceae_405341	3
421418874a0b381b2ecaaf7111fd52bc	k__Bacteria	3
50ddac41f16bae1c27a5461e51272329	k__Bacteria;p__Dependentiae;c__Babeliae;o__Babeliales;f__Vermiphilaceae;g__Vermiphilus;s__Vermiphilus_pyriformis	3
4483c4d9159817a217f7356cdedb7487	k__Bacteria;p__Proteobacteria;c__Gammaproteobacteria;o__Xanthomonadales_616009;f__Xanthomonadaceae_616009	3
01248bf2dd30328889e9d8c3828ac75c	k__Bacteria;p__Myxococcota_A_473307;c__Polyangia_463783;o__Polyangiales	3
92b87a5cfc38351dd1a512226429ccd0	k__Bacteria;p__Proteobacteria;c__Gammaproteobacteria;o__Steroidobacterales;f__Steroidobacteraceae;g__SCUD01;s__	3
c6c8497730a5f4667196588997052ad1	k__Bacteria	3
15b7642fe5149b40625c66ef9db40802	k__Bacteria;p__Chloroflexota;c__Chloroflexia;o__Chloroflexales_407288;f__Roseiflexaceae;g__Kouleothrix;s__Kouleothrix_aurantiaca	3
4e0e60d08664953e4d75d7112fcec966	k__Bacteria;p__Bacteroidota;c__Bacteroidia;o__Chitinophagales;f__Chitinophagaceae_929731	3
f63c0d5dd457561a55bdb4563facec7a	k__Bacteria;p__Actinobacteriota;c__Thermoleophilia;o__Solirubrobacterales	3
6f67dcebe3364f6a70eb291ae9b5c1b6	k__Bacteria;p__Bacteroidota;c__Bacteroidia;o__Chitinophagales;f__Chitinophagaceae_966727;g__Flavitalea_934515;s__Flavitalea_soli	3
cc3caf10eaed2183829290ec65d316ff	k__Bacteria;p__Methylomirabilota;c__Methylomirabilia;o__Rokubacteriales	3
3579f7d24e68da0702ea2920311e6af6	k__Bacteria;p__Proteobacteria;c__Gammaproteobacteria	3
d6f04a4b0c7670e27459f6fbff31491a	k__Bacteria;p__Proteobacteria;c__Gammaproteobacteria;o__Burkholderiales_597631;f__;g__;s__	3
6ee7933e28396c9f7314fcf8715348b4	k__Bacteria;p__Methylomirabilota;c__Methylomirabilia;o__Rokubacteriales;f__CSP1_6	3
7be510a551aa4150f55940ebc84a1ae6	k__Bacteria;p__Thermosulfidibacterota;c__Thermosulfidibacteria;o__Thermosulfidibacterales;f__Thermosulfidibacteraceae;g__Thermosulfidibacter;s__	3
8101d55f957ab454fe8e239864cc02db	k__Bacteria	3
06e767a6b82088dcd8895c62329949b7	k__Bacteria;p__Proteobacteria;c__Alphaproteobacteria;o__Rhodospirillales_505895;f__Rhodospirillaceae;g__GCA_2737725;s__	3
778a40a84fcaff9eb4f25f2c9f8e93f6	k__Bacteria;p__Elusimicrobiota;c__Elusimicrobia_984208;o__UBA1565;f__UBA9628;g__GWA2_66_18	3
89b49ae784be88c3821c347873527d30	k__Bacteria;p__Acidobacteriota;c__Vicinamibacteria;o__Vicinamibacterales	3
c9b0ac21c51b7a348c1640cd8e372f81	k__Bacteria;p__Chloroflexota;c__Anaerolineae;o__Aggregatilineales;f__A4b;g__GCA_2699585;s__	3
ddec8e9ded57f42cb3038a9a5ea1a6c4	k__Bacteria;p__Proteobacteria;c__Gammaproteobacteria	3
79d5ccb70072523e57dbcb4c97127b7e	k__Bacteria;p__Verrucomicrobiota;c__Verrucomicrobiae;o__Pedosphaerales;f__Pedosphaeraceae;g__Pedosphaera;s__Pedosphaera_parvula	3
fc076af1bf562ec562130b20e679c8c7	k__Bacteria;p__Proteobacteria;c__Gammaproteobacteria	3
e3954f4162a2bc23a1582f7d16c76c46	k__Bacteria;p__Actinobacteriota;c__Acidimicrobiia_401430;o__Acidimicrobiales;f__AC_14;g__AC_14;s__AC_14_sp005888325	3
62b22885e2205aca18e26c7caaf26c5c	k__Bacteria;p__Bacteroidota;c__Bacteroidia;o__Chitinophagales;f__Chitinophagaceae_929731;g__Flavipsychrobacter_929086;s__Flavipsychrobacter_sp902168085	3
c3aa8ae03aea85fe0e0efdf8d7a4377f	k__Bacteria;p__Gemmatimonadota;c__Gemmatimonadetes;o__Gemmatimonadales;f__Gemmatimonadaceae;g__Gemmatimonas;s__Gemmatimonas_phototrophica	3
3d1e26804dedac5d1c053d96dc4e5565	k__Bacteria;p__Planctomycetota;c__Phycisphaerae;o__Tepidisphaerales;f__Tepidisphaeraceae	3
4cb6193b86fe09820e018e943ff02c93	k__Bacteria;p__Planctomycetota;c__Planctomycetia;o__Pirellulales;f__Pirellulaceae	3
8eb4538aa1fea7768c719b310b945276	k__Bacteria;p__Proteobacteria;c__Alphaproteobacteria;o__Sphingomonadales;f__Sphingomonadaceae	3
81982bb191b7b6330ea9ac5341c697ea	k__Bacteria;p__Bdellovibrionota_C;c__UBA2361;o__SZUA_149;f__SZUA_149;g__SZUA_149	3
5f29be4d5d2b96cce1a3928e2058e2f7	k__Bacteria;p__Proteobacteria;c__Alphaproteobacteria	3
7ba2cb0fc04772d416343525a58dfefb	k__Bacteria;p__Acidobacteriota;c__Vicinamibacteria;o__Fen_336;f__Fen_336;g__WYBL01	3
e13ad0a3a94956acb8876a9b74ab01ba	k__Bacteria;p__Myxococcota_A_473307;c__Polyangia_463783;o__Polyangiales;f__Polyangiaceae	3
d035605a0689eebef26e62e168e20364	k__Bacteria;p__Verrucomicrobiota;c__Verrucomicrobiae;o__Chthoniobacterales;f__Chthoniobacteraceae;g__;s__	3
03b50903c6866f1c44f80d27c075bcfb	k__Bacteria;p__Proteobacteria;c__Gammaproteobacteria	3
14f1fd09c6d5531bc90ae9dea2d45404	k__Bacteria	3
548818d6056f40504bccd3a22c5b0c1e	k__Bacteria;p__Proteobacteria;c__Alphaproteobacteria;o__Sphingomonadales;f__Sphingomonadaceae;g__Sphingomicrobium_483265	3
34c757428c993aee562f653b6b1c9ef6	k__Bacteria;p__Proteobacteria;c__Gammaproteobacteria	3
4953feea8b134e0a3d03ea84d9355bc7	k__Bacteria;p__Proteobacteria;c__Alphaproteobacteria;o__Sphingomonadales;f__Sphingomonadaceae	3
36358b9e7ba1c404f47decfd2296a234	k__Bacteria;p__Patescibacteria	3
5eeee0c40b1f26fd5c069e7921eb3fd0	k__Bacteria	3
909f850d37bd0bdcdaedc85807bb2bf7	k__Bacteria;p__Firmicutes_D;c__Bacilli	2
1706fd08a6fd444347711daf7053112e	k__Bacteria;p__Planctomycetota;c__Planctomycetia;o__Pirellulales	2
307b62cdb29ebfc659483cfb93cf88b9	k__Bacteria;p__Chloroflexota;c__Chloroflexia	2
101fe778ba2a8d63534eac68c43115ec	k__Bacteria;p__Methylomirabilota;c__Methylomirabilia;o__Rokubacteriales;f__CSP1_6;g__;s__	2
82327f47dd3e3092635389c3fbb8d0b3	k__Bacteria;p__Acidobacteriota;c__Blastocatellia	2
af213ebea18a64adb417282741311db4	k__Bacteria;p__Gemmatimonadota;c__Gemmatimonadetes;o__Gemmatimonadales	2
bb6a78d71e2197ad9460a5a894b9f5e4	k__Bacteria;p__Proteobacteria;c__Alphaproteobacteria	2
77eb4f4490e82bc700ae93759d226958	k__Bacteria;p__Planctomycetota;c__Planctomycetia;o__Planctomycetales;f__Planctomycetaceae;g__JC658;s__JC658_sp011634775	2
0b2d6bd1aaa903be31bcde207fba8bc1	k__Bacteria;p__Acidobacteriota;c__Mor1;o__Gp22_AA2;f__Gp22_AA2;g__Gp22_AA3;s__Gp22_AA3_sp003223135	2
d3b906fecd6325ab5e01e2c1a3daf049	k__Bacteria;p__Proteobacteria;c__Alphaproteobacteria;o__Micavibrionales;f__Micavibrionaceae;g__TMED27;s__TMED27_sp002167715	2
7a64fb68e24e086c484856bf18606c9a	k__Bacteria;p__Proteobacteria;c__Gammaproteobacteria;o__Steroidobacterales;f__Steroidobacteraceae;g__Steroidobacter_A_608626	2
3e582f851116012d816bf9f7afa1be9a	k__Bacteria	2
1db51442aa54a8f5453b440d823f7b1a	k__Bacteria;p__Bdellovibrionota_E;c__Bdellovibrionia_A_473294;o__Bdellovibrionales;f__Bdellovibrionaceae;g__Bdellovibrio;s__Bdellovibrio_bacteriovorus_E	2
cbf9a9bda4a2ff1972f7e4023f44f06e	k__Bacteria;p__Chloroflexota;c__Anaerolineae;o__Anaerolineales;f__EnvOPS12;g__UBA12294	2
1a994398f8aed15e56f7143e617c44d2	k__Bacteria;p__Verrucomicrobiota;c__Verrucomicrobiae;o__Opitutales;f__Opitutaceae;g__Lacunisphaera_756265	2
0c8e5af2b5dfde55725da59fb11ee744	k__Bacteria;p__Proteobacteria;c__Gammaproteobacteria;o__Pseudomonadales_660879;f__Moraxellaceae;g__Acinetobacter	2
d5b4fcabf33dc89006ff6d70beafebfb	k__Bacteria;p__Proteobacteria;c__Gammaproteobacteria;o__Xanthomonadales_616009;f__Xanthomonadaceae_616009;g__Lysobacter_A_615995	2
7450ef9999943271797bb42f643ef78f	k__Bacteria	2
6cc9288b207209386b66f7489f64d95a	k__Bacteria;p__Myxococcota_A_473307;c__Polyangia_463783;o__Polyangiales;f__;g__;s__	2
8016e44b0fd94628317a74ff9df575f7	k__Bacteria;p__Proteobacteria;c__Gammaproteobacteria	2
2afd80b741838404b66965fdf18ad09b	k__Bacteria	2
e225aa1a06d904d251135b2fd7dea4cf	k__Bacteria;p__Planctomycetota;c__Phycisphaerae	2
d6f4d890c530adaa37dc19a5b30a4171	k__Bacteria;p__Chloroflexota	2
95545bac0258671f3d2d379e6a8deba7	k__Bacteria;p__Actinobacteriota	2
6f6633a4a1812b90e772bd80b51aa33e	k__Bacteria;p__Acidobacteriota;c__Vicinamibacteria;o__Vicinamibacterales	2
a95f651eb35a6cc175bc3cf5d97a0ee7	k__Bacteria;p__Planctomycetota;c__Brocadiae;o__Brocadiales;f__;g__;s__	2
a2bedb350c22906702d4b93307c700c0	k__Bacteria;p__Planctomycetota;c__GCA_002687715;o__GCA_002687715;f__GCA_002687715;g__GCA_2683135;s__GCA_2683135_sp002683135	2
5f276a9be6884d9af142ec34c324d7c8	k__Bacteria;p__Dependentiae;c__Babeliae;o__Babeliales;f__;g__;s__	2
31f704035acccd94279f84065ca7215c	k__Bacteria;p__Proteobacteria;c__Gammaproteobacteria;o__Burkholderiales_592522;f__Burkholderiaceae_A_592522	2
08af7c55869b01656a789d4693e96abb	k__Bacteria;p__Proteobacteria;c__Gammaproteobacteria;o__SZUA_146;f__SZUA_146;g__JABDJB01;s__JABDJB01_sp013003425	2
cac8b90f7959bbf09ac2059a857736ca	k__Bacteria;p__Patescibacteria;c__Saccharimonadia;o__Saccharimonadales	2
7662ff7f2f9d0b73c0094ec953612764	k__Bacteria;p__Bacteroidota	2
8b2a2bb7d795bc35ff2e2189fe6aa7e7	k__Bacteria;p__Bacteroidota;c__Bacteroidia;o__Cytophagales;f__Hymenobacteraceae;g__Hymenobacter_910554	2
2b5a754bee1f5cafe18db15ad50fd71c	k__Bacteria;p__Firmicutes_D;c__Bacilli	2
f31da6993a4974b9cefee02a16c5451f	k__Bacteria;p__Patescibacteria;c__Saccharimonadia;o__Saccharimonadales;f__AMD01;g__;s__	2
f29f518c94c7d0b0350ec77470d75ef0	k__Bacteria;p__Chloroflexota;c__Limnocylindria;o__;f__;g__;s__	2
9b5fb57f2d0447cbbd4c1c9077445ccf	k__Bacteria;p__Proteobacteria;c__Alphaproteobacteria;o__Kiloniellales	2
13025bcf1597ef0e4bcbba72fa4595c3	k__Bacteria	2
b7c5391926c5182ebb17244a1a9f1c5a	k__Bacteria	2
415d5379007902b297e90a8d44c0913d	k__Bacteria;p__Myxococcota_A_473307;c__Polyangia_463783;o__Polyangiales;f__Sandaracinaceae;g__Sandaracinus;s__Sandaracinus_amylolyticus	2
6da0c8b000f7b0288565452ce56e5757	k__Bacteria;p__Acidobacteriota;c__Blastocatellia;o__Pyrinomonadales	2
2e1fa5665916dcdc762e448abeb3f059	k__Bacteria	2
a700371ca5c58aae268185cd7e9a5df6	k__Bacteria;p__Proteobacteria;c__Alphaproteobacteria;o__Rhizobiales_A_504705;f__Xanthobacteraceae_503485;g__P52_10;s__P52_10_sp000516555	2
c613a7e88f3ae9cbd683c74caa8459c8	k__Bacteria;p__Acidobacteriota;c__Blastocatellia;o__Pyrinomonadales;f__Arenimicrobiaceae_433872;g__Brevitalea	2
b6e792dc17cccac84cd05b3cf2007e6d	k__Bacteria;p__Myxococcota_A_473307;c__UBA4151;o__UBA4151;f__UBA4151;g__CACGMS01;s__	2
1a467c8f14ef982021e37bfb9f02ca5f	k__Bacteria;p__Bacteroidota;c__Bacteroidia;o__Flavobacteriales_877923;f__Flavobacteriaceae	2
8fc5d70afd35d954a7fa718ea53129a4	k__Bacteria	2
54cd2e6908d137eafcd1aa7c3e902467	k__Bacteria	2
f417395e3324c417a740b032804d2b0d	k__Bacteria;p__Bacteroidota;c__Bacteroidia;o__Cytophagales;f__Hymenobacteraceae;g__Pontibacter_909804	2
de6555d690ec2d1acd31bffbd14a3329	k__Bacteria;p__Actinobacteriota;c__Thermoleophilia;o__Solirubrobacterales;f__Solirubrobacteraceae_405341	2
84a1676c5e1955bc1ae54156e55ea375	k__Bacteria	2
0a0912f50225c41f653c4584c52f3c19	k__Bacteria	2
b8a5c9c6014e15470378cf9409ebeee3	k__Bacteria;p__Planctomycetota;c__Planctomycetia;o__Gemmatales;f__Gemmataceae	2
2e692a9206b6db0ab8b749009f1bd3d2	k__Bacteria;p__Proteobacteria;c__Gammaproteobacteria;o__Burkholderiales_592524;f__Burkholderiaceae_A_574758	2
b8350e71d726db229f9c10984c3b557c	k__Bacteria;p__Bacteroidota;c__Bacteroidia;o__Chitinophagales;f__Chitinophagaceae_966727	2
3d1c7d0cafca54700d604ec41afe6de2	k__Bacteria;p__Gemmatimonadota;c__Gemmatimonadetes;o__Gemmatimonadales;f__Gemmatimonadaceae	2
a9a5c13b9f5d53d19ab9e8e0776ed718	k__Bacteria;p__Proteobacteria;c__Gammaproteobacteria	2
7793b60071d835e29b153b6231f7af9f	k__Bacteria;p__Bacteroidota;c__Bacteroidia;o__Cytophagales;f__Cyclobacteriaceae_900466;g__Ohtaekwangia;s__Ohtaekwangia_kribbensis	2
281bb36258837b448ec6dbee88ae30f5	k__Bacteria;p__Planctomycetota;c__Planctomycetia;o__Isosphaerales;f__Isosphaeraceae	2
fbf76a077f6be36c64d9de03c0be6e39	k__Bacteria	2
e959ba3bfb5933fca717c823286908e1	k__Bacteria;p__Planctomycetota;c__Phycisphaerae;o__UBA1845;f__PWPN01	2
68fb38d07d18af8689821076996851eb	k__Bacteria;p__Armatimonadota;c__Fimbriimonadia;o__Fimbriimonadales;f__Fimbriimonadaceae	2
d24de9554d7a308c2ddf645978ac8738	k__Bacteria;p__Proteobacteria;c__Gammaproteobacteria	2
469d3601ba26ca2a7cc49e61f7f994f3	k__Bacteria;p__Proteobacteria;c__Gammaproteobacteria	2
1688e07272886d7ff8e4d1760252cdff	k__Bacteria;p__Bacteroidota;c__Bacteroidia;o__Flavobacteriales_877923;f__Crocinitomicaceae;g__Fluviicola	2
9e7dbdbd088041cb741326941574e58b	k__Bacteria;p__Proteobacteria;c__Gammaproteobacteria;o__Burkholderiales_592524;f__Burkholderiaceae_A_574758;g__Massilia	2
366a4f82f523181c78e4a8b2a114b281	k__Bacteria;p__Myxococcota_A_473307;c__Polyangia_463783;o__Polyangiales;f__Polyangiaceae	2
93d49cec6b5ad7a26ca9cc4676abf461	k__Bacteria;p__Firmicutes_A;c__Clostridia_258483;o__Lachnospirales;f__Lachnospiraceae	2
764481c4a2b66defc7903ff4c5be3ca2	k__Bacteria	2
d015c948c4de8a6193b05b5b42052f12	k__Bacteria;p__Bacteroidota;c__Bacteroidia;o__Flavobacteriales_877923;f__Flavobacteriaceae;g__Flavobacterium	2
a6a97a6357097d41620d7b8348c2155f	k__Bacteria;p__Proteobacteria;c__Alphaproteobacteria;o__Sphingomonadales;f__Sphingomonadaceae	2
905dd36d851402d8769b7e09b4a6a1e7	k__Bacteria;p__Proteobacteria;c__Alphaproteobacteria;o__Sphingomonadales;f__Sphingomonadaceae	2
7055abb625281e45250c5dc2bd08b863	k__Bacteria;p__Patescibacteria;c__Microgenomatia;o__UBA1400;f__PJMF01;g__1_14_0_10_56_10;s__1_14_0_10_56_10_sp002772645	2
a9a51db30192d8ec2df7eaa7b4ac13a9	k__Bacteria;p__Omnitrophota;c__Omnitrophia;o__Omnitrophales;f__UBA2337;g__UBA2337;s__UBA2337_sp002344825	2
d7adcb87fd6a451086c78f45b86be84c	k__Bacteria;p__Chloroflexota;c__Dehalococcoidia;o__WHTO01;f__WHTO01;g__WHTO01;s__WHTO01_sp009377665	2
219adb8c96f6af8aa10f0240b9a6416f	k__Bacteria;p__Myxococcota_A_473307;c__Polyangia_463783;o__Polyangiales;f__Polyangiaceae;g__;s__	2
62f31ef36c927ed5486afe4da05689bc	k__Bacteria;p__Patescibacteria;c__Saccharimonadia;o__Saccharimonadales;f__UBA1547;g__2011_GWC2_44_17;s__2011_GWC2_44_17_sp004145215	2
3858dcf0b038d705520ff2f9408fb7be	k__Bacteria;p__Bdellovibrionota_E;c__Bdellovibrionia_A_470743;o__UBA1018;f__UBA1018	2
4b478bed3e6e283389894afaa281e4ad	k__Bacteria;p__Proteobacteria;c__Alphaproteobacteria	2
511d92c1232905806d2af7172cf77923	k__Bacteria;p__Proteobacteria	2
160ff9b1e2e026f787274808a0043518	k__Bacteria;p__Acidobacteriota;c__Vicinamibacteria;o__Vicinamibacterales;f__;g__;s__	2
25d013b703e2664992438dbddeeb59cf	k__Bacteria;p__Bacteroidota;c__Ignavibacteria;o__SJA_28;f__B_1AR;g__UBA2330;s__	2
19a26cb4cef753e8815d1b90b48d68df	k__Bacteria	2
e2112e381d67ab99fb633f782ef7cee1	k__Bacteria;p__Planctomycetota;c__B15_G4;o__B15_G4;f__B15_G4;g__B15_G4;s__B15_G4_sp003644265	2
03842b93dce3c5c2ed51ccc471b38aed	k__Bacteria;p__Eisenbacteria;c__RBG_16_71_46;o__RBG_16_71_46;f__RBG_16_71_46;g__RBG_16_71_46;s__RBG_16_71_46_sp001780165	2
82640eccb3414a8df44562c7aec8f238	k__Bacteria;p__Proteobacteria;c__Gammaproteobacteria	2
f98a9646c679e5905c61b5a2337f123a	k__Bacteria;p__Planctomycetota;c__Planctomycetia;o__Gemmatales;f__Gemmataceae;g__Urbifossiella;s__Urbifossiella_sp003136315	2
4054d65418bbed48e62878f881451aef	k__Bacteria;p__Planctomycetota;c__Phycisphaerae;o__Tepidisphaerales;f__Tepidisphaeraceae	2
19dd1b066bc20d7b04676d432d158d21	k__Bacteria;p__Proteobacteria;c__Gammaproteobacteria;o__Xanthomonadales_616009;f__Xanthomonadaceae_616009	2
ae0b979004b2f326796d3dc115fb5b37	k__Bacteria;p__Chloroflexota;c__Anaerolineae	2
e66977ca434feadee812f54ebd1ae313	k__Bacteria;p__Actinobacteriota;c__Thermoleophilia;o__Solirubrobacterales;f__Solirubrobacteraceae_405341;g__Solirubrobacter	2
4e0d92eaf290c76db54761dcd42b3a9b	k__Bacteria;p__Myxococcota_A_473307;c__Polyangia_463783;o__Polyangiales;f__SLQV01;g__SLQV01	2
87ab249a69a3deb731039f3f618a4a2c	k__Bacteria	2
51c83a6ede985192bb708d07d70b5b3b	k__Bacteria;p__Verrucomicrobiota;c__Verrucomicrobiae;o__Chthoniobacterales;f__Chthoniobacteraceae;g__VFJQ01	2
5ae36b30ad79fc8741e4a25f66d55473	k__Bacteria;p__Proteobacteria;c__Gammaproteobacteria;o__Xanthomonadales_616009;f__Xanthomonadaceae_616009;g__Lysobacter_A_615995	2
38ba50d08e799337d46ff7edb6d3892c	k__Bacteria;p__Firmicutes_D;c__Bacilli	2
d2b5f739feb463d1ee6debfd99e8d7fd	k__Bacteria;p__Chloroflexota	2
ee1b2305030f82379261f3f8161652ba	k__Bacteria;p__Patescibacteria;c__Paceibacteria;o__UBA6257;f__Colwellbacteraceae;g__1_14_0_10_42_22;s__1_14_0_10_42_22_sp002773725	2
5f5ebf842d7c160c68e8a02805b8f4cd	k__Bacteria;p__Firmicutes_B_370539;c__Dehalobacteriia;o__Dehalobacteriales;f__Dehalobacteriaceae;g__;s__	2
34114aa31ddbf5288da673e48deaff70	k__Bacteria;p__Patescibacteria;c__Saccharimonadia;o__UBA4664;f__SCTI01;g__SCTI01;s__SCTI01_sp004297735	2
aa469a949c5d53697d5aeb2a4a9b0ed3	k__Bacteria	2
91ecb38b1dc5a215ac129ae5dad44218	k__Bacteria	2
74523115546641b600ab4f7595ca47ea	k__Bacteria	2
ea9d3de15f947ecac8c49428703bd692	k__Bacteria;p__Chloroflexota;c__Chloroflexia;o__Thermomicrobiales;f__;g__;s__	2
73f208d7d49c241251251397e8c42288	k__Bacteria;p__Patescibacteria;c__ABY1	2
4bccc2b78dc6be810e03cbe976b56f96	k__Bacteria	2
c899b71ffdd35a5dbc1c6cefc7731caa	k__Bacteria;p__Desulfobacterota_B;c__Binatia;o__UBA9968;f__UBA9968;g__WHTF01;s__WHTF01_sp009379725	2
2dad201a620ad8ffd9bdf2f64d19a185	k__Bacteria	2
10dbf84b454b7363ca8a14fb24c5a71c	k__Bacteria;p__Planctomycetota;c__Planctomycetia;o__Gemmatales;f__Gemmataceae;g__;s__	2
da9513bac6b5c832d9a080d678a258b8	k__Bacteria	2
ce488b33562caeff5ca988c461dbc961	k__Bacteria;p__Proteobacteria;c__Alphaproteobacteria	2
0ebd605989b180a931caefaf4790b37b	k__Bacteria;p__Chloroflexota;c__Limnocylindria;o__QHBO01;f__QHBO01;g__CF_167;s__CF_167_sp005879775	2
1d1f6fda3ca7e193e78e6c911ff8ed96	k__Bacteria;p__Chloroflexota;c__Anaerolineae;o__CG2_30_64_16;f__CG2_30_64_16;g__CG2_30_64_16;s__	2
a05228de24aea37090aebe0f0bdb1fc2	k__Bacteria	2
458106f516f90c31f382a7772bbce1a9	k__Bacteria;p__Myxococcota_A_473307;c__Polyangia_463783;o__HGW_17;f__HGW_17;g__HGW_17;s__HGW_17_sp002841905	2
2593a51c905122feee80616fdb79db34	k__Bacteria	2
9d6c0d3d2497809fb9a059c6d5cb2f4e	k__Bacteria;p__Gemmatimonadota;c__Gemmatimonadetes;o__Gemmatimonadales;f__Gemmatimonadaceae	2
ef1915d80b278670c2448ee7c761f0f1	k__Bacteria;p__Acidobacteriota	2
35a327983eb344eb1013208505bbdc31	k__Bacteria	2
83aef102168714e7b0d78535023deed9	k__Bacteria;p__Planctomycetota;c__Planctomycetia;o__Pirellulales	2
68b0b23c866abf85efcf4c01a5f256cf	k__Bacteria;p__Chloroflexota;c__Anaerolineae;o__Aggregatilineales;f__J027;g__JAAUUD01;s__JAAUUD01_sp012031655	2
3a6b5282d64b61795d7b664ddd998cde	k__Bacteria	2
953b7fce902b107847241694f2779986	k__Bacteria;p__Proteobacteria;c__Gammaproteobacteria;o__Pseudomonadales_650612;f__Cellvibrionaceae;g__Marinagarivorans;s__Marinagarivorans_algicola	2
a4c92b67e7248c984845d2a8a8a7d7ca	k__Bacteria	2
76a73aa383b1e55359702d493e49ee12	k__Bacteria;p__Gemmatimonadota;c__Gemmatimonadetes;o__Gemmatimonadales;f__Gemmatimonadaceae;g__UBA4720;s__UBA4720_sp902812375	2
89a0860207d7438f98d25925298d8737	k__Bacteria;p__Armatimonadota;c__Chthonomonadetes;o__;f__;g__;s__	2
658b1f3e771555a69c19659ae3a4c9db	k__Bacteria;p__Elusimicrobiota;c__Elusimicrobia_984204;o__2_01_FULL_59_12;f__2_01_FULL_59_12;g__2_01_FULL_59_12;s__2_01_FULL_59_12_sp001800075	2
8ad3f5780efedf70692e9b2a339a27a4	k__Bacteria;p__Chloroflexota;c__Chloroflexia;o__Chloroflexales_407288;f__Roseiflexaceae;g__Kouleothrix	2
a1124a1754e4d482e67af8425db2558f	k__Bacteria;p__Armatimonadota;c__Armatimonadia;o__Armatimonadales;f__Armatimonadaceae;g__Armatimonas;s__	2
e0252d60de592508dd5c3f8c91dda46f	k__Bacteria;p__Firmicutes_D;c__Bacilli;o__Bacillales_B_302584;f__Domibacillaceae;g__Domibacillus	2
f55646df1b1d5ce645fbed88381a0546	k__Bacteria;p__Proteobacteria;c__Gammaproteobacteria	2
26fbacc8b4066ae71704e91a541fe39d	k__Bacteria	2
f494d77b4d7fc03e6ec3cb072293badd	k__Bacteria;p__Planctomycetota;c__Planctomycetia;o__Gemmatales;f__Gemmataceae;g__Urbifossiella;s__Urbifossiella_sp003136315	2
1d78c49a4c4ff6382fe88aab97ee920e	k__Bacteria;p__Gemmatimonadota;c__Gemmatimonadetes;o__Gemmatimonadales;f__Gemmatimonadaceae;g__SCN_70_22;s__	2
f40b530021ccb3980b8e225f0084e913	k__Bacteria;p__Acidobacteriota;c__Acidobacteriae;o__Bryobacterales;f__Bryobacteraceae	2
8bfe26e625106c06ac7b798d5000e16f	k__Bacteria	2
1ec7cc89d0afbe7fb310900a0e1ec1cb	k__Bacteria	2
60f72a1db7ce080f38db7d221cf81d5d	k__Bacteria;p__Actinobacteriota	2
1ecbf32ca7d3c38fc988a9c418cc3708	k__Bacteria;p__Planctomycetota;c__Phycisphaerae;o__Tepidisphaerales;f__Tepidisphaeraceae;g__UBA2421;s__UBA2421_sp002343075	2
308bfd6a7b46c48bca69588d0eecc5d2	k__Bacteria;p__Planctomycetota;c__Planctomycetia	2
9c1f679d2a170116ed2cb6f5c4724546	k__Bacteria;p__Chloroflexota;c__Dehalococcoidia	2
99ed8a7446a384261b8fb345faa0ebd7	k__Bacteria;p__Chloroflexota;c__Dehalococcoidia;o__DSGV01;f__DSGV01;g__DSGV01	2
b203700351fec9ea4c22999b47d6679a	k__Bacteria	2
9926711d261fa739ce62ecd09e4e4c8b	k__Bacteria;p__Bacteroidota;c__Rhodothermia;o__Rhodothermales	2
4f470f4fcd9d613ab052eebe0fe44c31	k__Bacteria;p__Patescibacteria;c__Microgenomatia;o__GWA2_44_7;f__UBA8517;g__GWC1_42_9;s__	2
df57fe867f16680c2e84fb40e7d78a36	k__Bacteria;p__Proteobacteria;c__Alphaproteobacteria	2
5f3772e93fd9e3d774c7a36c7ea52456	k__Bacteria;p__Gemmatimonadota;c__Gemmatimonadetes;o__Gemmatimonadales;f__GWC2_71_9	2
9298f19f8ffc3f0030d7b1cb99f60898	k__Bacteria;p__Proteobacteria;c__Gammaproteobacteria;o__DSM_16500;f__;g__;s__	2
e55f81ea542520dcdc96b67650d975fb	k__Bacteria;p__Bacteroidota;c__Ignavibacteria;o__SJA_28;f__B_1AR;g__UBA2330;s__UBA2330_sp002344965	2
e8eab574ed71e7b1ab4386a2ab22e66a	k__Bacteria;p__Actinobacteriota;c__Actinomycetia;o__Streptomycetales_400645;f__Streptomycetaceae_400641	2
26b40e0897cfcadb91a28fc371148d5c	k__Bacteria;p__Planctomycetota;c__Phycisphaerae;o__Phycisphaerales;f__SM1A02	2
1328d4fb92ccd87d40ee53e3578dc0d8	k__Bacteria;p__Proteobacteria;c__Alphaproteobacteria;o__Acetobacterales;f__Acetobacteraceae;g__Craurococcus;s__Craurococcus_roseus	2
ada43e723fe0c67dd8c0c2959c29d067	k__Bacteria;p__Myxococcota_A_473307;c__Polyangia_463783;o__Nannocystales;f__Nannocystaceae;g__Nannocystis;s__	2
be321021bfdedbf115996f3fba1b6b2b	k__Bacteria;p__Myxococcota_A_473307;c__WYAZ01;o__WYAZ01;f__WYAZ01;g__WYAZ01;s__WYAZ01_sp011526105	2
fc205565480fecb1a1109929f0c4f0b1	k__Bacteria;p__Chlamydiota;c__Chlamydiia;o__;f__;g__;s__	2
7eb9cf1b0cff33cf69377e62f1abb35f	k__Bacteria;p__Proteobacteria;c__Gammaproteobacteria;o__DSM_16500;f__DSM_16500;g__Aquicella_A;s__	2
bbcba1476774f4c7fc261d7333ed2bb0	k__Bacteria;p__Proteobacteria;c__Gammaproteobacteria;o__Berkiellales;f__Berkiellaceae;g__Berkiella_A;s__	2
2bc67c14d65536452dee814791db9fa8	k__Bacteria;p__Hydrogenedentota;c__Hydrogenedentia;o__Hydrogenedentiales;f__SLHB01	2
049e2408ecaa3fa4f61b36e95d9ec5d3	k__Bacteria;p__Planctomycetota;c__Planctomycetia;o__Isosphaerales;f__Isosphaeraceae;g__Tautonia	2
cc2338c0a141bcac489aeee0612243b0	k__Bacteria;p__Proteobacteria;c__Gammaproteobacteria;o__Pseudomonadales_650611;f__Pseudomonadaceae	2
aa0419f75731a3950b3a3a58c77dd515	k__Bacteria;p__Myxococcota_A_473307;c__Polyangia_463783;o__Polyangiales;f__SG8_38;g__;s__	2
09a115c4dfec662183c4f72559164014	k__Bacteria;p__Planctomycetota;c__Planctomycetia;o__Gemmatales;f__Gemmataceae;g__;s__	2
f898909984af04805aed4311fbbb13ee	k__Bacteria;p__Proteobacteria;c__Alphaproteobacteria;o__Rs_D84_512864;f__;g__;s__	2
23875fc8c97991828582d0ac19a89a8e	k__Bacteria;p__Planctomycetota;c__Phycisphaerae;o__Sedimentisphaerales;f__SG8_4	2
16fdca2a1f2dcc30de3c91cd4c70439b	k__Bacteria;p__Chloroflexota;c__Chloroflexia;o__Chloroflexales_407288;f__Roseiflexaceae;g__Kouleothrix	2
8de60d391d655aaad1316528d1490e63	k__Bacteria;p__Proteobacteria;c__Gammaproteobacteria;o__Burkholderiales_597441;f__Nitrosomonadaceae	2
08c7a769f88bd82b3edd51892dd2f90e	k__Bacteria;p__Planctomycetota	2
020dbc4e78d370b398cadfdb01a3aacd	k__Bacteria	2
3ff9ced8ff4a8ebb4a051521d6a08e52	k__Bacteria;p__Actinobacteriota;c__Actinomycetia;o__Mycobacteriales;f__Micromonosporaceae	2
8992d0a63bda1d55c1b3d61dd1a6e333	k__Bacteria;p__Myxococcota_A_473307	2
03aeb5a472a36934df428e68ed2f6918	k__Bacteria;p__Actinobacteriota	2
fd39a2f00c0aff8a088d07c54a65620e	k__Bacteria;p__Proteobacteria;c__Gammaproteobacteria;o__Burkholderiales_597432;f__Rhodocyclaceae	2
51d794c093b47b0b466d07e90664149d	k__Bacteria;p__Proteobacteria;c__Alphaproteobacteria;o__Geminicoccales;f__Geminicoccaceae;g__HRBIN40;s__HRBIN40_sp002898275	2
379b2966f3b83ba93eec7a80f186f72e	k__Bacteria	2
b0b16019018530cf795819e8504af29f	k__Bacteria;p__Patescibacteria;c__Saccharimonadia;o__Saccharimonadales;f__UBA4665;g__UBA4665;s__	2
e09c2bdebb7f4f2c66e2671b8bde11de	k__Bacteria;p__Acidobacteriota;c__Blastocatellia;o__;f__;g__;s__	2
bd0dc04eb01e58cc6795cd280f7895b7	k__Bacteria;p__Omnitrophota;c__Omnitrophia;o__Omnitrophales;f__01_FULL_45_10b;g__01_FULL_45_10b;s__01_FULL_45_10b_sp001804205	2
9da9ccb4fc35fae159b6881047f9ffdf	k__Bacteria;p__Patescibacteria;c__Gracilibacteria_12420;o__Peribacterales;f__Peribacteraceae;g__VMEW01;s__VMEW01_sp007375735	2
43f8d5c283347ded3bf24a634b57abe7	k__Bacteria	2
fdade7a6cfaa1f3877865b25ee74b1b1	k__Bacteria	2
987aa3e8d88275ddc28f0454f9fd1974	k__Bacteria;p__Verrucomicrobiota;c__Verrucomicrobiae;o__Verrucomicrobiales;f__Akkermansiaceae	2
77cae6de40acc1fca02bc9cbd99d72f9	k__Bacteria	2
fcd06ffaff53e7fdcb62b28ffdf1118c	k__Bacteria	2
2b96225ea597e7228529d3cba555f654	k__Bacteria;p__Acidobacteriota;c__Acidobacteriae;o__Acidobacteriales;f__SbA1;g__Sulfotelmatobacter;s__Sulfotelmatobacter_sp003166855	2
16e01b3f21631bd1e4145fcc9ee8d77f	k__Bacteria;p__Patescibacteria;c__Paceibacteria;o__UBA9983_A;f__;g__;s__	2
1b61f4ed7c4a94cce00815a618d4e4e9	k__Bacteria;p__Myxococcota_A_473307;c__Polyangia_463783;o__Polyangiales;f__Polyangiaceae	2
db9a91b9de1ff4c33fb8907ad021b071	k__Bacteria	2
88da4ca0fb18b4aa644c8e7de0656bc8	k__Bacteria;p__Proteobacteria;c__Gammaproteobacteria	2
768d57a01373cf8097a03412597d654e	k__Bacteria;p__Proteobacteria;c__Gammaproteobacteria;o__Burkholderiales_592522;f__Burkholderiaceae_A_592522	2
393c02263953d445de718b657b45e5e7	k__Bacteria;p__Nitrospirota_A_437815;c__Nitrospiria;o__Nitrospirales;f__NS_4;g__NS_12	2
900e0bde612fe1fbda07156ae76fef6b	k__Bacteria;p__Proteobacteria;c__Alphaproteobacteria	2
c863a48365cede1cbc1223829937d52d	k__Bacteria;p__Actinobacteriota;c__Thermoleophilia	2
442011a0f00c4730f6c8b1861076e3a5	k__Bacteria;p__Proteobacteria;c__Gammaproteobacteria	2
c6ba122f4747ed5d43af5389d85c5875	k__Bacteria;p__Chlamydiota;c__Chlamydiia;o__Chlamydiales_778124;f__Parachlamydiaceae;g__Neochlamydia;s__Neochlamydia_hartmannellae	2
99474b34918954cfeb3ffdc24a15e1fd	k__Bacteria;p__Planctomycetota;c__Planctomycetia;o__Pirellulales	2
579b36661b6d56828bfcd458170fb81d	k__Bacteria;p__Verrucomicrobiota;c__Verrucomicrobiae;o__Verrucomicrobiales;f__Akkermansiaceae	2
4cef022ad67756c7ece68abac78399e1	k__Bacteria;p__Chloroflexota;c__Anaerolineae;o__Anaerolineales;f__UBA6663;g__SpSt_583;s__SpSt_583_sp011367385	2
192019d1e1cc7fd5cf46b6e8a3a497fe	k__Bacteria;p__Acidobacteriota;c__Thermoanaerobaculia;o__UBA5704;f__UBA5704;g__JAAYLR01	2
8b3310719da207c4f06e885186ee976b	k__Bacteria;p__Actinobacteriota;c__Acidimicrobiia_401430;o__Acidimicrobiales;f__AC_14;g__AC_14;s__AC_14_sp005888325	2
fa07e59c1ed353ecefcb34190d3fd827	k__Bacteria;p__Methylomirabilota;c__Methylomirabilia;o__Rokubacteriales;f__CSP1_6;g__UBA12499;s__	2
4adf48dfa8341210db59abeae1569531	k__Bacteria;p__Proteobacteria;c__Alphaproteobacteria;o__Sphingomonadales;f__Sphingomonadaceae	2
fc8577d2f29003370c0c1ba07c02ed11	k__Bacteria;p__Dependentiae;c__Babeliae;o__Babeliales;f__Vermiphilaceae;g__AWTP1_30;s__AWTP1_30_sp003963225	2
56c9bac3b2c55cc84dbab371ca1ac503	k__Bacteria;p__Chlamydiota;c__Chlamydiia;o__Chlamydiales_778124;f__Parachlamydiaceae	2
47f0f040933ef0dc54999b084892640b	k__Bacteria;p__Proteobacteria;c__Gammaproteobacteria	2
36143e32564e9896f7fe145d4a191334	k__Bacteria	2
3743e4e77f3ec7d62e30e3bde7ae65d1	k__Bacteria;p__Actinobacteriota;c__Thermoleophilia;o__Solirubrobacterales;f__Solirubrobacteraceae_405341;g__Solirubrobacter	2
ff30f17f195fac0422ae62a62d63b569	k__Bacteria;p__Chloroflexota;c__Chloroflexia;o__Thermomicrobiales;f__Thermomicrobiaceae;g__Nitrolancea;s__Nitrolancea_hollandica	2
c8853ca1b357374efb1644aeb019dd38	k__Bacteria	2
e758baa4a1fa1faa60c24f5fc45f0aed	k__Bacteria;p__Patescibacteria;c__Saccharimonadia;o__Saccharimonadales;f__;g__;s__	2
a37674a732060b8d98a742563dcde8ec	k__Bacteria;p__Planctomycetota;c__Phycisphaerae;o__UBA1845;f__UTPLA1	2
ee172a3b28a7e5e285195a0da4f47631	k__Bacteria	2
cab6dd25238a35142d535a5a905b7cf3	k__Bacteria;p__Chloroflexota;c__Anaerolineae;o__Caldilineales;f__Caldilineaceae;g__;s__	2
6c1032b418c88f67c6cb5d481ae59121	k__Bacteria;p__Planctomycetota;c__Planctomycetia;o__Planctomycetales	2
2a1c7b5fe594f24a9e7cc688456d338a	k__Bacteria	2
32554827e18f205b156da79a026bc12a	k__Bacteria;p__Planctomycetota;c__Phycisphaerae;o__Tepidisphaerales;f__Tepidisphaeraceae	2
f59a0829ff081a1b031327ba3a2f113a	k__Bacteria;p__Proteobacteria;c__Gammaproteobacteria	2
c6987efbc53d889b54abcb73e75ca616	k__Bacteria;p__Actinobacteriota;c__Thermoleophilia;o__Solirubrobacterales;f__Solirubrobacteraceae_405341;g__Solirubrobacter	2
e838eff94cc489e72ad5c54df3f65185	k__Bacteria;p__Bacteroidota;c__Bacteroidia;o__Flavobacteriales_877923;f__Crocinitomicaceae;g__Crocinitomix;s__	2
c48aada0b2fed38fb3b13d43aa569b77	k__Bacteria;p__Acidobacteriota;c__Blastocatellia;o__Pyrinomonadales	2
acc1b5a6cbb9354073af52b1641ce64e	k__Bacteria;p__Verrucomicrobiota;c__Verrucomicrobiae;o__Pedosphaerales;f__J093	2
b720e9270d668e9e32c0a907fdfbbdcb	k__Bacteria;p__Bacteroidota;c__Bacteroidia;o__AKYH767_A;f__2013_40CM_41_45;g__2013_40CM_41_45;s__2013_40CM_41_45_sp002215675	2
81d9f1384aff3b0b73c74386b523435b	k__Bacteria;p__Myxococcota_A_473307;c__Polyangia_463783;o__Palsa_1104_A;f__Fen_1088;g__Fen_1137	2
e419143755003a2bfdffee68dfd19889	k__Bacteria;p__Proteobacteria;c__Gammaproteobacteria;o__Xanthomonadales_613062;f__Rhodanobacteraceae_613062;g__Dyella_A_612714	2
c6e73d2d570b4143c4f67143bfe604e9	k__Bacteria	2
107075e97fc4c466ad75876b6fdc8f25	k__Bacteria;p__Actinobacteriota;c__Thermoleophilia;o__Gaiellales;f__Gaiellaceae;g__GMQP_bins7;s__GMQP_bins7_sp004366385	2
271a5c2c761d4b8d19f5a04082a43714	k__Bacteria;p__Planctomycetota;c__Planctomycetia;o__Gemmatales;f__Gemmataceae;g__Urbifossiella;s__Urbifossiella_sp003136315	2
3d14b12770565e799350bc330033d108	k__Bacteria;p__Proteobacteria;c__Alphaproteobacteria;o__Sphingomonadales;f__Sphingomonadaceae	2
dc8ae540c0cefc4751549935bef39dc8	k__Bacteria	2
29ba158d546cf83559cea59b4b63b19f	k__Bacteria;p__Bacteroidota;c__Bacteroidia;o__Bacteroidales;f__Bacteroidaceae;g__Alloprevotella;s__Alloprevotella_rava	2
00d0affb3cc88dbf588f420cec35cf75	k__Bacteria	2
a1e06f5a32cdf4d90d109fd353359d23	k__Bacteria;p__Verrucomicrobiota;c__Verrucomicrobiae;o__Verrucomicrobiales;f__Verrucomicrobiaceae;g__VFKE01;s__VFKE01_sp009885695	2
5d38af9a7bb4ebde81dd1e73cdb443ff	k__Bacteria;p__Gemmatimonadota;c__Gemmatimonadetes;o__Gemmatimonadales;f__GWC2_71_9;g__DSTP01;s__DSTP01_sp011362545	2
2f9726f547d9d555b7d024dae95c9efa	k__Bacteria;p__Acidobacteriota;c__Thermoanaerobaculia;o__UBA5704;f__UBA5704;g__JAAYLR01	2
964429a98900f63ba69ab01ae3bc6aa6	k__Bacteria;p__Planctomycetota;c__Planctomycetia;o__Gemmatales;f__Gemmataceae;g__;s__	2
54ae793baf986742c841f7c3739e9c17	k__Bacteria;p__Acidobacteriota;c__Blastocatellia;o__;f__;g__;s__	2
7588deede4b4144601a83f3b7c6a130b	k__Bacteria;p__Proteobacteria;c__Gammaproteobacteria;o__Enterobacterales_A_737866;f__Enterobacteriaceae_A	2
538346c70f9909b172b901c1f6efd213	k__Bacteria;p__Planctomycetota;c__Planctomycetia;o__Planctomycetales	2
4599f68bb0f328bbfb42a85eaacedd97	k__Bacteria;p__Myxococcota_A_473307;c__Polyangia_463783;o__Polyangiales;f__Polyangiaceae	2
b501cf768c70635275f3ad9a451b4aa1	k__Bacteria;p__Verrucomicrobiota;c__Verrucomicrobiae;o__Verrucomicrobiales;f__Akkermansiaceae;g__Luteolibacter_776279	2
9bdd79bce7c8229beeb50ab15f0f7f42	k__Bacteria;p__Bacteroidota;c__Bacteroidia;o__Sphingobacteriales;f__Sphingobacteriaceae;g__Sphingobacterium;s__Sphingobacterium_zeae	2
b25c920403dc52a6ee5d8db5c5a1ec27	k__Bacteria;p__Actinobacteriota;c__Acidimicrobiia_401430;o__Acidimicrobiales;f__JACDCH01;g__VFJN01;s__VFJN01_sp009694375	2
f40697a2674d9aa2de860e7ebb114eab	k__Bacteria;p__Planctomycetota;c__Planctomycetia;o__Gemmatales;f__;g__;s__	2
b4f4de2aca6d4cd0b82f3a5b0653eedf	k__Bacteria;p__Planctomycetota;c__Phycisphaerae;o__Tepidisphaerales;f__Tepidisphaeraceae;g__Tepidisphaera;s__Tepidisphaera_mucosa	2
64e621be6e4806755c1914269b62d27b	k__Bacteria;p__Acidobacteriota;c__Thermoanaerobaculia;o__UBA5066;f__Gp7_AA6;g__Gp7_AA6;s__Gp7_AA6_sp003222385	2
eea1178b34396a75d075476523f2d239	k__Bacteria;p__Chloroflexota;c__Chloroflexia;o__Chloroflexales_407288;f__Roseiflexaceae;g__Kouleothrix;s__Kouleothrix_aurantiaca	2
f4483fc2a62a038726d9095b0639351c	k__Bacteria	2
87439f2cf2263c4a42cc9a136879d4d9	k__Bacteria;p__Bacteroidota;c__Bacteroidia;o__Cytophagales	2
16e23a16b4c8a4c91ce06578bff66418	k__Bacteria;p__Eisenbacteria;c__RBG_16_71_46;o__RBG_16_71_46;f__RBG_16_71_46	2
3312e438c1c9ff2664898ffa3c13dc7d	k__Bacteria;p__Bacteroidota;c__Bacteroidia;o__Chitinophagales;f__Chitinophagaceae_966727	2
786ef253fc8d5f67862bcee703807ac7	k__Bacteria	2
6e6e97223838fefa6d1e0cf7c06f2795	k__Bacteria	2
12c46d65da54b5dfff27b28ee9ddcd4c	k__Bacteria;p__Chloroflexota;c__Limnocylindria;o__Limnocylindrales;f__CSP1_4;g__GWC2_73_18;s__	2
2d5bcaf74c298985bf60d35286cd78f8	k__Bacteria;p__Bacteroidota;c__Bacteroidia	2
ac4cb173cbe7ec963ea610dc70f136eb	k__Bacteria;p__Acidobacteriota;c__Acidobacteriae;o__Acidobacteriales;f__Acidobacteriaceae;g__Edaphobacter_415416	2
7645c134d629e7098d32d970b0ba6a74	k__Bacteria;p__Proteobacteria;c__Alphaproteobacteria;o__Caulobacterales;f__Caulobacteraceae;g__Phenylobacterium	2
0f6e2220e9cea110fd2518fe18a52480	k__Bacteria;p__Desulfobacterota_D;c__UBA1144;o__UBA2774;f__CSP1_2;g__HRBIN37;s__HRBIN37_sp002898375	2
4e9d344411ff33435ca0497f4c4de5b4	k__Bacteria	2
1b0689f1be8aae89fc787f65cd0309ca	k__Bacteria;p__Proteobacteria;c__Gammaproteobacteria;o__Burkholderiales_592524	2
dbfb9c8a960b71ca23369fe4a16e4e24	k__Bacteria;p__Proteobacteria;c__Gammaproteobacteria	2
6355d94581294098c6a3b148cbc9cea8	k__Bacteria;p__Actinobacteriota;c__Actinomycetia	2
7da36ccf46fe6939e072b8cf84ab9adc	k__Bacteria	2
41f8432ed34c335ce18a317eea705230	k__Bacteria;p__Verrucomicrobiota;c__Verrucomicrobiae;o__Verrucomicrobiales;f__Verrucomicrobiaceae;g__Prosthecobacter	2
db92cbd963bba3ef58cc0920b62b6ddb	k__Bacteria;p__Bacteroidota;c__Bacteroidia;o__Cytophagales;f__Cytophagaceae;g__Cytophaga;s__	2
d9246b3ec7e05d3010b182b277e191d1	k__Bacteria;p__Proteobacteria;c__Gammaproteobacteria	2
d8147a0fa0e5ec00a6b281efd7d4b6fb	k__Bacteria;p__Chloroflexota;c__Anaerolineae;o__Aggregatilineales	2
778c03c76b129f4ffbcc4607eca4eb8f	k__Bacteria	2
4c46fd9a091a2261f78f71ed1740b177	k__Bacteria;p__Actinobacteriota;c__Actinomycetia;o__Streptomycetales_400645;f__Streptomycetaceae_400641	2
3b041c7b133d7a1a2b7c290b70f8eb9f	k__Bacteria;p__Patescibacteria;c__Doudnabacteria;o__UBA920;f__2_01_FULL_46_14;g__2_01_FULL_46_14;s__2_01_FULL_46_14_sp001777515	2
6cef11a8361c25db9d9a209dc8084a81	k__Bacteria;p__Planctomycetota;c__Brocadiae;o__Brocadiales;f__;g__;s__	2
ac18cb457cd6d165d545bf75ea49a51e	k__Bacteria;p__Acidobacteriota;c__Vicinamibacteria;o__Vicinamibacterales;f__UBA2999;g__;s__	2
36e9657265327b96ef9cdce15b202268	k__Bacteria;p__Gemmatimonadota;c__Gemmatimonadetes;o__Gemmatimonadales;f__Gemmatimonadaceae	2
6f4514f9754267b25d0e7334ec1bfa0f	k__Bacteria;p__Myxococcota_A_473307;c__UBA9042;o__UBA9042;f__;g__;s__	2
baa6456430a8ad5b433969273f756397	k__Bacteria;p__Chloroflexota;c__Anaerolineae	2
8010624e549e6fca489c306f2900784a	k__Bacteria;p__Gemmatimonadota;c__Gemmatimonadetes;o__Longimicrobiales;f__RSA9;g__RSA9;s__	2
8b4aa00edc1eb2ce6cf49f765a4e1c9c	k__Bacteria;p__Proteobacteria;c__Gammaproteobacteria;o__Steroidobacterales;f__Steroidobacteraceae;g__Steroidobacter_A_608633;s__Steroidobacter_denitrificans	2
dc574a1f0442b3a02c06e7b08c060e19	k__Bacteria;p__Planctomycetota;c__Phycisphaerae;o__UBA1845;f__PWPN01;g__JAAYDF01;s__JAAYDF01_sp012729395	2
f955e94bd8d66b29d16675c9c0dc7a10	k__Bacteria	2
3324fe7408eb887333d7cec8720cf8a9	k__Bacteria;p__Patescibacteria;c__Saccharimonadia;o__UBA4664;f__UBA4664;g__UBA4664;s__UBA4664_sp002415345	2
2632151d8b7cee81c20f09677eed95e1	k__Bacteria;p__Methylomirabilota;c__Methylomirabilia;o__Methylomirabilales;f__2_02_FULL_66_22;g__2_02_FULL_66_22;s__2_02_FULL_66_22_sp001771285	2
b135f7798d6b0f8ce48b05903979aa03	k__Bacteria;p__Dependentiae;c__Babeliae;o__Babeliales;f__Vermiphilaceae;g__Vermiphilus;s__Vermiphilus_pyriformis	2
8dce9f368f35110e478e39d4e06475b0	k__Bacteria;p__Chloroflexota;c__Chloroflexia;o__Chloroflexales_407288;f__Roseiflexaceae	2
606a788d30a857f7f623fa9e77f480bd	k__Bacteria;p__Chloroflexota	2
7322eed0c10ac36e1d188a2a66421443	k__Bacteria;p__Bdellovibrionota_E;c__Bdellovibrionia_A_470743;o__UBA1018;f__UBA1018;g__XYD1_FULL_53_11;s__XYD1_FULL_53_11_sp001770165	2
a864baa5b8468c426e48abe116568824	k__Bacteria;p__Acidobacteriota;c__Blastocatellia;o__Pyrinomonadales	2
91958675771508a4f814e2f252351405	k__Bacteria;p__Bacteroidota;c__Bacteroidia	2
179aabc435408aca257ac64035e77b32	k__Bacteria;p__Gemmatimonadota;c__Gemmatimonadetes;o__Gemmatimonadales;f__Gemmatimonadaceae;g__JAABRT01;s__JAABRT01_sp011390935	2
1ccea2c5629318d74bf225d6a075a7fc	k__Bacteria;p__Gemmatimonadota;c__Gemmatimonadetes;o__Longimicrobiales;f__RSA9;g__RSA9;s__	2
6e687dc024d7b525086be9676163dab8	k__Bacteria;p__Proteobacteria;c__Gammaproteobacteria;o__Burkholderiales_592522;f__Burkholderiaceae_A_592522	2
378ee23e53da8ef504b568f82b0cf2f5	k__Bacteria;p__Verrucomicrobiota;c__Verrucomicrobiae;o__Methylacidiphilales	2
7a13fd50ca9349b2395e08a9fd0fc0e8	k__Bacteria;p__Bacteroidota;c__Bacteroidia;o__AKYH767;f__B_17BO;g__;s__	2
4e3946efbb9a06de8f96edefbec2bedd	k__Bacteria;p__Myxococcota_A_473307;c__Polyangia_463783;o__Polyangiales;f__SG8_38	2
b6e001fc8af4e64f0d67c4070ae41241	k__Bacteria;p__Bacteroidota;c__Bacteroidia;o__Chitinophagales;f__Chitinophagaceae_966727;g__VBAS01;s__VBAS01_sp004322425	2
963ce57977a9a45076c01e2cf252c3db	k__Bacteria;p__Planctomycetota;c__Planctomycetia;o__Pirellulales;f__Lacipirellulaceae;g__;s__	2
ef5abefa656a3186a571bdc7731b668b	k__Bacteria;p__Patescibacteria;c__Saccharimonadia;o__Saccharimonadales	2
cc7768b625ecced50d77f8f07c7b09a4	k__Bacteria;p__Acidobacteriota;c__Vicinamibacteria;o__Vicinamibacterales;f__SCN_69_37;g__SCN_69_37;s__SCN_69_37_sp001724025	2
ec2099bcc3d0c2a9e967c73e2eaaa563	k__Bacteria;p__Proteobacteria;c__Gammaproteobacteria;o__PIVX01;f__PIVX01;g__PIVX01;s__PIVX01_sp003353785	2
4d7e9cdb4ed4ccc12b1242ac35e5a199	k__Bacteria;p__Chloroflexota;c__Chloroflexia;o__Chloroflexales_407288;f__Roseiflexaceae	2
c92efc365373f112c1f0785dbf0cf16b	k__Bacteria	2
68c64c8d401a9df8dcc75350da58d581	k__Bacteria;p__Acidobacteriota;c__Vicinamibacteria;o__Vicinamibacterales	2
fc24071ca3571d7107ac231e0f90ddeb	k__Bacteria;p__Bdellovibrionota_E;c__UBA2428;o__UBA2428;f__UBA2428;g__JAACVK01;s__JAACVK01_sp009991595	2
3f81d30065f54eb19bf0a0f321eb4eb1	k__Bacteria;p__Proteobacteria;c__Gammaproteobacteria;o__Xanthomonadales_616009;f__Xanthomonadaceae_616009	2
eda7e06bf619d4d3e47481f18b84f926	k__Bacteria;p__Proteobacteria;c__Gammaproteobacteria;o__Burkholderiales_592524;f__Burkholderiaceae_A_574758;g__Massilia	2
c97f09202f961e16ef9044ec854e11f0	k__Bacteria;p__Planctomycetota;c__Planctomycetia;o__Pirellulales;f__Pirellulaceae	2
146b31f071feb1364b3e2f2cca7d3117	k__Bacteria	2
092f9e6a4ed0d3e731fcfdc0f1048ca7	k__Bacteria	2
a7caa674c18da5f98e132cc664830a51	k__Bacteria;p__Dependentiae;c__Babeliae;o__Babeliales	2
227838a5691ff5a481a28b29f32c61e7	k__Bacteria;p__Patescibacteria;c__Saccharimonadia;o__Saccharimonadales;f__AMD01;g__;s__	2
f2f4249b0c11b6d93d3ef27435b6cc7b	k__Bacteria;p__Myxococcota_A_473307;c__Polyangia_463783;o__DRWM01;f__JAAZOP01;g__JAAZOP01;s__	2
5ae01e4682977a029155e2819673153b	k__Bacteria;p__Bacteroidota;c__Bacteroidia;o__Cytophagales;f__Hymenobacteraceae	2
8c75ee7533e21841eb2242708f54cabd	k__Bacteria;p__Nitrospirota_A_437815;c__Nitrospiria;o__Nitrospirales;f__Nitrospiraceae	2
ea06e9eeefe21dd5e355d2693d627298	k__Bacteria;p__Methylomirabilota;c__Methylomirabilia;o__Rokubacteriales;f__;g__;s__	2
0c18c9477adbe095b61e082cbf4697a6	k__Bacteria;p__Myxococcota_A_473307;c__;o__;f__;g__;s__	2
86239ca60718f76e4992772b177d04af	k__Bacteria;p__Proteobacteria;c__Gammaproteobacteria;o__Burkholderiales_592524;f__Burkholderiaceae_A_574758;g__Massilia	2
2cce835e358e10d04b0ca11abf071260	k__Bacteria;p__Actinobacteriota;c__Actinomycetia;o__Mycobacteriales;f__Micromonosporaceae	2
6597f77038b9f424e34edb0b472dd0c4	k__Bacteria;p__Proteobacteria;c__Gammaproteobacteria;o__Ectothiorhodospirales;f__Acidihalobacteraceae;g__;s__	2

## Sheet: category3_common_species
OTUID	Taxonomy	SUM_Abundance
f7b5456689a718873d4918df3b149eed	k__Archaea;p__Thermoproteota;c__Nitrososphaeria_A;o__Nitrososphaerales;f__Nitrososphaeraceae;g__TA_21;s__TA_21_sp005877075	14815
0a620dde8908ada112fb9b836fdd0cf4	k__Bacteria;p__Acidobacteriota;c__Blastocatellia;o__Pyrinomonadales;f__Pyrinomonadaceae_433871;g__PSRF01;s__PSRF01_sp002427845	9981
fd29b77db63574b9487481802ed56203	k__Bacteria;p__Proteobacteria;c__Gammaproteobacteria;o__Pseudomonadales_660879;f__Moraxellaceae;g__Acinetobacter	11682
01bea3b9c4f7dd361fecacd49d4aea9d	k__Bacteria;p__Proteobacteria;c__Gammaproteobacteria;o__Burkholderiales_592524;f__Burkholderiaceae_A_574758;g__Massilia	6539
c2f98fba5affd1128602ebbecb3b92b6	k__Bacteria;p__Methylomirabilota;c__Methylomirabilia;o__Rokubacteriales;f__CSP1_6;g__;s__	4736
b4c692592c204cd31364923c9b5292b2	k__Bacteria;p__Acidobacteriota;c__Blastocatellia;o__Pyrinomonadales;f__Pyrinomonadaceae_433871;g__PSRF01;s__PSRF01_sp002427845	4690
1a8896d4a7f7a7d21671d8381385c472	k__Bacteria;p__Proteobacteria;c__Alphaproteobacteria;o__Sphingomonadales;f__Sphingomonadaceae;g__Sphingomicrobium_483265	3930
b516dd322188defabcf97f311c7e4e9e	k__Bacteria;p__Planctomycetota;c__Phycisphaerae;o__Tepidisphaerales;f__Tepidisphaeraceae;g__DSYW01;s__DSYW01_sp011367345	4478
bf8292f976e97d87522a1d1fc6481d5d	k__Bacteria;p__Acidobacteriota;c__Blastocatellia;o__Pyrinomonadales;f__Pyrinomonadaceae_433871;g__PSRF01;s__PSRF01_sp002427845	5158
135da45109237d55ea9c6b2d72013eb5	k__Bacteria;p__Actinobacteriota;c__Actinomycetia;o__Actinomycetales;f__Micrococcaceae	6284
0d07bd10e0d5031d5c9f139d0a60ff93	k__Bacteria;p__Proteobacteria;c__Alphaproteobacteria;o__Sphingomonadales;f__Sphingomonadaceae;g__Sphingomicrobium_483265	3232
f2ce459a5a752f96514fca2ecad48a3e	k__Bacteria;p__Proteobacteria;c__Alphaproteobacteria;o__Sphingomonadales;f__Sphingomonadaceae;g__Sphingomicrobium_483265;s__Sphingomicrobium_sediminicola	3203
bd1a491b71e9ba90a48a31b30aac1e74	k__Bacteria;p__Acidobacteriota;c__Blastocatellia;o__Pyrinomonadales;f__Arenimicrobiaceae_433911;g__Arenimicrobium;s__Arenimicrobium_luteum	2965
03871d3e099c9ad40ec0f252c9320f0b	k__Bacteria;p__Proteobacteria;c__Gammaproteobacteria;o__Burkholderiales_592522;f__Burkholderiaceae_A_592522;g__Ramlibacter_582307	4121
4411fced9702ed2a5eb72c4cf8b7f18e	k__Bacteria;p__Proteobacteria;c__Alphaproteobacteria;o__Sphingomonadales;f__Sphingomonadaceae;g__Allosphingosinicella;s__	3094
26a9258d55f1e3b54bea2e4456286407	k__Bacteria;p__Acidobacteriota;c__Vicinamibacteria;o__Vicinamibacterales;f__UBA2999;g__;s__	3608
2e7169a1b50b31fb370f6deda7ad8570	k__Bacteria;p__Proteobacteria;c__Gammaproteobacteria;o__Burkholderiales_597433;f__SG8_39;g__SCGC_AG_212_J23;s__SCGC_AG_212_J23_sp005881595	2955
bbbfafedeb777c2eb1a3ab7304f97a2d	k__Bacteria;p__Acidobacteriota;c__Vicinamibacteria;o__Vicinamibacterales;f__UBA2999;g__;s__	3372
51d4d9145a3565b569b0a57cdb0d26fb	k__Bacteria;p__Proteobacteria;c__Gammaproteobacteria;o__Burkholderiales_597433;f__SG8_39;g__SCGC_AG_212_J23;s__SCGC_AG_212_J23_sp005881595	3153
ab40844eebe114d79d092c09ee2e47b3	k__Bacteria;p__Acidobacteriota;c__Vicinamibacteria;o__Vicinamibacterales;f__UBA2999;g__;s__	3303
60c8d8a9c4650bfccca39e7910c8aff8	k__Bacteria;p__Proteobacteria;c__Alphaproteobacteria;o__Sphingomonadales;f__Sphingomonadaceae;g__Sphingomicrobium_483265;s__Sphingomicrobium_sediminicola	2492
5f1de2b0481260263558b69df2c94f2d	k__Bacteria;p__Actinobacteriota;c__Acidimicrobiia_401430;o__Acidimicrobiales;f__TK06	3360
eec46e489fd607a9c4142013fbd635ee	k__Bacteria;p__Proteobacteria;c__Alphaproteobacteria;o__Sphingomonadales;f__Sphingomonadaceae;g__Sphingomicrobium_483265;s__Sphingomonas_arenae	2800
367abbec4f2c6a09ab9472bbfb6c3cfa	k__Bacteria;p__Gemmatimonadota;c__Gemmatimonadetes;o__Gemmatimonadales;f__Gemmatimonadaceae;g__SCN_70_22;s__	3597
34a209c1f0e8fe00c90072d2621611d5	k__Archaea;p__Thermoproteota;c__Nitrososphaeria_A;o__Nitrososphaerales;f__Nitrososphaeraceae;g__Nitrosocosmicus;s__Nitrosocosmicus_hydrocola	3476
c25bb4ab48d4f74666ca6053f8e3bb13	k__Bacteria;p__Bacteroidota;c__Bacteroidia;o__Cytophagales;f__Hymenobacteraceae;g__Pontibacter_909912;s__	2120
4dae65de26a54a5d99d5058d0478148c	k__Bacteria;p__Acidobacteriota;c__Blastocatellia;o__Pyrinomonadales;f__Pyrinomonadaceae_433871;g__PSRF01;s__	3046
640f3b453e14f8ea65a3b80b1e1c958c	k__Bacteria;p__Acidobacteriota;c__Blastocatellia;o__Pyrinomonadales;f__Pyrinomonadaceae_433871;g__PSRF01;s__PSRF01_sp002427845	2197
b05a4962df80942c3eb2f66920aeba57	k__Bacteria;p__Acidobacteriota;c__Blastocatellia;o__Pyrinomonadales;f__Pyrinomonadaceae_433871	2261
f6c45d77418f91ae813781f9af24d7f5	k__Bacteria;p__CSP1_3;c__CSP1_3;o__CSP1_3;f__13_1_40CM_64_14;g__NP_4;s__NP_4_sp005882295	1871
7b78ac5cb04e02f572c1123c236f1f9d	k__Bacteria;p__Proteobacteria;c__Alphaproteobacteria	1960
37f7db624eb2365dd8e5b657367176cf	k__Bacteria;p__Bacteroidota;c__Bacteroidia;o__Cytophagales;f__Cyclobacteriaceae_900466;g__Chryseotalea;s__	3204
700037e3a7a39409b20e333daa980ed2	k__Bacteria;p__Acidobacteriota;c__Blastocatellia;o__Pyrinomonadales;f__Pyrinomonadaceae_433871;g__PSRF01;s__PSRF01_sp002427845	2003
8b26e8edbb952b96c14be8b5a3ac5f64	k__Bacteria;p__Acidobacteriota;c__Blastocatellia;o__Pyrinomonadales	2563
538dcea1e6e6369bab718d5149284b1a	k__Bacteria;p__Proteobacteria;c__Gammaproteobacteria;o__Burkholderiales_597439;f__Usitatibacteraceae;g__Usitatibacter;s__	2311
ae6924429f817d87a90c2d93f72c2bfd	k__Bacteria;p__Acidobacteriota;c__Blastocatellia;o__Pyrinomonadales;f__Pyrinomonadaceae_433871;g__PSRF01;s__PSRF01_sp002427845	2011
8bd5184fd8c76b3bebf329604c8a1556	k__Bacteria;p__Gemmatimonadota;c__Gemmatimonadetes;o__Longimicrobiales;f__Longimicrobiaceae;g__Longimicrobium;s__Longimicrobium_terrae	1821
d6a34ff54361f09d09808c27b07eefae	k__Bacteria;p__Proteobacteria;c__Gammaproteobacteria;o__Burkholderiales_597439;f__Usitatibacteraceae;g__Usitatibacter;s__	1976
3486a5b8a58226adb2d5125a63ee280c	k__Bacteria;p__Acidobacteriota;c__Vicinamibacteria;o__Vicinamibacterales;f__UBA2999;g__WHSN01	2261
d05a77e8935975dde210b2de737776a2	k__Bacteria;p__Gemmatimonadota;c__Gemmatimonadetes;o__Gemmatimonadales;f__Gemmatimonadaceae;g__SCN_70_22;s__	3206
76001e39c08cdccc36e7d57318b3a184	k__Bacteria;p__Proteobacteria;c__Alphaproteobacteria;o__Sphingomonadales;f__Sphingomonadaceae;g__Sphingomicrobium_483265;s__Sphingomicrobium_daechungense	2010
991e4bea2a02163c77bad4e81c910d0e	k__Bacteria;p__Nitrospirota_A_437815;c__Nitrospiria;o__Nitrospirales;f__Nitrospiraceae;g__Nitrospira_C;s__	1504
bd63ba4a8ea890b75fd49cd653a308f5	k__Bacteria;p__Proteobacteria;c__Alphaproteobacteria;o__Sphingomonadales;f__Sphingomonadaceae;g__Sphingomicrobium_483265	1441
022be93e2668bc1af467f7b10750ea18	k__Bacteria;p__Actinobacteriota;c__Actinomycetia;o__Mycobacteriales;f__Geodermatophilaceae;g__Blastococcus	2311
29b8fa794d009b1fed98633dfc969da7	k__Bacteria;p__Planctomycetota;c__Phycisphaerae;o__Tepidisphaerales;f__Tepidisphaeraceae;g__UBA2421;s__	1732
4ebd3989f775315d36985e661d364318	k__Bacteria;p__Proteobacteria;c__Alphaproteobacteria;o__Dongiales;f__Dongiaceae;g__SYSU_D60009;s__SYSU_D60009_sp003574735	2189
d747e4b70e7bb8983cf486701ed6c33b	k__Bacteria;p__Actinobacteriota;c__Acidimicrobiia_401430;o__Acidimicrobiales	2194
cac1914fff4a7014ad72f9cdc3955529	k__Bacteria;p__Acidobacteriota;c__Blastocatellia;o__Pyrinomonadales;f__Pyrinomonadaceae_427640;g__OLB17_427637;s__OLB17_sp003223025	1882
4e911328b221ac1f2fcb135460443fcc	k__Bacteria;p__Acidobacteriota;c__Vicinamibacteria;o__Vicinamibacterales;f__;g__;s__	1685
cf40f423e6a245edc7e01ad751d1646f	k__Bacteria;p__Gemmatimonadota;c__Gemmatimonadetes;o__Gemmatimonadales;f__GWC2_71_9;g__JABFSM01;s__JABFSM01_sp009692115	1504
717695088861a72411a8e7bd376918fa	k__Bacteria;p__Acidobacteriota;c__Blastocatellia;o__Pyrinomonadales;f__Pyrinomonadaceae_433871;g__PSRF01;s__PSRF01_sp002427845	1840
ad63e1cb1644a2b5918a5388dc3043de	k__Bacteria;p__Acidobacteriota;c__Blastocatellia;o__Pyrinomonadales;f__Pyrinomonadaceae_433871;g__UBA11740;s__UBA11740_sp003168335	2024
758fce541e0f7cbfbef0e4129cf17292	k__Bacteria;p__Planctomycetota;c__Phycisphaerae;o__Tepidisphaerales;f__Tepidisphaeraceae;g__UBA2421;s__	1731
6b01900e1ca2a1e473ff2bd4957765a3	k__Bacteria;p__Gemmatimonadota;c__Gemmatimonadetes;o__Gemmatimonadales;f__Gemmatimonadaceae	2180
e38e859b80f21ac6764e9d71e5a5eb17	k__Bacteria;p__Bacteroidota;c__Bacteroidia;o__Chitinophagales;f__Chitinophagaceae_966727;g__VBAR01;s__VBAR01_sp005882315	2047
768b9a17a77456648e3c18c008690adf	k__Bacteria;p__Acidobacteriota;c__Vicinamibacteria;o__Vicinamibacterales;f__UBA2999;g__;s__	1781
e341ee7b6fd9af331f9985c91bd7c34d	k__Bacteria;p__Proteobacteria;c__Gammaproteobacteria;o__Xanthomonadales_616009;f__Xanthomonadaceae_616009;g__Thermomonas_615664;s__Thermomonas_carbonis	1763
a5aa7acd152d8347f2c6ca8b15d88ca5	k__Bacteria;p__Proteobacteria;c__Gammaproteobacteria;o__Burkholderiales_592522;f__Burkholderiaceae_A_592522	1929
2e20949c586f6a924499a47a37005b4a	k__Bacteria;p__Gemmatimonadota;c__Gemmatimonadetes;o__Gemmatimonadales;f__Gemmatimonadaceae;g__Gemmatimonas;s__Gemmatimonas_aurantiaca	2649
bd6ea2e179993f53992626e8912a0240	k__Bacteria;p__Proteobacteria;c__Gammaproteobacteria;o__Enterobacterales_A_737866;f__Enterobacteriaceae_A;g__Escherichia_710834	785
5bb82d8a363dca344411dcbb1152d9ee	k__Bacteria;p__Gemmatimonadota;c__Gemmatimonadetes;o__Gemmatimonadales;f__Gemmatimonadaceae	2033
7a6bb92e30395c9037dc1a2dc6e3148a	k__Bacteria;p__Proteobacteria;c__Alphaproteobacteria;o__Sphingomonadales;f__Sphingomonadaceae	1708
032a825ef4dc8221b9584479092b7e2b	k__Bacteria;p__Proteobacteria;c__Gammaproteobacteria;o__Xanthomonadales_616009;f__Xanthomonadaceae_616009;g__Lysobacter_A_615995	1792
e5454d2537f045a97e0a2fa2fafd14e8	k__Bacteria;p__Proteobacteria;c__Alphaproteobacteria;o__Sphingomonadales;f__Sphingomonadaceae;g__Allosphingosinicella;s__Allosphingosinicella_humi	2234
f6e3679e9c15d38d8981090e94281269	k__Bacteria;p__Acidobacteriota;c__Blastocatellia;o__Pyrinomonadales;f__Arenimicrobiaceae_433911;g__Arenimicrobium;s__Arenimicrobium_luteum	1129
f04bf7d61dcf4f2e55518b0fbcacfb60	k__Bacteria;p__Proteobacteria;c__Gammaproteobacteria;o__Burkholderiales_597433;f__SG8_39;g__SCGC_AG_212_J23;s__SCGC_AG_212_J23_sp005881595	1753
198c7e6765f402ecba48a7b92340d659	k__Bacteria;p__Acidobacteriota;c__Thermoanaerobaculia;o__UBA5066;f__;g__;s__	1611
2bbbda6f0c927e5e0a7b017dd6bd58e0	k__Bacteria;p__Desulfobacterota_B;c__Binatia;o__UBA9968;f__UBA9968;g__;s__	954
771b05cf157ca0c74823438f1ee97512	k__Bacteria;p__Acidobacteriota;c__Vicinamibacteria;o__Vicinamibacterales;f__UBA2999;g__;s__	1386
c1f7ef882997a499f1c2037ed6dc9842	k__Bacteria;p__Proteobacteria;c__Alphaproteobacteria;o__Sphingomonadales;f__Sphingomonadaceae;g__Croceibacterium_484881;s__Croceibacterium_sp001427865	1904
edd87dc47a6b53f7b7572a834df19045	k__Bacteria;p__Gemmatimonadota;c__Gemmatimonadetes;o__Gemmatimonadales;f__Gemmatimonadaceae	1810
56f40a2d6f608d54a7fc79db37021831	k__Bacteria;p__Verrucomicrobiota;c__Verrucomicrobiae;o__Pedosphaerales;f__;g__;s__	1855
e4b1fb9668810b5b1fdeb523e11a9ff6	k__Bacteria;p__Chloroflexota;c__Limnocylindria;o__Limnocylindrales;f__CSP1_4;g__GWC2_73_18;s__	1563
6869693173970009270be5c2729d698d	k__Bacteria;p__Proteobacteria;c__Gammaproteobacteria;o__Burkholderiales_597433;f__SG8_39;g__SCGC_AG_212_J23;s__SCGC_AG_212_J23_sp005881595	1274
259f702eba17346e8ad81d8e8fe55774	k__Bacteria;p__Gemmatimonadota;c__Gemmatimonadetes;o__Gemmatimonadales;f__GWC2_71_9;g__JABFSM01;s__JABFSM01_sp009692115	2033
492109a4ed3cf89e4ca270bd6a090a5e	k__Bacteria;p__Proteobacteria;c__Gammaproteobacteria;o__Burkholderiales_592524;f__Burkholderiaceae_A_574758;g__Massilia	1876
67a50f0e2f06ffcc96c0279c472e5a39	k__Bacteria;p__Verrucomicrobiota;c__Verrucomicrobiae;o__Verrucomicrobiales;f__Akkermansiaceae;g__Luteolibacter_776537;s__Luteolibacter_ambystomatis	3771
b868f9df4c2f1e4b838f3305b7d417ff	k__Bacteria;p__Proteobacteria;c__Gammaproteobacteria;o__Burkholderiales_592522;f__Burkholderiaceae_A_592522;g__Ramlibacter_582307	1081
8d47106e084c76f8ea0b8c186eb6e6d5	k__Bacteria;p__Planctomycetota;c__Phycisphaerae;o__Tepidisphaerales;f__Tepidisphaeraceae;g__UBA2421;s__	1430
ac17b329ea64db1b6244180aa440e038	k__Bacteria;p__Gemmatimonadota;c__Gemmatimonadetes;o__Gemmatimonadales;f__Gemmatimonadaceae;g__Roseisolibacter;s__Roseisolibacter_agri	1405
5c296af0aebb6ede4a0595f3dd0ee949	k__Bacteria;p__Proteobacteria;c__Alphaproteobacteria;o__Sphingomonadales;f__Sphingomonadaceae;g__Sphingomicrobium_483265	1234
5ea57c8f6542164098ece040dfd260b6	k__Bacteria;p__Proteobacteria;c__Gammaproteobacteria;o__Burkholderiales_592524;f__Burkholderiaceae_A_574758;g__Massilia	1375
b783b5ac162267034048a2d41403b801	k__Bacteria;p__Acidobacteriota;c__Blastocatellia;o__Pyrinomonadales;f__Pyrinomonadaceae_433871;g__UBA11740;s__UBA11740_sp003168335	2196
f7794f77b8f512bbe603ac4affb0dded	k__Archaea;p__Thermoproteota;c__Nitrososphaeria_A;o__Nitrososphaerales;f__Nitrososphaeraceae;g__Nitrosocosmicus	1570
32c5be231d64493b1efc968bada9e74c	k__Bacteria;p__Proteobacteria;c__Alphaproteobacteria;o__Sphingomonadales;f__Sphingomonadaceae;g__Sphingomicrobium_483265;s__Sphingomicrobium_mesophila	1144
882211a4641f2a053a49be29f94adaf2	k__Bacteria;p__Acidobacteriota;c__Vicinamibacteria;o__Vicinamibacterales;f__UBA2999;g__WHSN01	1618
1464157053fb679bb41eb163c0519708	k__Bacteria;p__Proteobacteria;c__Gammaproteobacteria;o__Xanthomonadales_616009;f__Xanthomonadaceae_616009;g__Arenimonas_613591;s__Arenimonas_oryziterrae	1515
2f7f7641c5bac930da66462ec00764a5	k__Bacteria;p__Planctomycetota;c__Phycisphaerae;o__Tepidisphaerales;f__Tepidisphaeraceae;g__UBA2421;s__	1399
bec44493abd3c276aa294e9619adb769	k__Bacteria;p__Acidobacteriota;c__Vicinamibacteria;o__Vicinamibacterales;f__UBA2999;g__;s__	1293
07e863471e13a683e4911bf05179e3aa	k__Bacteria;p__Proteobacteria;c__Gammaproteobacteria;o__Burkholderiales_597433;f__SG8_39;g__SCGC_AG_212_J23;s__SCGC_AG_212_J23_sp005881595	1436
33e94528318a3d05651cb03cf4d020e9	k__Bacteria;p__Proteobacteria;c__Gammaproteobacteria;o__Burkholderiales_597437;f__Casimicrobiaceae;g__VBCG01;s__VBCG01_sp005881895	1172
cd60d4b85887d96ca908753145ddf7c6	k__Bacteria;p__Proteobacteria;c__Gammaproteobacteria;o__Xanthomonadales_616009;f__Xanthomonadaceae_616009	1789
de3f9a34fe6d3d9ad4267d35761f1a6f	k__Bacteria;p__Acidobacteriota;c__Vicinamibacteria;o__Vicinamibacterales;f__UBA2999;g__;s__	1031
b11a4a50585b14e7fdd34a0c9e9c92d5	k__Bacteria;p__Bacteroidota;c__Bacteroidia;o__Chitinophagales;f__Chitinophagaceae_966727;g__Niastella;s__	1363
db8249a41a482cd2beec43fef494bddc	k__Bacteria;p__Bacteroidota;c__Bacteroidia;o__Chitinophagales;f__Chitinophagaceae_966727;g__Flavitalea_936101;s__Flavitalea_populi	1450
a06442a88e54e5374f07df1772a73746	k__Bacteria;p__Gemmatimonadota;c__Gemmatimonadetes;o__Gemmatimonadales;f__GWC2_71_9;g__Palsa_1233;s__	1403
64d04d5e1a0a082933843272250c4d1a	k__Bacteria;p__Proteobacteria;c__Gammaproteobacteria;o__Burkholderiales_597441;f__Nitrosomonadaceae;g__Nitrosospira	3250
468eae00f04b1042024d11146f320f4f	k__Bacteria;p__Gemmatimonadota;c__Gemmatimonadetes;o__Gemmatimonadales;f__Gemmatimonadaceae;g__Gemmatimonas;s__Gemmatimonas_aurantiaca	1466
575819857c6504f582586e6eb70a7a4e	k__Bacteria;p__Proteobacteria;c__Gammaproteobacteria;o__Burkholderiales_592524;f__Burkholderiaceae_A_574758;g__Massilia	955
f5eb61e26d3e3590785b644b44ffc29d	k__Bacteria;p__Proteobacteria;c__Gammaproteobacteria;o__Burkholderiales_597439;f__Usitatibacteraceae;g__Usitatibacter;s__	1494
ffa010c881a9268b68429ac5be15882f	k__Bacteria;p__Proteobacteria;c__Alphaproteobacteria;o__Sphingomonadales;f__Sphingomonadaceae;g__Allosphingosinicella;s__Allosphingosinicella_sp011320075	1231
55e0ad0064ec8b6cdcdb2eee13ce0137	k__Archaea;p__Thermoproteota;c__Nitrososphaeria_A;o__Nitrososphaerales;f__Nitrososphaeraceae;g__Nitrososphaera;s__Nitrososphaera_evergladensis	1607
1eb938d238abd587d0bd6195634b8ba5	k__Bacteria;p__Proteobacteria;c__Alphaproteobacteria;o__Sphingomonadales;f__Sphingomonadaceae;g__Sphingomicrobium_483265;s__Sphingomicrobium_edaphi	1012
c50fd5f46c5028344e9f4d44ee8c5ae3	k__Bacteria;p__Proteobacteria;c__Gammaproteobacteria;o__Burkholderiales_597441	1412
5ea9e5a5c579a80852f8448013515474	k__Bacteria;p__Acidobacteriota;c__Thermoanaerobaculia;o__UBA5704;f__UBA5704	858
9f9b2589672eaa3978d0f3dd8dad7d7e	k__Bacteria;p__Firmicutes_B_370539	1185
24b8e83d6f98ee6c91f96f4cbd38f1c1	k__Bacteria;p__Planctomycetota;c__Phycisphaerae;o__Tepidisphaerales;f__Tepidisphaeraceae;g__UBA2421;s__	1152
7ba64112573b729b351e0bbeee671939	k__Bacteria;p__Proteobacteria;c__Gammaproteobacteria;o__Xanthomonadales_616009;f__Xanthomonadaceae_616009	1748
0ef7a71d4ebec57eba37842e3ccf784e	k__Bacteria;p__Acidobacteriota;c__Thermoanaerobaculia;o__UBA5704;f__UBA5704;g__;s__	1067
497fbeedbfb89141a1a6c038575ec4bf	k__Bacteria;p__Gemmatimonadota;c__Gemmatimonadetes;o__Gemmatimonadales;f__Gemmatimonadaceae	1284
c1d45226519fa9a94c76c9f4bb440345	k__Bacteria;p__Proteobacteria;c__Gammaproteobacteria;o__Burkholderiales_595422;f__Burkholderiaceae_A_595422;g__Achromobacter	1342
9c7566fd452e73077b1ffafee783547d	k__Bacteria;p__Acidobacteriota;c__Vicinamibacteria;o__Vicinamibacterales	1113
12a20b9e49798d80197f2ae9baba6097	k__Bacteria;p__Gemmatimonadota;c__Gemmatimonadetes;o__Gemmatimonadales;f__Gemmatimonadaceae	1110
391f4702de1bee0e9fcd3ea317a682b7	k__Bacteria;p__Planctomycetota;c__Phycisphaerae;o__Tepidisphaerales;f__Tepidisphaeraceae;g__UBA2421;s__	1119
5126e95618156d14cd5b497367fd52fb	k__Bacteria;p__Proteobacteria;c__Alphaproteobacteria;o__Caulobacterales;f__Caulobacteraceae;g__Phenylobacterium;s__Phenylobacterium_kunshanense	1195
989c2315f837954665b3de0f3d421cd6	k__Bacteria;p__Bacteroidota;c__Bacteroidia;o__Chitinophagales;f__Chitinophagaceae_966727	1188
3a8f19847130b075e0aba00366a65b2f	k__Bacteria;p__Acidobacteriota;c__Vicinamibacteria;o__Vicinamibacterales;f__UBA2999;g__;s__	900
e39d335809e5c8bc71eaf4459ae5c7c9	k__Bacteria;p__Actinobacteriota;c__Actinomycetia;o__Mycobacteriales;f__Pseudonocardiaceae;g__Lentzea	1878
740c587b8fba9c1924cc6911428a8ed2	k__Bacteria;p__Proteobacteria;c__Alphaproteobacteria;o__Rhizobiales_A_502138;f__Devosiaceae;g__Devosia_A_501803	1392
d8a491e3dc35c1e588690dc64c7fd6a8	k__Bacteria;p__Methylomirabilota;c__Methylomirabilia;o__Rokubacteriales;f__CSP1_6;g__;s__	1269
66fca327c4dd22314ef8f34842d9ae4f	k__Bacteria;p__Proteobacteria;c__Gammaproteobacteria;o__Burkholderiales_592522;f__Burkholderiaceae_A_592522	1163
ff4361b8193c30fdf7e061c9d7551d54	k__Bacteria;p__Actinobacteriota;c__Acidimicrobiia_401430;o__Acidimicrobiales;f__AC_14;g__AC_14;s__AC_14_sp005888325	1250
baf04105e49b6e7c18304d689b35be42	k__Bacteria;p__Bacteroidota;c__Bacteroidia;o__Cytophagales;f__Hymenobacteraceae;g__Pontibacter_909912;s__	984
4d739eefd497904367c3aafef6881ce2	k__Bacteria;p__Proteobacteria;c__Alphaproteobacteria;o__Sphingomonadales;f__Sphingomonadaceae;g__Allosphingosinicella;s__Allosphingosinicella_sp003347635	1358
a246673692b62c3a1a5cc28b0a6ed202	k__Bacteria;p__Gemmatimonadota;c__Gemmatimonadetes;o__Gemmatimonadales;f__Gemmatimonadaceae;g__AG11;s__	1062
d842bc1f1dc4e3e81a2c8bcbe3bc1440	k__Bacteria;p__Acidobacteriota;c__Vicinamibacteria;o__Vicinamibacterales;f__UBA2999;g__;s__	1080
990e6997c7c78acc4beab20ddeaf7e29	k__Bacteria;p__Proteobacteria;c__Gammaproteobacteria;o__Burkholderiales_597433;f__SG8_39;g__SCGC_AG_212_J23;s__SCGC_AG_212_J23_sp005881595	1325
0ce4e44ad80dc7b0838f4c057626a466	k__Bacteria;p__Proteobacteria;c__Alphaproteobacteria;o__Sphingomonadales;f__Sphingomonadaceae;g__Allosphingosinicella;s__Allosphingosinicella_ginsenosidimutans	1331
05f678a3469f166528b3db9a19d4904e	k__Bacteria;p__Acidobacteriota;c__Thermoanaerobaculia;o__UBA5066;f__;g__;s__	1052
7a65bcfbf16a79efdf23a22b5ab7d0e6	k__Bacteria;p__Proteobacteria;c__Gammaproteobacteria;o__Xanthomonadales_616009;f__Xanthomonadaceae_616009;g__Lysobacter_A_615715;s__Lysobacter_A_dokdonensis	1917
2b2d918e0c16d06fbbcd27a96d50c174	k__Bacteria;p__Planctomycetota;c__Phycisphaerae;o__Tepidisphaerales;f__Tepidisphaeraceae;g__UBA2421;s__	1009
b3548d9fc21551b3270ce8faa1626ec6	k__Bacteria;p__Proteobacteria;c__Gammaproteobacteria;o__Steroidobacterales;f__Steroidobacteraceae;g__Povalibacter;s__	797
97fbeec58c9554da13f1f2f641a0c637	k__Bacteria;p__Proteobacteria;c__Alphaproteobacteria;o__Sphingomonadales;f__Sphingomonadaceae;g__Sphingomicrobium_483265;s__Sphingomicrobium_edaphi	834
2fb703221a3e9bec1d61ee04e50ebe7a	k__Bacteria	1235
d225db15f9cc97a08bfc6b0a3455f2a0	k__Bacteria;p__Bacteroidota;c__Bacteroidia;o__Chitinophagales;f__Chitinophagaceae_966727;g__;s__	1181
c8ccdff90833e45faea1ed202347d075	k__Bacteria;p__Acidobacteriota;c__Vicinamibacteria;o__Vicinamibacterales;f__UBA2999;g__;s__	927
80893ebeef85898f322e248977a4bb22	k__Bacteria;p__Proteobacteria;c__Gammaproteobacteria;o__Burkholderiales_592522;f__Burkholderiaceae_A_592522	800
588e91365c55cece8dee1c00719409f4	k__Bacteria;p__Gemmatimonadota;c__Gemmatimonadetes;o__Gemmatimonadales;f__Gemmatimonadaceae;g__SCN_70_22;s__	1202
24c65922ce5255c88876a16f4bca0d91	k__Bacteria;p__Gemmatimonadota;c__Gemmatimonadetes;o__Gemmatimonadales;f__Gemmatimonadaceae	984
e94bc5b2604f6ab34544bffcacf92a35	k__Bacteria;p__Planctomycetota;c__Phycisphaerae;o__Tepidisphaerales;f__Tepidisphaeraceae;g__UBA2421;s__	1072
f487b36bdc87243d70c3391347d4ea53	k__Bacteria;p__Acidobacteriota;c__Vicinamibacteria;o__Vicinamibacterales;f__UBA2999;g__;s__	946
795d19c64081de2839adcfbaa4edc12b	k__Bacteria;p__Proteobacteria;c__Gammaproteobacteria;o__Burkholderiales_597433;f__SG8_39;g__SCGC_AG_212_J23;s__SCGC_AG_212_J23_sp005881595	1049
7bf2667688373d364d9f9fd75372761c	k__Bacteria;p__Proteobacteria;c__Alphaproteobacteria;o__Sphingomonadales;f__Sphingomonadaceae;g__Sphingomicrobium_483265	944
e9b0bc32aeb278063cc9b6bfacd33064	k__Bacteria;p__Acidobacteriota;c__Vicinamibacteria;o__Vicinamibacterales	1214
d21eb386d62306bcb166d2eb2f123e89	k__Bacteria;p__Planctomycetota;c__Phycisphaerae;o__Tepidisphaerales;f__Tepidisphaeraceae;g__UBA2421;s__	1146
cca15c13ff810c7538cabd056392d6b5	k__Bacteria;p__Verrucomicrobiota;c__Verrucomicrobiae;o__Chthoniobacterales;f__Chthoniobacteraceae;g__VFJQ01;s__VFJQ01_sp009885995	1172
5b3cef1a949b7e2cd60647d8fa57fdba	k__Bacteria	1038
bfe210da6b1bd97b79a0417f21f02bc0	k__Bacteria;p__Verrucomicrobiota;c__Verrucomicrobiae;o__Pedosphaerales;f__Pedosphaeraceae;g__Pedosphaera;s__Pedosphaera_parvula	1047
9d07692d0a8a928034f731f6c1ddd267	k__Bacteria;p__Proteobacteria;c__Gammaproteobacteria;o__Steroidobacterales;f__Steroidobacteraceae;g__SCUD01;s__	1019
76c4caccade9f730bc6aee2b0ccf9ecb	k__Bacteria;p__Proteobacteria;c__Alphaproteobacteria;o__Sphingomonadales;f__Sphingomonadaceae;g__Sphingomicrobium_483265;s__Sphingomicrobium_piscis	743
c24d8a34b5483cbc21ae769876c0d6f4	k__Bacteria;p__Proteobacteria;c__Alphaproteobacteria;o__Sphingomonadales;f__Sphingomonadaceae;g__Sphingomicrobium_483265;s__Sphingomonas_arenae	989
b1797a9e022160715dde90ba9e677edb	k__Bacteria;p__Planctomycetota;c__Phycisphaerae;o__Tepidisphaerales;f__Tepidisphaeraceae;g__UBA2421;s__	822
0ed260389660468c6780166a4423895e	k__Bacteria;p__Gemmatimonadota;c__Gemmatimonadetes;o__Gemmatimonadales;f__GWC2_71_9;g__JABFSM01;s__JABFSM01_sp009692115	1024
d42a8af69ff4d58ef89e497fc3ce7433	k__Bacteria;p__Gemmatimonadota;c__Gemmatimonadetes;o__Longimicrobiales;f__RSA9;g__RSA9;s__	1015
e6a320ce9fec0c44a3f2f6774bbfbabc	k__Bacteria;p__Bacteroidota;c__Bacteroidia;o__Chitinophagales;f__Chitinophagaceae_966727;g__Flaviaesturariibacter;s__	1287
d7c684ef32cc66513e8dde7ef2bd89d2	k__Bacteria;p__Bacteroidota;c__Bacteroidia;o__Cytophagales;f__Hymenobacteraceae;g__Pontibacter_909912;s__Pontibacter_populi	1728
8bc37e723f3d7f01d384449470527e98	k__Bacteria;p__Proteobacteria;c__Gammaproteobacteria;o__Burkholderiales_597441;f__Methylophilaceae;g__MM2;s__MM2_sp001645185	621
4de10cef7ebdcd37306a1422fd2a66ff	k__Bacteria;p__Methylomirabilota;c__Methylomirabilia;o__Rokubacteriales;f__CSP1_6;g__UBA12499;s__	844
411ce7b5c819c5776cc5f5f8009a2d6e	k__Bacteria;p__Proteobacteria;c__Alphaproteobacteria;o__Sphingomonadales;f__Sphingomonadaceae;g__Allosphingosinicella;s__Allosphingosinicella_sp003347635	885
98b0a719421ab98cee0c70d95537f8b0	k__Bacteria;p__Proteobacteria;c__Gammaproteobacteria;o__Steroidobacterales;f__Steroidobacteraceae;g__SCUD01;s__	743
b163468275b99c2191ad76e881ad453b	k__Bacteria;p__Proteobacteria;c__Gammaproteobacteria;o__Steroidobacterales;f__Steroidobacteraceae	763
71c395088115ce89a67f248587dcc166	k__Bacteria;p__Acidobacteriota;c__Vicinamibacteria;o__Vicinamibacterales;f__UBA2999;g__;s__	673
3924e60747d5e2ea0012742140bd6f18	k__Bacteria;p__Proteobacteria;c__Alphaproteobacteria;o__Sphingomonadales;f__Sphingomonadaceae;g__Rhizorhabdus_483366	1068
d3ef359372a7a9e212cc07e700814ba0	k__Bacteria;p__Proteobacteria;c__Alphaproteobacteria;o__Sphingomonadales;f__Sphingomonadaceae;g__Sphingomicrobium_483265;s__Sphingomicrobium_sinipercae	713
d0920e0fda26d4d3ceb229571130bbe8	k__Bacteria;p__Acidobacteriota;c__Blastocatellia;o__Pyrinomonadales;f__Blastocatellaceae_426820;g__Tellurimicrobium;s__	904
2180ffe72ccc961e36e10018c6780e7e	k__Bacteria;p__Chloroflexota;c__Chloroflexia;o__Thermomicrobiales;f__;g__;s__	1099
929a2160864c3c370ce7e47831780f6a	k__Bacteria;p__Proteobacteria;c__Alphaproteobacteria;o__Rhizobiales_A_504705;f__Xanthobacteraceae_503485	812
f65cb122ee44e0ef13a629f00b81ccfc	k__Bacteria;p__Methylomirabilota;c__Methylomirabilia;o__Rokubacteriales;f__CSP1_6;g__UBA12499;s__	861
076432333be0b1ff11db95e191b43cc8	k__Bacteria;p__Gemmatimonadota;c__Gemmatimonadetes;o__Gemmatimonadales;f__GWC2_71_9;g__JABFSM01;s__JABFSM01_sp009692115	759
37fb624e9cf56d47ef30f78d35ae25dc	k__Bacteria;p__Gemmatimonadota;c__Gemmatimonadetes;o__Gemmatimonadales;f__GWC2_71_9;g__JABFSM01;s__JABFSM01_sp009692115	1107
7c223a9af4dd10fc3fbf6da43019fcfe	k__Bacteria;p__Acidobacteriota;c__Vicinamibacteria;o__Vicinamibacterales;f__SCN_69_37;g__SCN_69_37;s__SCN_69_37_sp001724025	826
fced766edfa2d6c9ffda3a669cdfccd6	k__Bacteria;p__Bacteroidota;c__Bacteroidia;o__Chitinophagales;f__Chitinophagaceae_966727	1007
ac0c0f4c6441cf1b786554986bb53045	k__Bacteria;p__Bacteroidota;c__Bacteroidia;o__Chitinophagales;f__Chitinophagaceae_966727;g__Flavisolibacter_B	1258
59113045d57991daacf074bad1659f18	k__Bacteria;p__Proteobacteria;c__Alphaproteobacteria;o__Sphingomonadales;f__Sphingomonadaceae;g__Sphingomicrobium_483265;s__Sphingomicrobium_sediminicola	693
cd7dc12493580710c87797970a9611b3	k__Bacteria;p__Planctomycetota;c__Phycisphaerae;o__Tepidisphaerales;f__Tepidisphaeraceae;g__UBA2421;s__	1089
079e1798e56d962e490c73c2c9fbcb3e	k__Bacteria;p__Planctomycetota;c__Phycisphaerae;o__Tepidisphaerales;f__Tepidisphaeraceae;g__UBA2421;s__	898
0ca3f1e5fa3978f765354cdc97257856	k__Bacteria;p__Proteobacteria;c__Alphaproteobacteria;o__Rhizobiales_A_504723;f__Aestuariivirgaceae;g__Nordella;s__Nordella_sp011046735	796
10f4e3b268c2d2420c871a14034b4a41	k__Bacteria;p__Verrucomicrobiota;c__Verrucomicrobiae;o__Opitutales;f__Opitutaceae;g__ER46;s__ER46_sp003054705	821
77132daf22bdb059513a8e0952458559	k__Bacteria;p__Proteobacteria;c__Alphaproteobacteria;o__Sphingomonadales;f__Sphingomonadaceae;g__Alteraurantiacibacter;s__	989
a53945828b4b6fbc90ce0a553081f61f	k__Bacteria;p__Proteobacteria;c__Gammaproteobacteria;o__Xanthomonadales_613062;f__Rhodanobacteraceae_613062	878
c9e3d676f0b7251480ff94ba9cd029f7	k__Bacteria;p__Acidobacteriota;c__Vicinamibacteria;o__Vicinamibacterales;f__UBA2999;g__;s__	872
4b90a267b2447b5e0698c515412edd21	k__Bacteria;p__Chloroflexota;c__Limnocylindria;o__Limnocylindrales;f__CSP1_4;g__GWC2_73_18;s__	1066
c0a7c920e826a225ec079dd0ff9b2af1	k__Bacteria;p__Actinobacteriota;c__Acidimicrobiia_401430;o__Acidimicrobiales	948
5675a53776d8f94e7a688529d25a9afe	k__Bacteria;p__Actinobacteriota;c__Actinomycetia;o__Propionibacteriales;f__Nocardioidaceae	1491
0acd84093d22266b14227fe552a55fc1	k__Bacteria;p__Gemmatimonadota;c__Gemmatimonadetes;o__Gemmatimonadales;f__Gemmatimonadaceae;g__Gemmatimonas;s__Gemmatimonas_aurantiaca	1232
054998bba57271e86e44ddd35804b47b	k__Bacteria;p__Acidobacteriota;c__Thermoanaerobaculia;o__UBA5066;f__;g__;s__	762
73813b1db24435ad3f77b9603230f53b	k__Archaea;p__Thermoproteota;c__Nitrososphaeria_A;o__Nitrososphaerales;f__Nitrososphaeraceae;g__Nitrososphaera	934
031e81c560e6f41a1c35b52f9ce44a24	k__Bacteria;p__Gemmatimonadota;c__Gemmatimonadetes;o__Gemmatimonadales;f__Gemmatimonadaceae;g__Roseisolibacter;s__Roseisolibacter_agri	1079
b1f463782dda6ce06663b55f8d842f43	k__Archaea;p__Thermoproteota;c__Nitrososphaeria_A;o__Nitrososphaerales;f__Nitrososphaeraceae;g__Nitrosocosmicus	765
58790b5ec3e9b61e9a713ad9c24f1f7c	k__Bacteria;p__Acidobacteriota;c__Blastocatellia;o__Pyrinomonadales;f__Pyrinomonadaceae_433871	811
ec6f0b5e819b892c278220a7e1a864dc	k__Bacteria;p__Proteobacteria;c__Gammaproteobacteria;o__Burkholderiales_592524;f__Burkholderiaceae_A_574758;g__Pseudoduganella	1048
5c279624f6521610092655cb74c6bf63	k__Bacteria;p__Proteobacteria;c__Alphaproteobacteria;o__Sphingomonadales;f__Sphingomonadaceae;g__Sphingobium_A_485959	1519
532cfc97687b05f9437c72a634a52c14	k__Bacteria;p__Acidobacteriota;c__Vicinamibacteria;o__Vicinamibacterales;f__Vicinamibacteraceae;g__Luteitalea;s__Luteitalea_pratensis	757
19aa0873f09690fef6ab92c9577aa22a	k__Bacteria;p__Proteobacteria;c__Alphaproteobacteria;o__Dongiales;f__Dongiaceae;g__SYSU_D60009;s__SYSU_D60009_sp003574735	861
14a4526306a6d4af786c2a269a214808	k__Bacteria;p__Acidobacteriota;c__Vicinamibacteria;o__Vicinamibacterales;f__UBA2999;g__;s__	658
e83dd3c077c66feb1ac4038d6ecf85ee	k__Bacteria;p__Proteobacteria;c__Gammaproteobacteria;o__Burkholderiales_592522;f__Burkholderiaceae_A_592522;g__Piscinibacter	738
b36162aee2ffc6732fe797298dbadb9b	k__Bacteria;p__Gemmatimonadota;c__Gemmatimonadetes;o__Gemmatimonadales;f__Gemmatimonadaceae	745
dba01f40370f61d3eb464d143e3cdb74	k__Bacteria;p__Proteobacteria;c__Gammaproteobacteria;o__Burkholderiales_597437;f__Casimicrobiaceae;g__VBCG01;s__VBCG01_sp005881895	929
4c48a860253a9956817a8eac27008555	k__Bacteria;p__Acidobacteriota;c__Vicinamibacteria;o__Vicinamibacterales;f__UBA2999;g__;s__	703
9327667f9ce922df04a3df1e670a18bf	k__Bacteria;p__Proteobacteria;c__Gammaproteobacteria;o__Burkholderiales_592522;f__Burkholderiaceae_A_592522	832
3d930afa33b45acf4bebeb581aa4eb9f	k__Bacteria;p__Actinobacteriota;c__Acidimicrobiia_401430;o__Acidimicrobiales;f__JACDCH01;g__VFJN01;s__VFJN01_sp009694375	871
98fbcfcddca1654bc5b652988b8b4733	k__Bacteria;p__Verrucomicrobiota;c__Verrucomicrobiae;o__Pedosphaerales;f__Pedosphaeraceae;g__Pedosphaera;s__Pedosphaera_parvula	996
aaa49383dd6a0bb1381a935fab8d432d	k__Bacteria;p__Acidobacteriota;c__Vicinamibacteria;o__Vicinamibacterales;f__UBA2999;g__;s__	656
14e77f02d13819baee0427e2e076ca8d	k__Bacteria;p__Actinobacteriota;c__Acidimicrobiia_401430;o__Acidimicrobiales	784
ede1c9927b9b36a68ce5de246972f90f	k__Bacteria;p__Proteobacteria;c__Gammaproteobacteria;o__GCA_2729495;f__GCA_2729495;g__QUBU01;s__	705
f4b9bd1856cf22cc9b464d404ba9fa0b	k__Archaea;p__Thermoplasmatota;c__Thermoplasmata_1773	572
0778d0947e633bde121926b979682a2a	k__Bacteria;p__Desulfobacterota_G_459544;c__BSN033;o__B13_G15;f__B13_G15	847
8b3436430251cefe545487bf2eccf322	k__Bacteria;p__Gemmatimonadota;c__Gemmatimonadetes;o__Gemmatimonadales;f__Gemmatimonadaceae;g__Roseisolibacter;s__Roseisolibacter_agri	791
e53a6809be2e9222ccb1de6ca2e4a065	k__Bacteria;p__Acidobacteriota;c__Thermoanaerobaculia;o__UBA5066;f__;g__;s__	709
d300d61edf68c2f850963558ba919cfd	k__Bacteria;p__Proteobacteria;c__Alphaproteobacteria;o__Sphingomonadales;f__Sphingomonadaceae;g__Sphingomonas_E_483452;s__Sphingomonas_montis	1682
9ce7f6f6cd96017a5779f72b1bbf1ac7	k__Bacteria;p__Verrucomicrobiota;c__Verrucomicrobiae;o__Pedosphaerales;f__Pedosphaeraceae;g__Pedosphaera;s__Pedosphaera_parvula	679
989ae9610740be947e439d08ef5e9376	k__Bacteria;p__Desulfobacterota_G_459544;c__BSN033;o__B13_G15;f__B13_G15	882
94e8f1227c814383a12fd925b7ae8f65	k__Bacteria;p__Bacteroidota;c__Bacteroidia;o__Chitinophagales;f__Chitinophagaceae_966727;g__Flaviaesturariibacter;s__	1248
128d524a97f1482800c425430def5788	k__Bacteria;p__Proteobacteria;c__Alphaproteobacteria;o__Micropepsales;f__;g__;s__	724
bd44ae93092202d6166281b295f90e5a	k__Bacteria;p__Chloroflexota;c__Limnocylindria;o__QHBO01;f__QHBO01;g__CF_167;s__CF_167_sp005879775	840
39c65f3e0029a5247b06035b2d34c634	k__Bacteria;p__Proteobacteria;c__Gammaproteobacteria;o__Burkholderiales_597441;f__SG8_41;g__UBA5216;s__UBA5216_sp902825845	663
60d0c596a2d6273175fbe8a796c3c7fe	k__Bacteria;p__Acidobacteriota;c__Blastocatellia;o__Pyrinomonadales;f__Blastocatellaceae_430966;g__Aridibacter	564
a758e171695ed320c2d4ea08674c2244	k__Bacteria;p__Proteobacteria;c__Alphaproteobacteria;o__Sphingomonadales;f__Sphingomonadaceae;g__Sphingoaurantiacus;s__Sphingoaurantiacus_polygranulatus	874
cc29c5c40453c3752ff1f2524d194c96	k__Archaea;p__Thermoplasmatota;c__Thermoplasmata_1773	619
acd468c0d9a99c94be0026d784382ef7	k__Bacteria;p__Planctomycetota;c__Phycisphaerae;o__Tepidisphaerales;f__Tepidisphaeraceae;g__UBA2421;s__	739
27f9cfad67d9973d17e591f0af5adc79	k__Bacteria;p__Gemmatimonadota;c__Gemmatimonadetes;o__Longimicrobiales;f__Longimicrobiaceae;g__Longimicrobium;s__Longimicrobium_terrae	776
ce820ca9427321b263629a58ec06bd2e	k__Bacteria;p__Acidobacteriota;c__Vicinamibacteria;o__Vicinamibacterales;f__UBA2999;g__WHSN01;s__	677
d8d7ad2ee4e2475275fdc03e78eb936a	k__Bacteria;p__Proteobacteria;c__Gammaproteobacteria;o__Burkholderiales_597441;f__SG8_41;g__UBA5216;s__UBA5216_sp902825845	777
32201d3b9186663320b491aca137395c	k__Bacteria;p__Acidobacteriota;c__Vicinamibacteria;o__Vicinamibacterales;f__;g__;s__	938
fa28affd66d300aabd34b2200da34cc8	k__Bacteria;p__Proteobacteria;c__Gammaproteobacteria;o__Burkholderiales_592522;f__Burkholderiaceae_A_592522	775
51e5c1d2d4e8864ce7e90f409801f3d8	k__Bacteria;p__Chloroflexota;c__Limnocylindria;o__QHBO01;f__QHBO01;g__CF_167;s__CF_167_sp005879775	916
1ad58eaa29a263f9f25f670ac9096b4d	k__Bacteria;p__Bacteroidota;c__Bacteroidia;o__Chitinophagales;f__Chitinophagaceae_966727	827
2303e85a2aff16a5f74707c2a797071a	k__Bacteria;p__Gemmatimonadota;c__Gemmatimonadetes;o__Gemmatimonadales;f__GWC2_71_9;g__Palsa_1233;s__Palsa_1233_sp003169895	587
1e09afb7afceb3770e0c9b4f2953a597	k__Bacteria;p__Bacteroidota;c__Bacteroidia;o__Chitinophagales;f__Chitinophagaceae_966727;g__Paracnuella;s__Paracnuella_aquatica	1148
fab6f851726434b3297c561a00335dc5	k__Bacteria;p__Actinobacteriota;c__Actinomycetia;o__Propionibacteriales;f__Nocardioidaceae;g__Aeromicrobium	1039
68a0deac606ba6e93644bf1b664f17cb	k__Archaea;p__Thermoproteota;c__Nitrososphaeria_A;o__Nitrososphaerales;f__Nitrososphaeraceae;g__Nitrososphaera	835
06bf73629d3417ca77d852356379e885	k__Bacteria;p__Actinobacteriota;c__Actinomycetia;o__Propionibacteriales;f__Nocardioidaceae;g__Aeromicrobium	1190
fb0763d2fd2d93cbf049e287c7b82034	k__Bacteria;p__Proteobacteria;c__Alphaproteobacteria;o__Sphingomonadales;f__Sphingomonadaceae;g__Allosphingosinicella	1184
8d4eeb732a0aac30c0b685c4d9187f2a	k__Bacteria;p__Acidobacteriota;c__Vicinamibacteria;o__Vicinamibacterales;f__UBA2999;g__;s__	548
16bdeeb1880055516f0dd2296de858bb	k__Bacteria;p__Acidobacteriota;c__Blastocatellia;o__Pyrinomonadales;f__Pyrinomonadaceae_427640;g__OLB17_427637;s__OLB17_sp003223025	654
f0adb48010d0b15b32ef6ee66c4ffbee	k__Bacteria;p__Bacteroidota;c__Bacteroidia;o__Chitinophagales;f__Chitinophagaceae_966727;g__Flavisolibacter_B;s__Flavisolibacter_B_ginsengiterrae	811
7afc2d2e785edbba995ed989d4d7be2a	k__Bacteria;p__Bacteroidota;c__Bacteroidia;o__Chitinophagales;f__Chitinophagaceae_966727;g__Paraflavitalea	681
1651b732d8fd786fbb909e040cb3dfc1	k__Bacteria;p__Proteobacteria;c__Gammaproteobacteria;o__Xanthomonadales_616009;f__Xanthomonadaceae_616009;g__Lysobacter_A_615715;s__Lysobacter_A_dokdonensis	631
1f4483412da572832d7355ab1f87e263	k__Bacteria;p__Actinobacteriota;c__Acidimicrobiia_401430;o__Acidimicrobiales;f__JACDCH01;g__VFJN01;s__VFJN01_sp009694375	774
d915792d96b3eb11c334be2f316e0101	k__Archaea;p__Thermoproteota;c__Nitrososphaeria_A;o__Nitrososphaerales;f__Nitrososphaeraceae;g__Nitrososphaera	860
3a5d49135b280617191557eec11caa76	k__Bacteria;p__Proteobacteria;c__Gammaproteobacteria;o__Burkholderiales_597433;f__SG8_39;g__SCGC_AG_212_J23;s__SCGC_AG_212_J23_sp005881595	786
8df5dbc69851e4701667ead0287fd410	k__Bacteria	652
b56c888d8fee2cf34997fc88ab0e517b	k__Bacteria;p__Acidobacteriota;c__Vicinamibacteria;o__Vicinamibacterales;f__UBA2999;g__;s__	503
2ede9cfe98719862471bc184b53d59ff	k__Bacteria;p__Actinobacteriota;c__Acidimicrobiia_401430;o__Acidimicrobiales;f__Ilumatobacteraceae;g__UBA3006;s__	791
9f3ecb558d91d47fcb05fb2e122e52ec	k__Bacteria;p__Gemmatimonadota;c__Gemmatimonadetes;o__Gemmatimonadales;f__Gemmatimonadaceae	814
17e9099109678b52dda3d2b2aa585391	k__Bacteria;p__Proteobacteria;c__Alphaproteobacteria;o__Sphingomonadales;f__Sphingomonadaceae	434
38a0d70943f8c740e7562c1769d363f9	k__Bacteria;p__Acidobacteriota;c__Vicinamibacteria;o__Vicinamibacterales	679
ba44bf4e0a499dd08b5a8bc561de338d	k__Bacteria;p__Eisenbacteria;c__RBG_16_71_46;o__RBG_16_71_46;f__RBG_16_71_46;g__RBG_16_71_46;s__	725
b133654f870b79f04a6409bc274ceb9e	k__Bacteria;p__Acidobacteriota;c__Thermoanaerobaculia;o__UBA5066;f__Gp7_AA6;g__Gp7_AA6;s__Gp7_AA6_sp003222385	534
81ee6141fe778d956d3e654132dfad26	k__Bacteria;p__Gemmatimonadota;c__Gemmatimonadetes;o__Longimicrobiales;f__Longimicrobiaceae;g__Longimicrobium;s__Longimicrobium_terrae	442
b18214c91ef2005ddd8b5cb20bcebd50	k__Bacteria;p__Gemmatimonadota;c__Gemmatimonadetes;o__Gemmatimonadales;f__Gemmatimonadaceae;g__AG11;s__AG11_sp003223455	730
1eadda835d157bcab487591671ed899b	k__Bacteria;p__Acidobacteriota;c__Vicinamibacteria;o__Vicinamibacterales;f__SCN_69_37;g__SCN_69_37;s__SCN_69_37_sp001724025	819
9281bf4f7e3903054a5e532c026f30db	k__Bacteria;p__Proteobacteria;c__Alphaproteobacteria;o__Sphingomonadales;f__Sphingomonadaceae;g__Allosphingosinicella	1834
3ec322fbe77d83be851c39bbc0889cc1	k__Bacteria;p__Myxococcota_A_473307;c__UBA9160;o__UBA9160;f__;g__;s__	686
2a1662a2c5531aff9e5241e951068975	k__Bacteria;p__Bacteroidota;c__Bacteroidia;o__Chitinophagales;f__Chitinophagaceae_966727	894
f0db9df2403b23f315ef2d0352dacd48	k__Bacteria;p__Gemmatimonadota;c__Gemmatimonadetes;o__Gemmatimonadales;f__Gemmatimonadaceae;g__Gemmatimonas;s__Gemmatimonas_aurantiaca	952
6f89f1096378f9f0c5f7bf2bde42e28c	k__Bacteria;p__Planctomycetota;c__Phycisphaerae;o__Tepidisphaerales;f__Tepidisphaeraceae;g__UBA2421;s__	641
815e060c1062198316c6506a1d314d06	k__Bacteria;p__Bacteroidota;c__Bacteroidia;o__Chitinophagales;f__Chitinophagaceae_966727	769
281defd9f045cf338627280e856fa54a	k__Bacteria;p__Proteobacteria;c__Gammaproteobacteria	666
712f0a9a4a815be2300488aaeb8d1b24	k__Bacteria;p__Bacteroidota;c__Bacteroidia;o__Cytophagales;f__Cyclobacteriaceae_900466;g__Chryseolinea;s__Chryseolinea_serpens	777
f81e56536d73d99f90f8a7ee05871623	k__Bacteria;p__Proteobacteria;c__Alphaproteobacteria;o__Sphingomonadales;f__Sphingomonadaceae	747
317cf1abd46549dda5d8bd2e9933ae9c	k__Bacteria;p__Actinobacteriota;c__Actinomycetia;o__Mycobacteriales;f__Geodermatophilaceae;g__Modestobacter	902
48b5e549c0593debd8bd3ce94b0c30a3	k__Bacteria;p__Planctomycetota;c__Phycisphaerae;o__Tepidisphaerales;f__Tepidisphaeraceae;g__UBA2421;s__	614
09c7be617a57d959d385b6db717e5b6a	k__Bacteria;p__Gemmatimonadota;c__Gemmatimonadetes;o__Gemmatimonadales;f__Gemmatimonadaceae	544
20e02efc0b24251fd089f74bc1726c79	k__Bacteria;p__Planctomycetota;c__Phycisphaerae;o__Tepidisphaerales;f__Tepidisphaeraceae;g__UBA2421;s__	464
0caacfca3da05eb7e5b3fa292966e8a3	k__Bacteria;p__Proteobacteria;c__Alphaproteobacteria;o__Sphingomonadales;f__Sphingomonadaceae	629
7ef45dda3b962804d56d6121da2d952c	k__Bacteria;p__Acidobacteriota;c__Vicinamibacteria;o__Vicinamibacterales;f__UBA2999;g__;s__	417
461379b45f1c51d178a55812fba35ec7	k__Bacteria;p__Gemmatimonadota;c__Gemmatimonadetes;o__Gemmatimonadales;f__Gemmatimonadaceae	684
04056481cdb24e894d6511c1999869a1	k__Archaea;p__Thermoproteota;c__Nitrososphaeria_A;o__Nitrososphaerales;f__Nitrososphaeraceae;g__Nitrososphaera;s__Nitrososphaera_sp002501845	613
6ba85c11a0f63e4896c3ddbd6c06262a	k__Bacteria;p__Acidobacteriota;c__Vicinamibacteria;o__Vicinamibacterales;f__UBA2999;g__;s__	745
b2ad526cbfa5adf3d55700bf5c1734e8	k__Bacteria;p__Bacteroidota;c__Bacteroidia;o__Chitinophagales;f__Chitinophagaceae_966727;g__Flavisolibacter_B;s__Flavisolibacter_B_rigui	689
13fcf0435f0ae7f2ea443438bea56ea1	k__Bacteria;p__Bacteroidota;c__Bacteroidia;o__Chitinophagales;f__Chitinophagaceae_966727;g__Flavisolibacter_B;s__Flavisolibacter_B_ginsengiterrae	673
130d86e681888e3a9d254778afa0c3b9	k__Bacteria;p__Planctomycetota;c__Phycisphaerae;o__Tepidisphaerales;f__Tepidisphaeraceae;g__UBA2421;s__	538
23ef2d2c0b8ee5727d6864795ebc0817	k__Bacteria;p__Proteobacteria;c__Alphaproteobacteria;o__Sphingomonadales;f__Sphingomonadaceae;g__Allosphingosinicella;s__Allosphingosinicella_sp003347635	578
789a09cf00dbd06b80af8d943cbdd295	k__Bacteria;p__Chloroflexota;c__Limnocylindria;o__Limnocylindrales;f__CSP1_4;g__GWC2_73_18;s__	685
223c4021266c1fd45b297472889bb6e1	k__Bacteria;p__Bacteroidota;c__Bacteroidia;o__Chitinophagales;f__Chitinophagaceae_966727;g__;s__	644
dbec8864bd69a8c586f9617eb8fa3bf5	k__Bacteria;p__Acidobacteriota;c__Vicinamibacteria;o__Vicinamibacterales;f__Vicinamibacteraceae;g__Luteitalea	595
b2bd39e661a197848330da5db829ba65	k__Bacteria;p__Planctomycetota;c__Phycisphaerae;o__Tepidisphaerales;f__Tepidisphaeraceae;g__UBA2421	755
2e791a446c019136bae1d09f2e8e141b	k__Bacteria;p__Gemmatimonadota;c__Gemmatimonadetes;o__Gemmatimonadales;f__Gemmatimonadaceae;g__AG11;s__	644
1173b37bf2036ebcc4155fd1e5e67cde	k__Bacteria;p__Acidobacteriota;c__Vicinamibacteria;o__Vicinamibacterales;f__UBA2999;g__;s__	404
b5fa5ded9887af3172f92625f02880a1	k__Bacteria;p__Proteobacteria;c__Gammaproteobacteria;o__Steroidobacterales;f__Steroidobacteraceae;g__;s__	567
4946f7fef5aea51f0b9734bf0253d3f9	k__Bacteria;p__Acidobacteriota;c__Thermoanaerobaculia;o__UBA5066;f__;g__;s__	397
35064eeac9d8100c0cd558c818057217	k__Bacteria;p__Bacteroidota;c__Bacteroidia;o__Chitinophagales;f__Chitinophagaceae_966727;g__;s__	707
7737da21522a11f25f723940464dc827	k__Bacteria;p__Chloroflexota;c__Limnocylindria;o__QHBO01;f__QHBO01;g__CF_167;s__CF_167_sp005879775	516
5ffc95cf9eee42e2ed0d11e2fddc4c2f	k__Bacteria;p__Planctomycetota;c__Phycisphaerae;o__Tepidisphaerales;f__Tepidisphaeraceae;g__UBA2421;s__	679
2f9dd74d21cf39359986572cbd66c531	k__Bacteria;p__Bacteroidota;c__Bacteroidia;o__Chitinophagales;f__Chitinophagaceae_966727	628
d8c6d7c5d9df8230fe4be3cc537b9b59	k__Bacteria;p__Proteobacteria;c__Alphaproteobacteria;o__Sphingomonadales;f__Sphingomonadaceae;g__Allosphingosinicella;s__Allosphingosinicella_sp003347635	527
a9865b7551b422e543a6c566f8d5d035	k__Bacteria;p__Chloroflexota	1018
be0616c163fa9ea64587f92b286e9e0e	k__Bacteria;p__Proteobacteria;c__Alphaproteobacteria;o__Sphingomonadales;f__Sphingomonadaceae;g__Sphingomonas_L_486704	672
a993632dcdd31496d6d2bcd21f1978c5	k__Bacteria;p__Bacteroidota;c__Bacteroidia;o__Cytophagales;f__Hymenobacteraceae;g__Nibribacter	384
7aca6d935f6d81c2f248b6d7984a0852	k__Bacteria;p__Bacteroidota;c__Bacteroidia;o__Chitinophagales;f__Saprospiraceae;g__OLB9;s__	517
1abd55a565868a4b4fa1e18b01df9e75	k__Bacteria;p__Proteobacteria;c__Gammaproteobacteria;o__Xanthomonadales_616009;f__Xanthomonadaceae_616009;g__Arenimonas_613591	766
b8f89d929e021807a0c10c365ef5b375	k__Bacteria;p__Proteobacteria;c__Alphaproteobacteria;o__Sphingomonadales;f__Sphingomonadaceae;g__Sphingomicrobium_483265;s__Sphingomicrobium_sediminicola	354
f1a308dc528d734570650cc190748319	k__Bacteria;p__Methylomirabilota;c__Methylomirabilia;o__Rokubacteriales;f__CSP1_6;g__UBA12499;s__UBA12499_sp001788395	434
38301928ed9fd7746f1e94ebd35f64ff	k__Archaea;p__Thermoplasmatota	470
14a5f781b1672639e10b8383db3beabe	k__Bacteria;p__Bacteroidota;c__Bacteroidia;o__Cytophagales;f__Cyclobacteriaceae_900466;g__Chryseolinea;s__Chryseolinea_serpens	814
50b8c5c02d8b3f82d2e421d67d558f98	k__Bacteria;p__Methylomirabilota;c__Methylomirabilia;o__Rokubacteriales;f__CSP1_6;g__UBA12499;s__UBA12499_sp001788395	402
eee7bcb78328a1af717d92486fbe862d	k__Bacteria;p__Gemmatimonadota;c__Gemmatimonadetes;o__Longimicrobiales;f__Longimicrobiaceae;g__Longimicrobium;s__Longimicrobium_terrae	372
6ce469f0a67572aaf458be901e90de75	k__Bacteria;p__Planctomycetota;c__Phycisphaerae;o__Tepidisphaerales;f__Tepidisphaeraceae;g__UBA2421;s__	500
fa7c25669de59f3a8cd81bfddaf58caf	k__Bacteria;p__Acidobacteriota;c__Blastocatellia;o__Pyrinomonadales;f__Blastocatellaceae_426820;g__Stenotrophobacter_424270	409
5a59550992c03582aa6769f290cda8b6	k__Bacteria;p__Acidobacteriota;c__Thermoanaerobaculia;o__UBA5704;f__UBA5704	454
c60338cc4e6dd1b795542355527749d9	k__Bacteria;p__Planctomycetota;c__Phycisphaerae;o__Tepidisphaerales;f__Tepidisphaeraceae;g__UBA2421;s__	502
a6ca989f29e62b40d1b4b2dd3118196b	k__Bacteria;p__Proteobacteria;c__Alphaproteobacteria;o__Sphingomonadales;f__Sphingomonadaceae;g__Allosphingosinicella	892
06f4fb27434f4cf1af0a78c077970a5c	k__Bacteria;p__Myxococcota_A_473307;c__Myxococcia;o__Myxococcales;f__Myxococcaceae	451
7e8f7cd9b9244063bb20ef9e5ddcf811	k__Bacteria;p__Gemmatimonadota;c__Gemmatimonadetes;o__Longimicrobiales;f__RSA9;g__RSA9;s__	948
4970cfe1cc83525d1a00d8cfbaf8f3c5	k__Bacteria;p__Planctomycetota;c__Phycisphaerae;o__Tepidisphaerales;f__Tepidisphaeraceae;g__UBA2421;s__	507
381c83206bd1c5af3efefd754d97dd54	k__Bacteria;p__Bacteroidota;c__Bacteroidia;o__Chitinophagales;f__Chitinophagaceae_966727;g__Ginsengibacter;s__Ginsengibacter_hankyongi	466
0571b1879f64d1db6707b7b5801ba412	k__Bacteria;p__Proteobacteria;c__Gammaproteobacteria;o__Burkholderiales_592524;f__Burkholderiaceae_A_574934;g__Noviherbaspirillum_A_568104;s__Noviherbaspirillum_A_568104_suwonense	481
a92244078a2f2f7106d148024d936e9e	k__Bacteria;p__Proteobacteria;c__Alphaproteobacteria;o__Sphingomonadales;f__Sphingomonadaceae	420
89a50487de89c80e0c9066b3bc06451e	k__Bacteria;p__Verrucomicrobiota;c__Verrucomicrobiae;o__Opitutales;f__Opitutaceae;g__ER46;s__ER46_sp003054705	529
b4465fe620e1a1c18f18c8dc106a593c	k__Bacteria;p__Planctomycetota;c__Phycisphaerae;o__Tepidisphaerales;f__Tepidisphaeraceae;g__UBA2421;s__	661
03bed8d163d017270b520cabc5dce6d1	k__Bacteria;p__Chloroflexota;c__Anaerolineae;o__Anaerolineales;f__UBA6663;g__SpSt_583;s__SpSt_583_sp011367385	397
4559ff613c39d994845fe296d4109136	k__Bacteria;p__Chloroflexota;c__Limnocylindria;o__Limnocylindrales;f__CSP1_4;g__GWC2_73_18;s__	541
7c7f2046b221e2a0dd9bc25979970793	k__Bacteria;p__Proteobacteria;c__Alphaproteobacteria;o__Rhizobiales_A_504705;f__Beijerinckiaceae;g__Microvirga	600
ad8b5ea561be4fd731245fc17db4fe67	k__Bacteria;p__Acidobacteriota;c__Vicinamibacteria;o__Vicinamibacterales;f__UBA2999;g__WHSN01;s__	509
caf8ed1918cda30e51404c212a166634	k__Bacteria;p__Planctomycetota;c__Phycisphaerae;o__Tepidisphaerales;f__Tepidisphaeraceae;g__UBA2421;s__	600
1b9dfd24995f9695f809da5672b00751	k__Bacteria;p__Bacteroidota;c__Bacteroidia;o__Chitinophagales;f__Chitinophagaceae_966727;g__Flaviaesturariibacter;s__	1033
97a8d58d61ceff9ce028595097ebd8be	k__Bacteria;p__Bacteroidota;c__Bacteroidia;o__Chitinophagales;f__Chitinophagaceae_966727;g__VBAR01;s__VBAR01_sp005882315	518
7bad9124c591617e6663e3ac60f10f37	k__Bacteria;p__Proteobacteria;c__Gammaproteobacteria;o__Burkholderiales_592522;f__Burkholderiaceae_A_592522;g__Variovorax;s__	536
960b45ab3904648a854c9705aa288185	k__Bacteria;p__Bacteroidota;c__Bacteroidia;o__Cytophagales;f__Hymenobacteraceae;g__Adhaeribacter;s__	486
4fcad4dc13b7d8b55b0644c4476c4d1d	k__Bacteria;p__Acidobacteriota;c__Thermoanaerobaculia;o__UBA5066;f__;g__;s__	467
2829be890e1669c4335385f3c3832e4f	k__Bacteria;p__Actinobacteriota;c__Thermoleophilia;o__Gaiellales;f__Gaiellaceae;g__Gaiella;s__Gaiella_occulta	522
0f6864f2983dceaed8b05d18ee2aea86	k__Bacteria;p__Proteobacteria;c__Gammaproteobacteria;o__Burkholderiales_592522;f__Burkholderiaceae_A_592522	512
5e14b38e523e68818c2371a7f0a83008	k__Archaea;p__Thermoproteota;c__Nitrososphaeria_A;o__Nitrososphaerales;f__Nitrososphaeraceae	526
5727f0e62298758c81b7ea4e3d4114ac	k__Bacteria;p__Proteobacteria;c__Alphaproteobacteria;o__Sphingomonadales;f__Sphingomonadaceae;g__Sphingomicrobium_483265;s__Sphingomicrobium_sinipercae	376
af892caaa08fdeb40a2ee2fa099d2738	k__Bacteria;p__Myxococcota_A_473307;c__UBA9160;o__UBA9160;f__UBA6930;g__DSOP01;s__DSOP01_sp011055735	501
842e3723cdba36eabdb55be3bd38b09e	k__Bacteria;p__Bacteroidota;c__Bacteroidia;o__Cytophagales;f__Hymenobacteraceae;g__Adhaeribacter;s__Adhaeribacter_terrae	461
1dd7bb00892cacc6498916264fb84591	k__Bacteria;p__Gemmatimonadota;c__Gemmatimonadetes;o__Longimicrobiales;f__Longimicrobiaceae;g__Longimicrobium;s__Longimicrobium_terrae	518
0a3f826ac70b8308477e11eec57a505a	k__Bacteria;p__Chloroflexota;c__Limnocylindria;o__QHBO01;f__QHBO01;g__CF_167;s__CF_167_sp005879775	546
c7d5a329e950a0c1156f68ea8beb3cb8	k__Bacteria;p__Proteobacteria;c__Gammaproteobacteria;o__Burkholderiales_592522;f__Burkholderiaceae_A_592522	354
14ceca122c08491f7adbf987ca7b1c9e	k__Bacteria;p__CSP1_3;c__CSP1_3;o__CSP1_3;f__13_1_40CM_64_14;g__NP_4;s__NP_4_sp005882295	434
2efd0701d0ccadb45e8a832f4fb232a9	k__Bacteria;p__Gemmatimonadota;c__Gemmatimonadetes;o__Gemmatimonadales;f__GWC2_71_9;g__JABFSM01;s__JABFSM01_sp009692115	755
06bfff8989304a6a0281504f3258d43d	k__Bacteria;p__Acidobacteriota;c__Thermoanaerobaculia;o__UBA5066;f__;g__;s__	397
3b285f0c4267461e2c5a6b4b3de4df96	k__Bacteria;p__Actinobacteriota;c__Actinomycetia;o__Mycobacteriales;f__Geodermatophilaceae;g__Modestobacter	530
77bce2c617fa53513f4fc8b39ada8130	k__Bacteria;p__Proteobacteria;c__Alphaproteobacteria;o__Sphingomonadales;f__Sphingomonadaceae;g__Rhizorhapis;s__Rhizorhapis_suberifaciens	611
a34c7e38878177ab280d5bc5a9651d8f	k__Bacteria;p__Gemmatimonadota;c__Gemmatimonadetes;o__Gemmatimonadales;f__Gemmatimonadaceae	613
56682c2dc47cb5bbb5a5e699debf337c	k__Bacteria;p__Proteobacteria;c__Gammaproteobacteria;o__Burkholderiales_592522;f__Burkholderiaceae_A_592522	462
ed31993efc1903755e283f81d85d1eb6	k__Bacteria;p__Acidobacteriota;c__Thermoanaerobaculia;o__UBA5066;f__;g__;s__	320
0dd05a236f7c18bcbd29b059f6a5bb74	k__Bacteria;p__Proteobacteria;c__Alphaproteobacteria;o__Geminicoccales;f__Geminicoccaceae;g__Geminicoccus;s__Geminicoccus_roseus	403
a972d2da0e073ed306ad3002cdff3bb4	k__Bacteria;p__Acidobacteriota;c__Vicinamibacteria;o__Vicinamibacterales;f__UBA2999;g__WHSN01;s__	312
d3337d88e83c44fc7c94c2c87f9e1732	k__Bacteria;p__Acidobacteriota;c__Vicinamibacteria;o__Vicinamibacterales;f__SCN_69_37;g__SCN_69_37;s__SCN_69_37_sp001724025	509
d6248921bf5b4a12055fce80dc88a983	k__Bacteria;p__Planctomycetota;c__Phycisphaerae;o__Tepidisphaerales;f__Tepidisphaeraceae;g__UBA2421;s__	494
985b796d373076625b31c894cb337dfa	k__Bacteria;p__Bacteroidota;c__Bacteroidia;o__Chitinophagales;f__Chitinophagaceae_966727;g__Flaviaesturariibacter;s__	812
0ccca3b55c7d16e1b5095e6bfbb35d5c	k__Bacteria;p__Gemmatimonadota;c__Gemmatimonadetes;o__Gemmatimonadales;f__Gemmatimonadaceae	613
58668a3075591147dd86b6854e32548d	k__Bacteria;p__Proteobacteria;c__Gammaproteobacteria;o__Burkholderiales_597437;f__Casimicrobiaceae;g__VBCG01;s__VBCG01_sp005881895	350
e3e67b0ad0d2ad8750d06aa39a947730	k__Bacteria;p__Gemmatimonadota;c__Gemmatimonadetes;o__Gemmatimonadales;f__Gemmatimonadaceae	446
33d186e868bb710e8de1ee552c7ef3ca	k__Bacteria;p__Acidobacteriota;c__Vicinamibacteria;o__Vicinamibacterales	432
81c49cff6cef3ac2a93ac732e057392d	k__Bacteria	471
cbff7949ca9e0121039b1bcd204aae35	k__Bacteria;p__Proteobacteria;c__Alphaproteobacteria;o__Sphingomonadales;f__Sphingomonadaceae;g__Sphingomicrobium_483265;s__Sphingomicrobium_mesophila	287
10f047e4d890d79c98759b64e21d14ca	k__Bacteria;p__Proteobacteria;c__Gammaproteobacteria;o__Xanthomonadales_616009;f__Xanthomonadaceae_616009;g__Lysobacter_A_615995	523
d60b6eed0664ed71a87f8bd7cdaac21f	k__Bacteria;p__Bacteroidota;c__Bacteroidia;o__Chitinophagales;f__Chitinophagaceae_966727;g__Lacibacter;s__	477
1c069916dfbacf736f2551fdb8216bfb	k__Bacteria;p__Acidobacteriota;c__Vicinamibacteria;o__Vicinamibacterales;f__;g__;s__	447
9724b86981447dcab52566a7bf114cad	k__Bacteria;p__Chloroflexota;c__Anaerolineae;o__Anaerolineales;f__UBA6663;g__SpSt_583;s__SpSt_583_sp011367385	335
97f86815d2ee00df9b1afa2e5dcb4a25	k__Bacteria;p__Chloroflexota;c__Anaerolineae;o__Anaerolineales;f__UBA6663;g__SpSt_583;s__SpSt_583_sp011367385	388
2e14b502d8b9f6ac01a03100ca2d2aba	k__Bacteria;p__Gemmatimonadota;c__Gemmatimonadetes;o__Gemmatimonadales;f__Gemmatimonadaceae	692
6b158608485a426d75c69538b713b70e	k__Bacteria;p__Bacteroidota;c__Bacteroidia;o__Cytophagales;f__Hymenobacteraceae;g__Adhaeribacter	306
13ae90fea74775cb930f1d01f3736393	k__Bacteria;p__Proteobacteria;c__Gammaproteobacteria;o__Steroidobacterales;f__Steroidobacteraceae;g__Steroidobacter_A_608626;s__Steroidobacter_A_608626_soli	455
5426fdcda7800cbe43cc26aa4c68a583	k__Bacteria;p__Actinobacteriota;c__Actinomycetia;o__Streptomycetales_400645;f__Streptomycetaceae_400641;g__Streptomyces_G_399870	632
c36918aa9f77f63ce7d641be1fdcbdce	k__Bacteria;p__Planctomycetota;c__Phycisphaerae;o__Tepidisphaerales;f__Tepidisphaeraceae;g__UBA2421;s__	453
d71c79e2bdc03c02c8309170edd2ba68	k__Bacteria	396
eee19dacd9ab9757b8c5eb9edfc2e1c8	k__Bacteria;p__Gemmatimonadota;c__Gemmatimonadetes;o__Longimicrobiales;f__RSA9;g__RSA9;s__	388
71d82125edb4ca89f24b5f8f5ca3d9e4	k__Bacteria;p__Actinobacteriota;c__Acidimicrobiia_401430;o__Acidimicrobiales	472
8517be11e5d6b5f60737903e0bb490b7	k__Bacteria;p__Proteobacteria;c__Alphaproteobacteria;o__DSM_16000;f__Inquilinaceae;g__Inquilinus;s__Inquilinus_limosus	474
4f63aff5f4835fafa6a56df8f2396396	k__Bacteria	286
99c9fe7ed839eafb2262ed0d15e59bb2	k__Bacteria;p__Actinobacteriota;c__UBA4738_401450;o__UBA4738;f__HRBIN12;g__AC_51;s__AC_51_sp005883885	608
32ed8584b65fb4bc1de485fdcbf2c3d1	k__Bacteria;p__Bacteroidota;c__Bacteroidia;o__Chitinophagales;f__Chitinophagaceae_966727	390
c6061a7d0021cbfc95ae0f139622368d	k__Bacteria;p__Gemmatimonadota;c__Gemmatimonadetes;o__Gemmatimonadales;f__GWC2_71_9;g__JABFSM01;s__JABFSM01_sp009692115	222
3a7427cc94c10b90cc1202314775b117	k__Bacteria;p__Acidobacteriota;c__Vicinamibacteria;o__Vicinamibacterales;f__UBA2999;g__;s__	448
d5acf54e3a357059d65a36975f61d686	k__Bacteria;p__Actinobacteriota;c__Acidimicrobiia_401430;o__Acidimicrobiales;f__JACDCH01;g__VFJN01;s__VFJN01_sp009694375	685
c2d6f8dfc032978c83ee874812dfd042	k__Bacteria;p__Acidobacteriota;c__Thermoanaerobaculia;o__UBA5066;f__;g__;s__	314
c968ed1cedef33180938deb52a99330b	k__Bacteria;p__Gemmatimonadota;c__Gemmatimonadetes;o__Gemmatimonadales;f__GWC2_71_9;g__DSTP01;s__DSTP01_sp011362545	528
71d746efaf9eb6c159344e9b6817feeb	k__Bacteria;p__Gemmatimonadota;c__Gemmatimonadetes;o__Longimicrobiales;f__Longimicrobiaceae;g__Longimicrobium;s__Longimicrobium_terrae	345
e679cc0d794a1df791456bfcd83696fb	k__Bacteria;p__Actinobacteriota;c__Thermoleophilia;o__Solirubrobacterales;f__Solirubrobacteraceae_405336;g__F1_60_MAGs163	441
7cd9315c7217ee620cc0e9037a20ccbc	k__Bacteria;p__Proteobacteria;c__Alphaproteobacteria;o__Caulobacterales;f__Caulobacteraceae;g__Phenylobacterium;s__Phenylobacterium_kunshanense	491
3a50a4b6b23a5708476c4debd32de734	k__Bacteria;p__Gemmatimonadota;c__Gemmatimonadetes;o__Gemmatimonadales;f__Gemmatimonadaceae	415
5244df10e8f16de2f29a5fdd6d8c658f	k__Bacteria;p__Gemmatimonadota;c__Gemmatimonadetes;o__Longimicrobiales;f__Longimicrobiaceae;g__Longimicrobium;s__Longimicrobium_terrae	390
5ed13a5b55e9c654a91641184f683eb6	k__Bacteria;p__Verrucomicrobiota;c__Verrucomicrobiae;o__Opitutales;f__Opitutaceae;g__ER46;s__ER46_sp003054705	327
39f5de801d8268a910fc2c040d99c7e2	k__Bacteria;p__Gemmatimonadota;c__Gemmatimonadetes;o__Gemmatimonadales;f__Gemmatimonadaceae;g__AG11;s__	492
9ee8307acab68cfa2e462761930980ed	k__Bacteria;p__Actinobacteriota;c__Actinomycetia;o__Mycobacteriales;f__Pseudonocardiaceae;g__Actinosynnema	466
577d0341f04039ae3c289b2f73ad10f8	k__Bacteria;p__Acidobacteriota;c__Vicinamibacteria;o__Vicinamibacterales;f__UBA2999;g__;s__	410
9a745afeeddb2f2bf30909aced339f17	k__Bacteria;p__Bacteroidota;c__Bacteroidia;o__Cytophagales;f__Hymenobacteraceae;g__Adhaeribacter;s__	439
f472c4d9459d98fdf13e4119b7fc3789	k__Bacteria;p__Planctomycetota;c__Phycisphaerae;o__Tepidisphaerales;f__Tepidisphaeraceae;g__UBA2421;s__	440
74aed132788a8197a14c5a6f7554ba3b	k__Archaea;p__Thermoproteota;c__Nitrososphaeria_A;o__Nitrososphaerales;f__Nitrososphaeraceae	446
d67e3f589e81a86377e3edc866658156	k__Bacteria;p__Actinobacteriota	381
c6b438da2ac84dd1275218a501396306	k__Bacteria;p__Methylomirabilota;c__Methylomirabilia;o__Rokubacteriales;f__CSP1_6;g__AR9;s__AR9_sp003221455	420
61800e56795385be9074b2fb469801fd	k__Bacteria;p__Proteobacteria;c__Alphaproteobacteria;o__Sphingomonadales;f__Sphingomonadaceae;g__Sphingobium_A_485959	732
c9426679b0e1b0ea567f88191f16eda6	k__Bacteria;p__Proteobacteria;c__Gammaproteobacteria;o__Xanthomonadales_616009;f__Xanthomonadaceae_616009;g__Lysobacter_A_615995;s__Lysobacter_A_615995_psychrotolerans	214
ff5ca0caed3ddb84ac8e9f1901ac8f8b	k__Bacteria;p__Acidobacteriota;c__Vicinamibacteria;o__Vicinamibacterales;f__Vicinamibacteraceae;g__Luteitalea;s__Luteitalea_pratensis	311
166f5f920c46ea9b07aa33ded0a783b1	k__Bacteria;p__Proteobacteria;c__Alphaproteobacteria;o__Sphingomonadales;f__Sphingomonadaceae	332
febeaf8873535d0147a0f8a9f910ddd1	k__Bacteria;p__Actinobacteriota	311
03657a3d4a44227c06b82c2b0704bb2b	k__Bacteria;p__Chloroflexota;c__Limnocylindria;o__Limnocylindrales;f__CSP1_4;g__GWC2_73_18;s__	379
42a173b59c14178ac140f5e347daecf2	k__Bacteria;p__Chloroflexota;c__Anaerolineae;o__Anaerolineales;f__UBA6663;g__SpSt_583;s__SpSt_583_sp011367385	414
8eae526f4d46ee233467d5b77f8ea8fb	k__Bacteria;p__Proteobacteria;c__Alphaproteobacteria;o__Dongiales;f__Dongiaceae;g__Hypericibacter;s__	343
abb7873f47fd3e23d87fffd49710c92c	k__Bacteria;p__Proteobacteria;c__Gammaproteobacteria;o__Burkholderiales_592522;f__Burkholderiaceae_A_592522	431
b8a1718ae2f17042d079ffbf6d7b54b1	k__Bacteria;p__Actinobacteriota;c__Actinomycetia;o__Actinomycetales;f__Microbacteriaceae;g__Agromyces_B_382064	525
5979d78b80c7df269c30a75c51ac1c2e	k__Bacteria;p__Acidobacteriota;c__Thermoanaerobaculia;o__UBA5704;f__UBA5704;g__;s__	346
6fee043de459b2fbc74b2db5fc986f52	k__Bacteria;p__Myxococcota_A_473307;c__Polyangia_463783;o__Polyangiales;f__Polyangiaceae	291
3511a2928787a4a1d1d6ccccf98cc149	k__Bacteria;p__Planctomycetota;c__Phycisphaerae;o__Tepidisphaerales;f__Tepidisphaeraceae;g__UBA2421;s__	622
199c285392cc16c08d9347765c8d1eea	k__Bacteria;p__Actinobacteriota;c__UBA4738_401450;o__UBA4738;f__HRBIN12;g__DSJA01;s__DSJA01_sp011054185	538
dc9cc7d09e10637ef9db7f32b1851741	k__Bacteria;p__Proteobacteria;c__Alphaproteobacteria;o__Caulobacterales;f__Caulobacteraceae;g__Phenylobacterium;s__Phenylobacterium_soli	268
e8ff28d7d49ed3d0e6dfba77f3ddd1d8	k__Bacteria;p__Gemmatimonadota;c__Gemmatimonadetes;o__Gemmatimonadales;f__Gemmatimonadaceae;g__SCN_70_22	447
c2e5a6232402e1da42706fa0f6e1f72c	k__Bacteria;p__Bacteroidota;c__Bacteroidia;o__Chitinophagales;f__Chitinophagaceae_966727	443
dd54a07f8ef12588a2e3b5e369a2f093	k__Bacteria;p__Bacteroidota;c__Bacteroidia;o__Chitinophagales;f__Saprospiraceae;g__OLB9;s__	304
f8c8ea8c09893d511dd34b1848727d05	k__Bacteria;p__Gemmatimonadota;c__Gemmatimonadetes;o__Longimicrobiales;f__Longimicrobiaceae;g__Longimicrobium;s__Longimicrobium_terrae	252
9f85080ab49da84ea68412d77480e57f	k__Archaea;p__Thermoplasmatota;c__Thermoplasmata_1773	306
c703198c53a0381282db5107f1712240	k__Bacteria;p__Actinobacteriota;c__Acidimicrobiia_401430;o__Acidimicrobiales;f__JACDCH01;g__VFJN01;s__VFJN01_sp009694375	466
e5774bd59bdd2b7a7e8c28671109c255	k__Bacteria;p__Proteobacteria;c__Alphaproteobacteria;o__Rhizobiales_A_504705;f__Xanthobacteraceae_503485;g__Z2_YC6860	271
b0bdecae537e14976ccab6b2dc307423	k__Bacteria;p__Proteobacteria;c__Alphaproteobacteria;o__Sphingomonadales;f__Sphingomonadaceae;g__Sphingomicrobium_483265;s__Sphingomicrobium_piscis	230
0d1509f0097e8d8c427d45f2f12af1be	k__Bacteria;p__Proteobacteria;c__Gammaproteobacteria;o__Burkholderiales_597433;f__SG8_39;g__SCGC_AG_212_J23;s__SCGC_AG_212_J23_sp005881595	556
66d863ee8432fa944ecb52a7bf022fbe	k__Bacteria;p__Acidobacteriota;c__Vicinamibacteria;o__Vicinamibacterales;f__;g__;s__	320
1ee21f98406d2e049ae10ed7db0dc739	k__Bacteria;p__Proteobacteria;c__Gammaproteobacteria;o__Pseudomonadales_650611;f__Pseudomonadaceae;g__Pseudomonas_E_647464	389
5cf7a9ca718b324b7c724eb6eca8bbbc	k__Bacteria;p__Gemmatimonadota;c__Gemmatimonadetes;o__Longimicrobiales;f__RSA9;g__RSA9;s__	321
f00bddaca919d0935031f92c4bfbfab9	k__Bacteria;p__Bacteroidota;c__Bacteroidia;o__Cytophagales;f__Cyclobacteriaceae_900466;g__Chryseotalea;s__	477
5258790cbb6af492de84675540ba64db	k__Bacteria;p__Proteobacteria;c__Alphaproteobacteria;o__Rhizobiales_A_504705;f__Xanthobacteraceae_503485;g__Bradyrhizobium	263
f125470d1fd6b1d53ed8e8d2b7682f3e	k__Bacteria;p__Proteobacteria;c__Alphaproteobacteria;o__Sphingomonadales;f__Sphingomonadaceae;g__Sphingomicrobium_483265;s__Sphingomicrobium_sp000620665	636
1bfe6d95d9d709fb2d5fb5e9d0e82401	k__Bacteria;p__Gemmatimonadota;c__Gemmatimonadetes;o__Gemmatimonadales;f__Gemmatimonadaceae	478
1d0db3b116ae2880e93b9c3e02e096fe	k__Bacteria;p__Bacteroidota;c__Bacteroidia;o__Chitinophagales;f__Chitinophagaceae_966727;g__Niastella;s__Niastella_hibisci	520
959bdb7903a4166c11b6a4bb3ee6d271	k__Bacteria;p__Actinobacteriota;c__Thermoleophilia;o__Gaiellales;f__Gaiellaceae;g__GMQP_bins7;s__GMQP_bins7_sp004366385	367
32b984277b07e81c532cfca0fac2b393	k__Bacteria;p__Acidobacteriota;c__Vicinamibacteria;o__Vicinamibacterales;f__UBA2999;g__;s__	481
ba98f7f1c7bfd63272d6319bbe72516e	k__Bacteria;p__Verrucomicrobiota;c__Verrucomicrobiae;o__Pedosphaerales;f__Pedosphaeraceae;g__Pedosphaera;s__Pedosphaera_parvula	400
c13b750f47d01e8747a4a51478327cca	k__Archaea;p__Thermoproteota;c__Nitrososphaeria_A;o__Nitrososphaerales;f__Nitrososphaeraceae;g__Nitrososphaera	411
994a2e8345420d533db4889ce1d7281e	k__Bacteria;p__Proteobacteria;c__Gammaproteobacteria;o__Pseudomonadales_650612;f__Pseudohongiellaceae;g__;s__	287
43d7a042077af86cac66d46bf7749a86	k__Bacteria;p__Planctomycetota;c__Phycisphaerae;o__Tepidisphaerales;f__Tepidisphaeraceae;g__UBA2421;s__	277
0c440ab63445a64d9aa7856e9a25ad0b	k__Bacteria;p__Planctomycetota;c__Phycisphaerae;o__Tepidisphaerales;f__Tepidisphaeraceae;g__UBA2421;s__	374
e278cb0372de3f1d17801b2c42fefad4	k__Bacteria	330
7161c24c95e5d4d7bf7fe160a3142613	k__Bacteria;p__Proteobacteria;c__Gammaproteobacteria;o__Burkholderiales_597433;f__SG8_39;g__SCGC_AG_212_J23;s__SCGC_AG_212_J23_sp005881595	307
ab3ec2800c8a98fc30cadfcd445f2b81	k__Bacteria;p__Actinobacteriota;c__Actinomycetia;o__Propionibacteriales;f__Nocardioidaceae;g__Aeromicrobium	531
711f794fd435d0080c1c125cefc1be93	k__Bacteria;p__Gemmatimonadota;c__Gemmatimonadetes;o__Gemmatimonadales;f__Gemmatimonadaceae;g__Gemmatimonas;s__Gemmatimonas_aurantiaca	331
dcb4b3a9834b68658c48199b31d1fcc1	k__Bacteria;p__Bacteroidota;c__Bacteroidia;o__Cytophagales;f__Hymenobacteraceae	709
a324f3658ed0aa60110e5cb287f1e069	k__Bacteria;p__Actinobacteriota;c__Actinomycetia;o__Propionibacteriales;f__Nocardioidaceae	691
a35d3cd2cb4785449dd8d7a3a0f0e832	k__Bacteria;p__Verrucomicrobiota;c__Verrucomicrobiae;o__Chthoniobacterales;f__Chthoniobacteraceae;g__VFJQ01;s__VFJQ01_sp009885995	346
22be58978b7469f83f1dc2f6ed3d8884	k__Bacteria;p__Actinobacteriota;c__Thermoleophilia;o__Gaiellales;f__Gaiellaceae	341
e17a00f532d6f4d55eeb14e97ff08e29	k__Bacteria;p__Chloroflexota;c__Dehalococcoidia;o__DSTF01;f__WHTK01;g__WHTK01;s__WHTK01_sp009377745	302
8ebd3dd9fa42fb4c74d4398ac674b1f8	k__Bacteria;p__Proteobacteria;c__Alphaproteobacteria;o__Caulobacterales;f__Caulobacteraceae;g__Phenylobacterium;s__Phenylobacterium_panacis	314
d69c49e865efbec04009514403c66dc9	k__Bacteria;p__Acidobacteriota;c__Acidobacteriae	289
b8efacf78fcf40e6821fc721844fd5e0	k__Bacteria;p__Proteobacteria;c__Gammaproteobacteria;o__Burkholderiales_597441;f__SG8_41;g__UBA5216;s__UBA5216_sp902825845	292
8cebb7fdf5ddb4ca44eb4df2b779b47d	k__Bacteria;p__Proteobacteria;c__Alphaproteobacteria;o__Reyranellales;f__Reyranellaceae;g__Reyranella;s__Reyranella_soli	348
c195220afbec5c34171ca1de8759688c	k__Bacteria;p__Actinobacteriota;c__Actinomycetia;o__Actinomycetales;f__Microbacteriaceae;g__Agromyces_B_382064	356
3d57c1054b4f21120513b99d22a46fab	k__Bacteria;p__Chloroflexota;c__Anaerolineae;o__Anaerolineales;f__EnvOPS12;g__OLB14;s__OLB14_sp001567105	303
ab9dc727d66e4570873e5e4311302d9d	k__Bacteria;p__Actinobacteriota;c__Actinomycetia;o__Mycobacteriales;f__Geodermatophilaceae;g__Geodermatophilus_A	372
6c8995da27bd4a661c218ff777111c42	k__Bacteria;p__Firmicutes_B_370539	281
7c894312f1510bd2963cb5ed600dcda1	k__Bacteria;p__Proteobacteria;c__Gammaproteobacteria;o__Burkholderiales_595427;f__Burkholderiaceae_A_595427	214
3cdc0392fe64f31f046a243623832bd7	k__Bacteria;p__Actinobacteriota;c__Thermoleophilia;o__Gaiellales;f__Gaiellaceae;g__Gaiella;s__Gaiella_occulta	329
5953c3f67a811ab37717bf8a79df8a74	k__Bacteria;p__Planctomycetota;c__Phycisphaerae;o__Tepidisphaerales;f__Tepidisphaeraceae;g__UBA2421;s__	346
27726f431d589732221dd6ce190f3bc4	k__Bacteria;p__Acidobacteriota;c__Acidobacteriae;o__VXMN01;f__VXMN01;g__VXMN01;s__VXMN01_sp009841055	238
58cd2f9e3530aafcb287e49d3f493867	k__Bacteria;p__Proteobacteria;c__Gammaproteobacteria;o__Steroidobacterales;f__Steroidobacteraceae;g__;s__	310
294db488172a164a501133f7d7121b05	k__Bacteria;p__Myxococcota_A_473307;c__Polyangia_463783;o__Haliangiales_463188;f__Haliangiaceae_463188;g__Haliangium_463188;s__Haliangium_ochraceum	214
412f220b9819d768c82fa1db4df486ea	k__Bacteria;p__Actinobacteriota;c__Actinomycetia;o__Propionibacteriales;f__Nocardioidaceae;g__Nocardioides_A_392796	573
1ea2d76d28701c9f493eddaa8dd3d30c	k__Bacteria;p__Myxococcota_A_473307;c__Polyangia_463783;o__Polyangiales;f__Polyangiaceae;g__Chondromyces	287
566fe3a3dcd03eb677b87a329c970bfc	k__Bacteria;p__Planctomycetota;c__Phycisphaerae;o__Tepidisphaerales;f__Tepidisphaeraceae;g__UBA2421;s__	239
503711dcda3e8ea1583380a6b44bf2a4	k__Bacteria;p__Bacteroidota;c__Bacteroidia;o__Chitinophagales;f__Chitinophagaceae_966727;g__Flavisolibacter_B;s__Flavisolibacter_B_tropicus	357
764701eeea340cc3f27e461de975818d	k__Bacteria	296
174872b7e448f05b344df5975a717dae	k__Bacteria;p__Proteobacteria;c__Alphaproteobacteria;o__Sphingomonadales;f__Sphingomonadaceae	317
8532450c0859ec20820d6fdac17c21d3	k__Bacteria;p__Planctomycetota;c__Phycisphaerae;o__Tepidisphaerales;f__Tepidisphaeraceae;g__UBA2421;s__	269
6fcc8bca2ddc5d9ca9a4e0bb9f5845f2	k__Bacteria;p__Proteobacteria;c__Alphaproteobacteria;o__Rhizobiales_A_501396;f__Rhizobiaceae_A_499470;g__Mesorhizobium_F_498388	326
5ba049149734d73eaf4a8600bdb65de6	k__Bacteria;p__Gemmatimonadota;c__Gemmatimonadetes;o__Gemmatimonadales;f__Gemmatimonadaceae;g__Roseisolibacter;s__Roseisolibacter_agri	400
b10925b05bacf6b880cac170883c54e0	k__Bacteria;p__Proteobacteria;c__Gammaproteobacteria	231
ed65f106001d46470ec966358728fc85	k__Bacteria;p__Proteobacteria;c__Gammaproteobacteria;o__Burkholderiales_597441;f__WYBJ01;g__WYBJ01;s__WYBJ01_sp009377585	368
37142c886c6e94554079639b0e5638e1	k__Bacteria;p__Verrucomicrobiota;c__Verrucomicrobiae;o__Verrucomicrobiales;f__Akkermansiaceae	468
7674b62e678c5915f860b78b2d36cec6	k__Bacteria	229
a4b4b30d936e5a447519fc1dac1cf36a	k__Bacteria;p__Proteobacteria;c__Alphaproteobacteria;o__Rhizobiales_A_502138;f__Devosiaceae;g__Devosia_A_501803;s__Devosia_A_501803_enhydra	311
c3a75c1ec4c8c65c048a7efbd7003413	k__Bacteria;p__Verrucomicrobiota;c__Verrucomicrobiae;o__Pedosphaerales;f__Pedosphaeraceae;g__Pedosphaera;s__Pedosphaera_parvula	309
de7426defb9d63b35b3e291ed29ced76	k__Bacteria;p__Actinobacteriota;c__Actinomycetia;o__Propionibacteriales;f__Kribbellaceae;g__Kribbella	428
279b72162e7926887cc511215ca176a4	k__Bacteria;p__Actinobacteriota;c__Acidimicrobiia_401430;o__Acidimicrobiales	401
16205b61af8827bd960a45f0cfa25b83	k__Bacteria;p__Proteobacteria;c__Gammaproteobacteria;o__Burkholderiales_592524;f__Burkholderiaceae_A_574758;g__Massilia	534
236db54a69b7dfbf8462ecce9232e2b0	k__Bacteria;p__Bacteroidota;c__Bacteroidia;o__Chitinophagales;f__Chitinophagaceae_966727;g__UTBCD1;s__UTBCD1_sp002066995	368
e82a87841dd52c1975e8a4e33fced37f	k__Bacteria;p__Proteobacteria;c__Alphaproteobacteria;o__Sphingomonadales;f__Sphingomonadaceae;g__Sphingomicrobium_483265;s__Sphingomicrobium_kaistense	332
6f30fde7fea01f1d18558a911c421810	k__Bacteria;p__Proteobacteria;c__Alphaproteobacteria;o__Rhizobiales_A_501059;f__Rhizobiaceae_A_501059	231
1eda7514589fb7bc841fc846c0768fae	k__Bacteria;p__Desulfobacterota_B;c__Binatia;o__UTPRO1;f__DP_6;g__DP_6;s__DP_6_sp005879795	273
c22fbb7ef01d561d3b775f5e814439c8	k__Bacteria;p__Proteobacteria;c__Gammaproteobacteria;o__Burkholderiales_597433;f__SG8_39;g__SCGC_AG_212_J23;s__SCGC_AG_212_J23_sp005881595	432
03019f0da6a4482d62716f049ca6a954	k__Bacteria;p__Actinobacteriota;c__Actinomycetia;o__Mycobacteriales;f__Pseudonocardiaceae;g__Lentzea	506
63b75e3aff41dffa54791233c52a8ef8	k__Bacteria	219
8499bc70c184e58c8ec284c2aeffdd0b	k__Bacteria;p__Actinobacteriota;c__Actinomycetia;o__Propionibacteriales;f__Nocardioidaceae;g__Nocardioides_A_392796	425
63bde703ce12cb8c54e7c012eb163a3a	k__Bacteria;p__Acidobacteriota;c__Vicinamibacteria;o__Vicinamibacterales;f__UBA2999;g__;s__	367
2ede9bdbef87c06084f8e475060a1d13	k__Bacteria;p__Proteobacteria;c__Gammaproteobacteria;o__Xanthomonadales_616009;f__Xanthomonadaceae_616009;g__Lysobacter_A_615715;s__Lysobacter_A_dokdonensis	279
bf15367364e8252272e6bcd3e615b824	k__Bacteria;p__Proteobacteria;c__Gammaproteobacteria;o__Ectothiorhodospirales;f__Acidihalobacteraceae;g__;s__	370
c39ed022d8eac5e29b1b9c56411a921f	k__Bacteria;p__Gemmatimonadota;c__Gemmatimonadetes;o__Gemmatimonadales;f__Gemmatimonadaceae;g__Roseisolibacter;s__Roseisolibacter_agri	313
dec7d9e7ddafab9d756528cbfccdc16c	k__Bacteria;p__Proteobacteria;c__Alphaproteobacteria;o__Ferrovibrionales;f__Ferrovibrionaceae;g__SYSU_D60015;s__SYSU_D60015_sp003576705	246
07f6829e6551fc42038913ed9f1b7864	k__Bacteria;p__Actinobacteriota;c__Acidimicrobiia_401430;o__Acidimicrobiales;f__Ilumatobacteraceae;g__Ilumatobacter_A;s__Ilumatobacter_A_coccineus_A_400748	399
0a19f022a3b4c89603a0680b735eec2e	k__Bacteria;p__Proteobacteria;c__Gammaproteobacteria;o__Burkholderiales_597433;f__SG8_39;g__SCGC_AG_212_J23;s__SCGC_AG_212_J23_sp005881595	247
38096eab7cbff9b69054e4f00b2007c6	k__Bacteria;p__Actinobacteriota;c__Actinomycetia;o__Mycobacteriales	258
23f1e5b4bc4cd4e8939308a64e05391c	k__Bacteria;p__Bacteroidota;c__Bacteroidia;o__Chitinophagales;f__Chitinophagaceae_966727;g__Dinghuibacter;s__	308
5a3bc6a1ca46f54aca7e64d806f9e219	k__Bacteria;p__Acidobacteriota;c__Vicinamibacteria;o__Vicinamibacterales;f__UBA2999;g__WHSN01;s__	244
0d9e83fe5c0d0846d2ac85d658bcbcd5	k__Bacteria;p__Gemmatimonadota;c__Gemmatimonadetes;o__Longimicrobiales;f__RSA9;g__RSA9;s__	247
242ccc6e9e94d26a9a1c18fd1c0810e0	k__Bacteria;p__Actinobacteriota;c__Thermoleophilia;o__Solirubrobacterales;f__Solirubrobacteraceae_405341;g__Solirubrobacter	222
a92748aabe82951e6b5b3a34d10ab9cf	k__Bacteria;p__Proteobacteria;c__Alphaproteobacteria;o__Rhizobiales_A_504723;f__Aestuariivirgaceae;g__Nordella;s__Nordella_sp011046735	274
1846c4a4c01e573c2201a3c58fbf2d34	k__Bacteria;p__Verrucomicrobiota;c__Verrucomicrobiae;o__Chthoniobacterales;f__Chthoniobacteraceae;g__Chthoniobacter;s__Chthoniobacter_flavus	354
9131e68b9865365929bee99633b0509e	k__Bacteria;p__Chloroflexota;c__Chloroflexia;o__Chloroflexales_407288;f__Roseiflexaceae;g__Kouleothrix;s__Kouleothrix_aurantiaca	373
a74e650e1377add44e6c899e302db364	k__Bacteria;p__Proteobacteria;c__Alphaproteobacteria;o__Caulobacterales;f__Caulobacteraceae;g__Brevundimonas;s__Brevundimonas_nasdae_A_487984	356
c41ca0e3720a471cde5c2606fc5c146c	k__Bacteria;p__Gemmatimonadota;c__Gemmatimonadetes;o__Longimicrobiales;f__Longimicrobiaceae;g__Longimicrobium;s__Longimicrobium_terrae	276
b644c955fb2f5aa8c82efa2de655cff5	k__Bacteria;p__Planctomycetota;c__Phycisphaerae;o__Tepidisphaerales;f__Tepidisphaeraceae;g__UBA2421;s__	458
649df29dd8f0fa5b176a51d2f9b33d58	k__Bacteria;p__Actinobacteriota;c__Acidimicrobiia_401430;o__Acidimicrobiales;f__JACDCH01;g__VFJN01;s__VFJN01_sp009694375	409
5531ab7bc31a238d34a8c57cdeda9503	k__Bacteria;p__Acidobacteriota;c__Acidobacteriae;o__Acidobacteriales;f__SbA1;g__Sulfotelmatobacter;s__Sulfotelmatobacter_sp003166855	260
a847d25e144c982fc81065cf2becb95d	k__Bacteria;p__Actinobacteriota;c__Acidimicrobiia_401430;o__Acidimicrobiales	349
17bac7a14f4d3dd0203220a57b51adfd	k__Bacteria;p__Actinobacteriota;c__Thermoleophilia;o__Solirubrobacterales;f__Solirubrobacteraceae_405341;g__Solirubrobacter	320
f2a057bd95424933315f44b9cb13e4d4	k__Bacteria;p__Actinobacteriota;c__Thermoleophilia;o__Gaiellales;f__Gaiellaceae;g__Palsa_739;s__Palsa_739_sp003139545	287
9cf35a2841075a01c636d1d7b2149374	k__Bacteria;p__Planctomycetota;c__Planctomycetia;o__Pirellulales;f__Pirellulaceae	387
196be591058dfe81278579fc2e993d9f	k__Bacteria;p__Proteobacteria;c__Gammaproteobacteria;o__Burkholderiales_597433;f__SG8_39;g__SCGC_AG_212_J23;s__SCGC_AG_212_J23_sp005881595	255
adff3ebcaf59c00e7bd310dbd1e2c89b	k__Bacteria;p__Planctomycetota;c__Planctomycetia;o__Pirellulales;f__Pirellulaceae;g__Anatilimnocola;s__Anatilimnocola_aggregata	323
c5cb41f2fb990b75707d8988fe967808	k__Bacteria;p__Bacteroidota;c__Bacteroidia;o__Chitinophagales;f__Chitinophagaceae_966727;g__Flaviaesturariibacter;s__	494
08f5b8869391bfb7c81557c7f4c86850	k__Bacteria;p__Acidobacteriota;c__Vicinamibacteria;o__Vicinamibacterales;f__;g__;s__	245
f81a33b7a2e46586973964283927b5cb	k__Bacteria;p__Gemmatimonadota;c__Gemmatimonadetes;o__Gemmatimonadales;f__Gemmatimonadaceae	353
d5dd00aa93ba89cd4b922d94d4a63e44	k__Bacteria;p__Actinobacteriota;c__Actinomycetia;o__Propionibacteriales;f__Nocardioidaceae;g__Aeromicrobium	525
55416263bc7f872e562ba19a40b61fa5	k__Bacteria;p__Planctomycetota;c__Phycisphaerae;o__Tepidisphaerales;f__Tepidisphaeraceae;g__UBA2421;s__	376
36ceb314ece75a6c7815386545252b00	k__Bacteria;p__Bacteroidota;c__Bacteroidia;o__Cytophagales;f__Hymenobacteraceae;g__Adhaeribacter;s__Adhaeribacter_terrae	209
58245092b526fecd5a9af414d3d301b4	k__Bacteria;p__Chloroflexota;c__Dehalococcoidia;o__UBA2979;f__UBA2979;g__;s__	166
20afe87d0e007978d3d31025afdb80f9	k__Bacteria;p__Acidobacteriota;c__Vicinamibacteria;o__Vicinamibacterales	172
bc6a1bb2e8410da2319bd33142ac7f43	k__Bacteria;p__Bacteroidota;c__Bacteroidia;o__Cytophagales;f__Cyclobacteriaceae_900466;g__Chryseolinea;s__Chryseolinea_serpens	387
db5fe70b9c5ab8ac745afaeeca5081bc	k__Bacteria;p__Chloroflexota;c__Limnocylindria;o__QHBO01;f__QHBO01;g__CF_167;s__CF_167_sp005879775	299
248c67b04a4674ba9e34bfd245ed40d8	k__Bacteria	205
b99e8f7539879f19d3d9ae38a37c9512	k__Bacteria;p__Planctomycetota;c__Phycisphaerae;o__Tepidisphaerales;f__Tepidisphaeraceae;g__UBA2421;s__	253
32c7dfc37e4b42609d83bbde873daf12	k__Bacteria;p__Patescibacteria;c__Saccharimonadia;o__Saccharimonadales;f__UBA5946;g__UBA5946	520
43ea474da584b5f88efa75d7b8f378f1	k__Bacteria;p__Proteobacteria;c__Alphaproteobacteria	412
d08b3a6f87d722b932b0828dd2978a94	k__Bacteria;p__Gemmatimonadota;c__Gemmatimonadetes;o__Gemmatimonadales;f__Gemmatimonadaceae;g__AG11;s__AG11_sp003223455	203
93f1d3f4a14c4a14b6759c4fd3026f77	k__Bacteria;p__Actinobacteriota;c__Thermoleophilia;o__Gaiellales;f__Gaiellaceae;g__Palsa_739;s__Palsa_739_sp003139545	232
63b4030c5842366266718c6f41cf8728	k__Bacteria;p__Gemmatimonadota;c__Gemmatimonadetes;o__Gemmatimonadales;f__GWC2_71_9;g__JABFSM01;s__JABFSM01_sp009692115	283
9b946f0fa3d1c8253f1aacedfd2c68ce	k__Bacteria;p__Verrucomicrobiota;c__Verrucomicrobiae;o__Pedosphaerales;f__Pedosphaeraceae;g__Pedosphaera;s__Pedosphaera_parvula	268
78ea90c37fc7b655731f1939e79e22e3	k__Bacteria;p__Armatimonadota;c__Chthonomonadetes;o__;f__;g__;s__	253
9298bab0e453883e411979897c7d0d69	k__Bacteria;p__Actinobacteriota;c__Actinomycetia;o__Actinomycetales;f__Microbacteriaceae	499
3feb39ab2c6b4aafe12d6175c6b53716	k__Bacteria;p__Gemmatimonadota;c__Gemmatimonadetes;o__Gemmatimonadales;f__Gemmatimonadaceae;g__Gemmatimonas;s__Gemmatimonas_aurantiaca	234
6ec1f0779cbe22ba061641300898d1b6	k__Bacteria;p__Bacteroidota;c__Bacteroidia;o__Cytophagales;f__Hymenobacteraceae;g__Adhaeribacter;s__	210
d3095b4b1f235aa4e0a25956ae8f7c50	k__Bacteria;p__Verrucomicrobiota;c__Verrucomicrobiae;o__Chthoniobacterales;f__Chthoniobacteraceae;g__Chthoniobacter;s__Chthoniobacter_flavus	320
fe2816825ca4522ea66f215f9ddc5941	k__Bacteria;p__Planctomycetota;c__Phycisphaerae;o__Tepidisphaerales;f__Tepidisphaeraceae;g__UBA2421;s__	231
6b13c432c60aed195552c8e114fe6e47	k__Bacteria;p__Acidobacteriota;c__Vicinamibacteria;o__Fen_336;f__Fen_336;g__WYBL01;s__WYBL01_sp011526565	222
c1753f8f2af63a635a60aa4da7caa679	k__Bacteria;p__Proteobacteria;c__Alphaproteobacteria;o__Rhizobiales_A_504723;f__Aestuariivirgaceae;g__Aestuariivirga;s__Aestuariivirga_litoralis	178
f8bf8a34463776e191133951ea6195f4	k__Bacteria;p__Planctomycetota;c__Planctomycetia;o__Pirellulales;f__Pirellulaceae	258
7c42dbfc955a284b208bcc1877682837	k__Bacteria;p__Proteobacteria;c__Gammaproteobacteria;o__Xanthomonadales_616009;f__Xanthomonadaceae_616009;g__Arenimonas_613591	317
eff8aba1e1d87920fc6ba924f13df794	k__Bacteria;p__Proteobacteria;c__Gammaproteobacteria;o__Burkholderiales_597441;f__WYBJ01;g__WYBJ01;s__WYBJ01_sp009377585	239
d4b9f6d2daa3cf0e6ee6b7a2a5eb2655	k__Bacteria;p__Planctomycetota;c__Phycisphaerae;o__Tepidisphaerales;f__Tepidisphaeraceae;g__UBA2421;s__	291
fb79b70eed8acb0d4e3c6274d3e4831c	k__Bacteria;p__Bacteroidota;c__Bacteroidia;o__Chitinophagales;f__Chitinophagaceae_966727;g__Chitinophaga;s__Chitinophaga_barathri	291
1556e6b5060cf0e25d68b92b6656bfd1	k__Bacteria;p__Proteobacteria;c__Alphaproteobacteria;o__Rhizobiales_A_504721;f__Hyphomicrobiaceae;g__Hyphomicrobium_A;s__Hyphomicrobium_A_sp002279935	212
4eb664a446dbfe7941c4b4659cc66cac	k__Bacteria	278
1df723ce69659b2a18cad0dd16db15c5	k__Bacteria;p__Proteobacteria;c__Gammaproteobacteria;o__Burkholderiales_597441;f__SG8_41;g__UBA5216;s__UBA5216_sp902825845	282
cca8f7025602e5faed406ca90bbc0f63	k__Bacteria;p__Myxococcota_A_473307;c__UBA9160;o__UBA9160;f__;g__;s__	284
f2c1b588cb6cc6e5471e0523b7868d1d	k__Bacteria;p__Planctomycetota;c__Phycisphaerae;o__Tepidisphaerales;f__Tepidisphaeraceae;g__UBA2421;s__	207
432c7fbd4f968bae4c6bf7314beef3f0	k__Bacteria;p__Proteobacteria;c__Alphaproteobacteria	202
5e8d557e1e279c024982a7e12c8fc9c4	k__Bacteria;p__Proteobacteria;c__Alphaproteobacteria;o__Rhizobiales_A_504705;f__Beijerinckiaceae	229
efd74e595b706fee1cb77e61ab68d016	k__Bacteria;p__Proteobacteria;c__Alphaproteobacteria;o__Micavibrionales;f__Micavibrionaceae;g__UBA1573;s__	690
2bbaf0b7117242631c9d7db63bb6a2a6	k__Bacteria;p__Chloroflexota;c__Anaerolineae;o__Aggregatilineales;f__A4b;g__OLB13;s__OLB13_sp001567485	281
33b17533a9904a8ed8967caf714015dc	k__Bacteria;p__Acidobacteriota;c__Vicinamibacteria;o__Vicinamibacterales;f__UBA2999;g__;s__	218
4667feaa45e305b30be907e1290a448d	k__Bacteria;p__Planctomycetota;c__Planctomycetia;o__Gemmatales;f__Gemmataceae;g__Zavarzinella	222
c05d38c13155d833b9700b24d72a01dc	k__Bacteria;p__Chloroflexota;c__Limnocylindria;o__Limnocylindrales;f__CSP1_4;g__GWC2_73_18;s__	247
81aaeabbcbdfe01c4b78a84c9cdc32ba	k__Bacteria;p__Deinococcota;c__Deinococci;o__Deinococcales;f__Thermaceae_405955;g__Thermus_A;s__Thermus_A_scotoductus	328
a21b47cb276621143fb474c0d6645b9e	k__Bacteria;p__Gemmatimonadota;c__Gemmatimonadetes;o__Gemmatimonadales;f__GWC2_71_9;g__20CM_2_65_7;s__20CM_2_65_7_sp003221035	270
67e2bfed664327a17496fd7355c12745	k__Bacteria;p__Gemmatimonadota;c__Gemmatimonadetes;o__Longimicrobiales;f__Longimicrobiaceae;g__Longimicrobium;s__Longimicrobium_terrae	178
74f193f9cf504dae161e45a30cd7167f	k__Bacteria;p__Bacteroidota;c__Bacteroidia;o__;f__;g__;s__	348
3994af8d59228491edcab84b4a8e7bdf	k__Bacteria;p__Proteobacteria;c__Gammaproteobacteria;o__Burkholderiales_597433;f__SG8_39;g__SCGC_AG_212_J23;s__SCGC_AG_212_J23_sp005881595	188
c0767ca06d378dc18821ea948e4a9c66	k__Bacteria;p__Chloroflexota;c__Dehalococcoidia;o__DSTF01;f__WHTK01;g__WHTK01;s__WHTK01_sp009377745	231
23fb656b20d1f8cb342d64bbda8666e8	k__Bacteria;p__Proteobacteria;c__Alphaproteobacteria;o__Reyranellales;f__Reyranellaceae;g__;s__	219
a9d5adb9b8c252eade45a7d324a11a2d	k__Bacteria;p__Acidobacteriota;c__Vicinamibacteria;o__Vicinamibacterales	289
dd35a026f0dfe7d6025eac9d9df0ff67	k__Bacteria;p__Firmicutes_D;c__Bacilli	193
e2338c74a63c4c52c363d0f2cd0f73a6	k__Bacteria;p__Proteobacteria;c__Alphaproteobacteria;o__Rhizobiales_A_504723;f__Aestuariivirgaceae;g__Nordella;s__Nordella_sp011046735	266
80f2eb5dbf9a10e0d99c1bc8fac15c91	k__Bacteria;p__Actinobacteriota;c__Acidimicrobiia_401430;o__Acidimicrobiales;f__Ilumatobacteraceae;g__UBA3006;s__	320
2a3e9a33ceb6c48778c2ee0be6d0042d	k__Bacteria;p__Actinobacteriota;c__Actinomycetia	262
638069ecd2a87d360b0b2e9b604b3b61	k__Bacteria;p__Bacteroidota;c__Bacteroidia;o__Chitinophagales;f__Chitinophagaceae_966727;g__Terrimonas_941540;s__	214
401dd1159934121fe5ca545e8fcf8f97	k__Bacteria;p__Nitrospirota_A_437815;c__Nitrospiria;o__Nitrospirales;f__Nitrospiraceae;g__Nitrospira_A;s__Nitrospira_A_defluvii_A	257
a60bf688a09e50608304c26938648c85	k__Bacteria;p__Actinobacteriota;c__Acidimicrobiia_401430	180
178801d5b69f04cb382af11fbcec6193	k__Bacteria;p__Patescibacteria;c__Saccharimonadia;o__Saccharimonadales;f__AMD01;g__;s__	478
e52450134a3333e7dbbba943668d094f	k__Bacteria;p__Chloroflexota;c__Chloroflexia;o__Thermomicrobiales;f__;g__;s__	280
4813c28435ab6ba4ef60cc0a653f252c	k__Bacteria;p__Proteobacteria;c__Gammaproteobacteria	298
e9aab4c95cad73452defd83e9aa2960c	k__Bacteria;p__Verrucomicrobiota;c__Verrucomicrobiae;o__Pedosphaerales;f__Pedosphaeraceae;g__Pedosphaera;s__Pedosphaera_parvula	239
e447804178168fdca0995501b45f2158	k__Bacteria;p__Eisenbacteria;c__RBG_16_71_46;o__SZUA_252;f__SZUA_252;g__SZUA_252;s__SZUA_252_sp003235575	257
cda53bc8fb5cf1f6749dbf3186b2b509	k__Bacteria;p__Proteobacteria;c__Gammaproteobacteria;o__Burkholderiales_592522;f__Burkholderiaceae_A_592522;g__Variovorax;s__Variovorax_paradoxus_C_587666	235
ba7dc859ac47401b603b1225d61a9a91	k__Bacteria;p__Proteobacteria;c__Alphaproteobacteria	233
ea64d56beea73f2b89b15f5f18a3a72d	k__Bacteria;p__Bacteroidota;c__Bacteroidia;o__Cytophagales;f__Cyclobacteriaceae_900466;g__Chryseolinea;s__Chryseolinea_serpens	299
fb30fb14a95df2dc489cc908355e0a24	k__Bacteria;p__Planctomycetota;c__Phycisphaerae;o__Tepidisphaerales;f__Tepidisphaeraceae;g__UBA2421;s__	218
32989054fcb4b1c819b3889fa112da61	k__Bacteria;p__Planctomycetota;c__Planctomycetia;o__Pirellulales;f__Pirellulaceae;g__Pirellula_B_754616;s__Pirellula_B_754616_sp003671195	228
647c96e892f9c3882edabb12d5918c7b	k__Bacteria;p__Actinobacteriota;c__Actinomycetia;o__Propionibacteriales;f__Nocardioidaceae;g__Nocardioides_A_392796;s__Nocardioides_A_392796_allogilvus	312
3a322dd07e71038b12b4bf32e6f5151e	k__Bacteria;p__Proteobacteria;c__Alphaproteobacteria;o__Rhizobiales_A_501637;f__Kaistiaceae_501637;g__Bauldia;s__Bauldia_consociata	222
c4eeb76f9652341d0614d93cd90b3eed	k__Bacteria;p__Gemmatimonadota;c__Gemmatimonadetes;o__Gemmatimonadales;f__Gemmatimonadaceae;g__Roseisolibacter;s__Roseisolibacter_agri	195
96f8e2c9862d083f3aa0ef9ac8f795f5	k__Bacteria;p__Bacteroidota;c__Bacteroidia;o__Chitinophagales;f__Chitinophagaceae_966727;g__Ferruginibacter;s__Ferruginibacter_lapsinanis	232
c106807852e6ce0689fe197b6e89a832	k__Bacteria;p__Acidobacteriota;c__Acidobacteriae;o__Acidobacteriales;f__SbA1;g__Sulfotelmatobacter;s__Sulfotelmatobacter_sp003166855	134
9715774ac624171cca1c627be3c486e3	k__Bacteria;p__Actinobacteriota;c__Thermoleophilia;o__Gaiellales;f__Gaiellaceae;g__Palsa_739;s__Palsa_739_sp003139545	250
e122cae58ae562551dda674be52b0230	k__Bacteria;p__Proteobacteria;c__Alphaproteobacteria	275
f7c0f06a79f915b1aa34864264bde108	k__Bacteria;p__Gemmatimonadota;c__Gemmatimonadetes;o__Gemmatimonadales;f__Gemmatimonadaceae	265
f374803b3b5ce88067e35a6e0f88fd3b	k__Bacteria;p__Myxococcota_A_473307;c__Polyangia_463783;o__Haliangiales_463188;f__Haliangiaceae_463188;g__Haliangium_463188;s__Haliangium_ochraceum	265
b0eddde746e1249eb51de656a154b60c	k__Bacteria;p__Proteobacteria;c__Alphaproteobacteria;o__Rhodobacterales;f__Rhodobacteraceae;g__Rubellimicrobium;s__Rubellimicrobium_rubrum	232
c1c92ad892a4c71c3a50f8be13bc9745	k__Bacteria;p__Proteobacteria;c__Gammaproteobacteria;o__Steroidobacterales;f__Steroidobacteraceae;g__;s__	266
2f8214307f76bd10ee5e471982816eb1	k__Bacteria;p__Proteobacteria;c__Alphaproteobacteria;o__Sphingomonadales;f__Sphingomonadaceae;g__Sphingomonas_L_486704	216
f189ce4960b578c37696ba4043630a92	k__Bacteria;p__Planctomycetota;c__Planctomycetia;o__Pirellulales;f__Pirellulaceae	212
9964c78ec3504dcef374b14be18a46f8	k__Bacteria;p__Gemmatimonadota;c__Gemmatimonadetes;o__Gemmatimonadales;f__GWC2_71_9	302
8d111cc27166fa07d088c8203db7109d	k__Bacteria;p__Planctomycetota;c__Phycisphaerae;o__Tepidisphaerales;f__Tepidisphaeraceae;g__UBA2421;s__	228
f607a2d3c83a860251c939292c6cfa9a	k__Bacteria;p__Proteobacteria;c__Gammaproteobacteria;o__Burkholderiales_592522;f__Burkholderiaceae_A_592522	305
c346e559ed36cb1d4e87e815326629cb	k__Bacteria;p__Acidobacteriota;c__Acidobacteriae;o__Bryobacterales;f__Bryobacteraceae;g__Bryobacter;s__Bryobacter_aggregatus	170
7c04730995fa9c85dee061626d6418f6	k__Bacteria;p__Bacteroidota;c__Bacteroidia;o__Cytophagales;f__Cyclobacteriaceae_900466;g__Chryseotalea;s__	265
506050148c4d878af4f2817772c111db	k__Bacteria;p__Proteobacteria;c__Gammaproteobacteria;o__Burkholderiales_597441;f__Nitrosomonadaceae;g__Nitrosospira	452
1e8373977ac30def3eb76b8c8072637d	k__Bacteria	303
8b5d9c9b65955689cc54693ef03fb412	k__Bacteria;p__Bacteroidota;c__Bacteroidia;o__Chitinophagales;f__Chitinophagaceae_966727;g__Flavisolibacter_B;s__Flavisolibacter_B_tropicus	209
6c87c980d51a20d3e0f8c50225dd73a7	k__Bacteria;p__Acidobacteriota;c__Blastocatellia;o__Pyrinomonadales;f__Blastocatellaceae_426820;g__Tellurimicrobium;s__	233
dcf0aace91a58eee124ca597475b32b6	k__Bacteria;p__Proteobacteria;c__Alphaproteobacteria;o__Sphingomonadales;f__Sphingomonadaceae;g__Sphingomicrobium_483265;s__Sphingomicrobium_mesophila	180
4d1622fb2f99387db2949f6d7e1b82a9	k__Bacteria;p__Acidobacteriota;c__Thermoanaerobaculia;o__UBA5066;f__;g__;s__	129
e109aea427922d97a6d0dfb0c5d8f7e8	k__Bacteria;p__Bacteroidota;c__Bacteroidia;o__Chitinophagales;f__Chitinophagaceae_966727;g__Chitinophaga	247
82b1fdfb2437e9d15ebfd1f6e87aceaa	k__Bacteria;p__Patescibacteria;c__Saccharimonadia;o__Saccharimonadales;f__UBA1020;g__UBA1020;s__	432
190ecc5ae5466a072dda7f64748f744a	k__Bacteria;p__Planctomycetota;c__Phycisphaerae;o__Tepidisphaerales;f__Tepidisphaeraceae;g__UBA2421;s__	188
d38319515e0df12c3ebb07b2b94fa27c	k__Bacteria;p__Gemmatimonadota;c__Gemmatimonadetes;o__Gemmatimonadales;f__GWC2_71_9;g__JABFSM01;s__JABFSM01_sp009692115	167
c88616c6e3e167f144b9ea6e274f5ee2	k__Bacteria;p__Gemmatimonadota;c__Gemmatimonadetes;o__Gemmatimonadales;f__Gemmatimonadaceae;g__Gemmatimonas;s__Gemmatimonas_aurantiaca	405
72a7f080be9ea558727e0a4e51ef96c5	k__Bacteria;p__Chloroflexota;c__Chloroflexia;o__Thermomicrobiales;f__Thermomicrobiaceae;g__Nitrolancea;s__Nitrolancea_hollandica	490
3704cd6154fc00c7ada1bec65d20cd40	k__Bacteria;p__Acidobacteriota;c__Vicinamibacteria;o__Vicinamibacterales;f__UBA2999;g__;s__	177
343fea9f4134256e9f945146432ea7ee	k__Bacteria;p__Actinobacteriota;c__Actinomycetia;o__Actinomycetales;f__Cellulomonadaceae;g__Cellulomonas	316
9f83a8bb4c2b0bde7fcc9dbfd3f6429c	k__Bacteria;p__Myxococcota_A_473307;c__Polyangia_463783;o__Palsa_1104_A;f__Fen_1088;g__Fen_1137	249
4aaafebf32096e80e7dd9a1bea1164ea	k__Bacteria	187
3f3a9c428daff6162684d3713fcb6f21	k__Bacteria;p__Actinobacteriota;c__UBA4738_401450;o__UBA4738;f__HRBIN12;g__AC_51;s__	145
ee88deba3788dd79945417ddb3c1c4a1	k__Bacteria;p__Proteobacteria;c__Alphaproteobacteria	353
cdc1ae5f3053f557490aa39d66b0e406	k__Bacteria;p__Myxococcota_A_473307;c__Polyangia_463783;o__Haliangiales_463188;f__Haliangiaceae_463188;g__Haliangium_463188;s__Haliangium_ochraceum	184
a26c0e46d7a5807cf641af56d380f160	k__Bacteria;p__Proteobacteria;c__Alphaproteobacteria;o__Sphingomonadales;f__Sphingomonadaceae	264
1b82a913997e1e507ca02437f7c15190	k__Bacteria	249
81132b48a3a876f5f0098611f6944375	k__Bacteria;p__Actinobacteriota;c__Actinomycetia;o__Propionibacteriales;f__Nocardioidaceae;g__Nocardioides_A_392796	374
6cfc5701ba4ba591e7368a025bd5a776	k__Bacteria;p__Gemmatimonadota;c__Gemmatimonadetes;o__Longimicrobiales;f__Longimicrobiaceae;g__Longimicrobium;s__Longimicrobium_terrae	193
17c91527093ee91a765ad3fc1b81720f	k__Bacteria;p__Bacteroidota;c__Bacteroidia;o__Cytophagales;f__Cyclobacteriaceae_900466;g__Chryseolinea;s__	388
5999584a05416c86e26ac87df5768de0	k__Bacteria;p__Actinobacteriota;c__Actinomycetia;o__Propionibacteriales;f__Nocardioidaceae;g__Nocardioides_A_392796;s__Nocardioides_A_392796_silvaticus	326
f226b3d0feca50f960566626589a2530	k__Bacteria;p__Gemmatimonadota;c__Gemmatimonadetes	151
0ca292cb887d9095759e05ff3d73e2f8	k__Archaea;p__Thermoproteota;c__Nitrososphaeria_A;o__Nitrososphaerales;f__Nitrososphaeraceae;g__Nitrosocosmicus	232
3b7cb25da4ac8547da83d341fec61d15	k__Bacteria;p__Proteobacteria;c__Gammaproteobacteria	169
d84e378846729d7b3d5e5571c10cad9f	k__Bacteria;p__Myxococcota_A_437813;c__Polyangia_437813;o__Haliangiales_437813;f__Haliangiaceae_437813;g__;s__	190
ca12b69ecfad3064d1c25ed8adda57c7	k__Bacteria;p__Bacteroidota;c__Bacteroidia;o__Cytophagales;f__Hymenobacteraceae;g__Rufibacter_909687;s__Rufibacter_radiotolerans	197
2a67b1f0d54358db702467f382619d94	k__Bacteria;p__Bacteroidota;c__Bacteroidia;o__Chitinophagales;f__Chitinophagaceae_966727;g__Parasegetibacter;s__Parasegetibacter_luojiensis	384
6e16b434dfbb96c063404843a7eab291	k__Bacteria;p__Proteobacteria;c__Gammaproteobacteria;o__Burkholderiales_592522;f__Burkholderiaceae_A_592522;g__Pseudorivibacter;s__Pseudorivibacter_rhizosphaerae	322
80d979c697a4e9977fa6a60a7998d5f1	k__Bacteria;p__Proteobacteria;c__Gammaproteobacteria;o__Xanthomonadales_616009;f__Xanthomonadaceae_616009;g__Pseudoxanthomonas_A_615337	139
1f6cbe857e528ac128a70ca076ff7938	k__Bacteria;p__Acidobacteriota;c__Blastocatellia;o__;f__;g__;s__	215
2fd25521dcc0c992bcd9d48d54933d06	k__Bacteria;p__Chloroflexota;c__Chloroflexia;o__Thermomicrobiales;f__;g__;s__	219
8bf0012dc4a9555a75ecb4195cb13bc5	k__Bacteria;p__Proteobacteria;c__Gammaproteobacteria	376
df11404de178bfef8ff6682cf9a79302	k__Bacteria;p__Bacteroidota;c__Bacteroidia;o__Chitinophagales;f__Chitinophagaceae_966727;g__Niastella;s__Niastella_vici	241
5d9a0ff121455e24745b41893a162024	k__Bacteria;p__Planctomycetota;c__Planctomycetia;o__Pirellulales;f__Pirellulaceae;g__Pirellula_B_754535;s__Pirellula_staleyi	279
0938a0e8b3f880bfd99cf94ac444ee04	k__Bacteria;p__Planctomycetota;c__Phycisphaerae;o__Tepidisphaerales;f__Tepidisphaeraceae;g__UBA2421;s__	198
3b401f48e97774cdf9b66e8a199accad	k__Bacteria;p__Gemmatimonadota;c__Gemmatimonadetes;o__Gemmatimonadales;f__Gemmatimonadaceae;g__Roseisolibacter;s__Roseisolibacter_agri	203
9ee8c395d7172f938602cca5775702b3	k__Bacteria;p__Proteobacteria;c__Alphaproteobacteria;o__Rhizobiales_A_504705;f__Beijerinckiaceae;g__Bosea	190
10c6d3bd0a09fff08f178410fe5022f9	k__Bacteria;p__Chloroflexota;c__Chloroflexia;o__Thermomicrobiales;f__;g__;s__	218
2e066b5bf2ec0d1e6f14eb0ee323b30c	k__Bacteria;p__Actinobacteriota;c__Acidimicrobiia_401430;o__Acidimicrobiales	168
6305e63c480d34857eb226f8e60f6552	k__Bacteria;p__Chloroflexota;c__Dehalococcoidia;o__Tepidiformales;f__Tepidiformaceae;g__Tepidiforma;s__Tepidiforma_bonchosmolovskayae	203
b47ca6d6af0c58ba346b38583287b57d	k__Bacteria;p__Actinobacteriota;c__Actinomycetia;o__Propionibacteriales;f__Nocardioidaceae;g__Nocardioides_A_392796	403
b6792fece27f6c979189acd1a17c72cd	k__Bacteria;p__Acidobacteriota;c__Thermoanaerobaculia;o__UBA5704;f__UBA5704	172
daf1909284d5c6d5d34e55ac89505e13	k__Bacteria;p__Proteobacteria;c__Alphaproteobacteria;o__Rhizobiales_A_504721;f__Hyphomicrobiaceae;g__Hyphomicrobium_A	145
c5d735ecff23f87e806a25c4064d44bb	k__Bacteria;p__Planctomycetota;c__Planctomycetia;o__Pirellulales;f__Pirellulaceae	248
b3d13c2914ea6c94191bfb5c873d1bb1	k__Bacteria;p__Proteobacteria;c__Alphaproteobacteria;o__Caulobacterales;f__TH1_2;g__Terricaulis_486958	179
b54f0c052f9905a04d6339f1667550db	k__Bacteria;p__Proteobacteria;c__Gammaproteobacteria;o__Xanthomonadales_616009;f__Xanthomonadaceae_616009;g__Lysobacter_A_615995;s__Lysobacter_A_615995_prati	212
50c1bc7a6811ca76746e8a2fe93f1e76	k__Bacteria;p__Proteobacteria;c__Alphaproteobacteria	141
4e359b5b6b34c201c809163305def7db	k__Bacteria;p__Planctomycetota;c__Phycisphaerae;o__Tepidisphaerales;f__Tepidisphaeraceae;g__UBA2421;s__	169
80681cf3ce6b9420f963b6a42525d98b	k__Bacteria;p__Proteobacteria;c__Alphaproteobacteria;o__Rhizobiales_A_504705;f__Xanthobacteraceae_503485	197
e83e00ec2fc0f46773f054419146c054	k__Bacteria;p__Planctomycetota;c__Phycisphaerae;o__Tepidisphaerales;f__Tepidisphaeraceae;g__UBA2421;s__	214
3b54031b4a19602fc48d7827add75494	k__Bacteria;p__Actinobacteriota;c__Actinomycetia;o__Streptomycetales_400645;f__Streptomycetaceae_400641;g__Streptomyces_G_399870	282
93ea9d8478584e2e1affa82a719f4776	k__Bacteria;p__Verrucomicrobiota;c__Verrucomicrobiae;o__Pedosphaerales;f__UBA11358;g__WYBW01;s__WYBW01_sp011525685	284
2be8e3c9fb2f7dd7610471cd69eac08a	k__Bacteria;p__Actinobacteriota;c__Actinomycetia;o__Mycobacteriales;f__Micromonosporaceae;g__Dactylosporangium	170
23e080b412be22abca0bbd07730e30cf	k__Bacteria;p__Gemmatimonadota;c__Gemmatimonadetes;o__Longimicrobiales;f__UBA6960;g__UBA2982	187
95fc0d171fabb7796264a170a2281f05	k__Bacteria;p__Planctomycetota;c__Planctomycetia;o__Pan216;f__Pan216;g__Pan216;s__Pan216_sp007748055	191
39a3d0a30ab814b1442d3cc8e87aa1c1	k__Bacteria;p__Bacteroidota;c__Bacteroidia;o__Chitinophagales;f__Chitinophagaceae_966727;g__Gynurincola;s__	215
2cd37184c8dc63fd47b8869f4ee5fce9	k__Bacteria;p__Gemmatimonadota;c__Gemmatimonadetes;o__Gemmatimonadales;f__GWC2_71_9;g__Palsa_1233;s__Palsa_1233_sp003169895	133
fd53ebca2a948c0834788b21ac17f73a	k__Bacteria;p__Gemmatimonadota;c__Gemmatimonadetes;o__Longimicrobiales;f__Longimicrobiaceae;g__Longimicrobium;s__Longimicrobium_terrae	96
8c64974c2fe67450e99b5af6e24399ec	k__Bacteria;p__Firmicutes_D;c__Bacilli	198
29b12a52138410da7a1a3fc7b49a9e4d	k__Bacteria;p__Verrucomicrobiota;c__Verrucomicrobiae;o__Chthoniobacterales;f__Chthoniobacteraceae;g__VFJQ01;s__VFJQ01_sp009885995	215
879183e6e4033519a54ed66af587d074	k__Bacteria	186
2b67b9c87c7fc71045aa8fb8c79c910a	k__Bacteria;p__Planctomycetota;c__Phycisphaerae;o__Tepidisphaerales;f__Tepidisphaeraceae;g__UBA2421;s__	166
15b8589e911ce352039dd68169223c36	k__Bacteria;p__Proteobacteria;c__Gammaproteobacteria;o__Pseudomonadales_650611;f__Pseudomonadaceae	255
0d230bfd12a056ba9426cda799d132d4	k__Bacteria;p__Methylomirabilota;c__Methylomirabilia;o__Rokubacteriales;f__CSP1_6	132
e9a4e0df72614401ed736a4bb58a54da	k__Bacteria;p__Proteobacteria;c__Alphaproteobacteria;o__Rhizobiales_A_504721;f__Methyloligellaceae;g__Methyloceanibacter	226
c3666bfa45a61404b1d16b9b24c849b1	k__Bacteria;p__Gemmatimonadota;c__Gemmatimonadetes;o__Gemmatimonadales;f__Gemmatimonadaceae	131
b13caeb45b93c521b51515f987994edb	k__Bacteria;p__Actinobacteriota;c__Thermoleophilia;o__Solirubrobacterales;f__Solirubrobacteraceae_405308;g__Baekduia	251
6b1ec7baa98b7ef597803acb41e5223b	k__Bacteria;p__Acidobacteriota;c__Vicinamibacteria;o__Vicinamibacterales;f__UBA2999;g__;s__	168
3c920104a8b1b4f7d0635a61635a4e14	k__Bacteria;p__Desulfobacterota_B;c__Binatia;o__UTPRO1;f__DP_6;g__DP_6;s__DP_6_sp005879795	137
eddee886dfb57458e0eca8515db6fc26	k__Bacteria;p__Gemmatimonadota;c__Gemmatimonadetes;o__Gemmatimonadales;f__Gemmatimonadaceae	227
2f6a4676785079db0eab131c9cc51993	k__Bacteria;p__Actinobacteriota;c__Actinomycetia;o__Mycobacteriales;f__Micromonosporaceae;g__Actinoplanes	221
11e0836c11e647b7e830049506fc6c8d	k__Bacteria;p__Proteobacteria;c__Alphaproteobacteria;o__Rhizobiales_A_504705;f__Beijerinckiaceae;g__Microvirga	171
b788727377c446fd16535603ca271049	k__Bacteria;p__Actinobacteriota;c__Actinomycetia;o__Streptomycetales_400645;f__Streptomycetaceae_400641	226
c06cbbd2a9d4add9b696dcb68048c210	k__Bacteria;p__Proteobacteria;c__Alphaproteobacteria;o__Rhizobiales_A_501580;f__Afifellaceae;g__Propylenella;s__Propylenella_sp900110915	167
3b4f1d7ba466802d70d1b2b0cb9a750e	k__Bacteria;p__Planctomycetota;c__Planctomycetia;o__Pirellulales;f__Pirellulaceae;g__Pirellula_B_754535;s__Pirellula_staleyi	153
abd9613c00372902e0db7d95faeb5a9b	k__Bacteria;p__Gemmatimonadota;c__Gemmatimonadetes;o__Longimicrobiales;f__RSA9;g__RSA9;s__	231
f5b4d0ef3f09cd16feea84c472c4c068	k__Bacteria;p__Acidobacteriota;c__Blastocatellia;o__Pyrinomonadales;f__Pyrinomonadaceae_433912;g__QHXM01;s__QHXM01_sp003222945	116
c185f566f1b78ab78354f6c29684e646	k__Bacteria;p__Actinobacteriota;c__Thermoleophilia;o__Solirubrobacterales;f__Solirubrobacteraceae_405341;g__Solirubrobacter;s__Solirubrobacter_soli	119
6e1d3086aa5fc6fd15afa9c3f988835a	k__Bacteria;p__Acidobacteriota;c__Thermoanaerobaculia;o__UBA5704;f__UBA5704	213
e499d5d8db22e5be1ab096b53a6a0cca	k__Bacteria;p__Acidobacteriota;c__Blastocatellia;o__Pyrinomonadales;f__Blastocatellaceae_426820;g__Tellurimicrobium;s__Tellurimicrobium_multivorans	231
efd593ed1b568976a59f4fbe59770da9	k__Bacteria;p__Actinobacteriota;c__Acidimicrobiia_401430;o__Acidimicrobiales;f__Acidimicrobiaceae_401414;g__Aciditerrimonas	119
1499e87da9e8e437778659e06786ff52	k__Bacteria;p__Acidobacteriota;c__Vicinamibacteria;o__Vicinamibacterales	161
8f6e5086583212bfd9fb4f4e2143d13e	k__Bacteria	105
aec0057084fc8055436a430f41c9c26b	k__Bacteria;p__Planctomycetota;c__Planctomycetia;o__Pirellulales;f__Pirellulaceae;g__Anammoximicrobium;s__Anammoximicrobium_sp012515235	163
f3ba7cf7220787eff1168a125ddfa9e4	k__Bacteria;p__Proteobacteria;c__Alphaproteobacteria;o__Reyranellales;f__Reyranellaceae;g__;s__	161
af7f0350770bcfbcc32b4c21ead32aa4	k__Bacteria;p__Proteobacteria;c__Alphaproteobacteria;o__Micropepsales;f__;g__;s__	179
c6520d987872a8026a70e95fa8d26caf	k__Bacteria;p__Proteobacteria;c__Alphaproteobacteria;o__Rhodobacterales;f__Rhodobacteraceae;g__Rubellimicrobium;s__Rubellimicrobium_rubrum	215
ae1238700c5b6d44ea301b2c80b23a2d	k__Bacteria;p__Actinobacteriota;c__Acidimicrobiia_401430;o__Acidimicrobiales;f__JAAYBP01;g__Aquihabitans	128
8e2ff4308f2a6cf2011911676055799a	k__Bacteria;p__Planctomycetota;c__Planctomycetia;o__Gemmatales;f__Gemmataceae;g__Zavarzinella;s__	95
24f44b57012b7fa063788c2a167cc829	k__Bacteria;p__Actinobacteriota;c__Actinomycetia;o__Mycobacteriales;f__Micromonosporaceae	146
df68fca6549f6a0e9ccd53ed7628307d	k__Bacteria;p__Actinobacteriota;c__Acidimicrobiia_401430;o__Acidimicrobiales;f__Ilumatobacteraceae;g__UBA3006;s__	255
ffd158e03c308d42e50e3ab01d07cccc	k__Bacteria;p__Planctomycetota;c__Phycisphaerae	120
8d68e195091bd5b613fba67e35925a1c	k__Bacteria;p__Acidobacteriota;c__Vicinamibacteria;o__Vicinamibacterales;f__Vicinamibacteraceae;g__Luteitalea	95
f6219169f687160575d79e9d564a276c	k__Bacteria;p__Bacteroidota;c__Bacteroidia;o__Cytophagales;f__Hymenobacteraceae;g__Adhaeribacter;s__Adhaeribacter_terrae	115
be8f0ee2676233b9139ff6d9e33f6e59	k__Bacteria;p__Proteobacteria;c__Alphaproteobacteria	91
85aa3864c28f327b6cdc3704dde6ab0e	k__Bacteria;p__Proteobacteria;c__Alphaproteobacteria;o__Rhizobiales_A_501396;f__Rhizobiaceae_A_499470	169
ac46cf0892ee0e6545e82d11006591f9	k__Bacteria	102
9d5b18b87d66ba003949afb14c81a9a0	k__Bacteria;p__Proteobacteria;c__Alphaproteobacteria	139
78a60fb92e27861a29b6dc8bb318018a	k__Bacteria;p__Myxococcota_A_473307;c__Polyangia_463783;o__Polyangiales;f__Polyangiaceae;g__MWCO01;s__	97
e58627b055e8df0d0d972872814ec412	k__Bacteria;p__Acidobacteriota;c__Blastocatellia;o__;f__;g__;s__	159
3faf989fa6071ad268ef487ae2bafde8	k__Bacteria;p__Chloroflexota;c__Anaerolineae;o__Anaerolineales;f__UBA6663;g__SpSt_583;s__SpSt_583_sp011367385	112
d01cfe4b54c2e36a6bbbbf17f513f13e	k__Bacteria;p__Planctomycetota;c__Phycisphaerae;o__Tepidisphaerales;f__Tepidisphaeraceae;g__UBA2421;s__	200
1053f2e4d2c9bc778019ea5e5308a901	k__Bacteria;p__Planctomycetota;c__Planctomycetia;o__Gemmatales;f__Gemmataceae;g__Gemmata;s__	150
38f62433d2e9e5894a3adbaca2cd3c8b	k__Bacteria;p__Proteobacteria;c__Gammaproteobacteria;o__Steroidobacterales;f__Steroidobacteraceae;g__Steroidobacter_A_608626;s__Steroidobacter_A_608626_soli	155
6e0ef779fd0145a9f5d061a39a27d39b	k__Bacteria;p__Proteobacteria;c__Alphaproteobacteria;o__Caulobacterales;f__Caulobacteraceae;g__Phenylobacterium;s__Phenylobacterium_panacis	129
68a20ac853292d03491fa134d2942b9f	k__Bacteria;p__Proteobacteria;c__Gammaproteobacteria;o__Steroidobacterales;f__Steroidobacteraceae;g__Steroidobacter_A_608626;s__	170
9a58cab39cd5bc877400605564f2ef37	k__Bacteria;p__Planctomycetota;c__Planctomycetia;o__Isosphaerales;f__Isosphaeraceae	134
e69d3f4a9b789d94e28e97724fed7bc9	k__Bacteria;p__Actinobacteriota;c__Thermoleophilia;o__Miltoncostaeales;f__Miltoncostaeaceae;g__Miltoncostaea;s__Miltoncostaea_oceani	153
97557ed48e23d46dca19cf67340a6228	k__Bacteria;p__Chloroflexota;c__Limnocylindria;o__Limnocylindrales;f__CSP1_4;g__GWC2_73_18;s__	156
fd3f3afc5641a9d56bce5716fc100680	k__Bacteria;p__Planctomycetota;c__Phycisphaerae;o__Tepidisphaerales;f__Tepidisphaeraceae;g__UBA2421;s__	186
7ff9787d1191593d04c206398c995e4e	k__Bacteria;p__Actinobacteriota;c__Acidimicrobiia_401430;o__Acidimicrobiales	129
6a5b6d1fa754e282b474da93cdd52755	k__Bacteria;p__Proteobacteria;c__Alphaproteobacteria;o__Sphingomonadales;f__Sphingomonadaceae;g__Alteraurantiacibacter;s__	135
43467cebecf7dd33c79be64453b6a628	k__Bacteria;p__Planctomycetota;c__Phycisphaerae;o__Tepidisphaerales;f__Tepidisphaeraceae;g__UBA2421;s__UBA2421_sp002343075	104
44b138983e2a0bb0b9921a99a9d167f3	k__Bacteria;p__Actinobacteriota;c__Actinomycetia;o__Mycobacteriales;f__Nakamurellaceae;g__Nakamurella	177
1a5b5834df9a164a40ee8f3195e671b3	k__Bacteria;p__Actinobacteriota;c__Actinomycetia;o__Streptomycetales_400645;f__Streptomycetaceae_400641	202
cc828ad9c33f7501e1d4076429b9185b	k__Bacteria;p__Methylomirabilota;c__Methylomirabilia;o__Rokubacteriales;f__CSP1_6;g__GWA2_73_35;s__GWA2_73_35_sp001788495	70
34a8807ae42ea33b523c706d6de9488a	k__Bacteria;p__Gemmatimonadota;c__Gemmatimonadetes;o__Gemmatimonadales;f__Gemmatimonadaceae;g__SCN_70_22;s__SCN_70_22_sp001724275	127
3e01a9295554bb662c6309bbdc8205de	k__Bacteria;p__Chloroflexota;c__Anaerolineae;o__Aggregatilineales	116
8814605d717d832f9ae55968ca5c977a	k__Bacteria;p__Actinobacteriota;c__Actinomycetia	140
62266dc0bb5a49e45a7c5987891564ad	k__Bacteria;p__Gemmatimonadota;c__Gemmatimonadetes;o__Longimicrobiales;f__Longimicrobiaceae;g__Longimicrobium;s__Longimicrobium_terrae	132
227b6798d5995aa02aba3bd16948bf18	k__Bacteria;p__Actinobacteriota	162
42d55602b8dbb18c456c6d6a3d507fba	k__Bacteria;p__Armatimonadota;c__Chthonomonadetes;o__Chthonomonadales;f__Chthonomonadaceae;g__Chthonomonas;s__	135
c72125222c640426bd65fe32b400454f	k__Bacteria;p__Proteobacteria;c__Gammaproteobacteria;o__Xanthomonadales_616009;f__Xanthomonadaceae_616009;g__Arenimonas_613591;s__Arenimonas_daechungensis	152
f075e526ca88a9601d58432b033ccf85	k__Bacteria;p__Proteobacteria;c__Gammaproteobacteria	106
c2e8f5feb96dccf700fa61411717d361	k__Bacteria;p__Chloroflexota;c__Anaerolineae;o__Aggregatilineales;f__J027;g__JAAUUD01;s__	154
4a50593eb38e9aa543a91d276f0dafcc	k__Bacteria;p__Gemmatimonadota;c__Gemmatimonadetes;o__Gemmatimonadales;f__GWC2_71_9;g__JABFSM01;s__JABFSM01_sp009692115	69
6d126e803d3f1ad0a369dcc5715d99dd	k__Bacteria;p__Proteobacteria;c__Alphaproteobacteria;o__Dongiales;f__Dongiaceae;g__Dongia_507335;s__Dongia_sp000620685	152
526128937f3edc157544c7dcd307e07b	k__Bacteria;p__Myxococcota_A_473307;c__Polyangia_463783;o__Polyangiales;f__;g__;s__	87
cd1c3513a7b6afb80b8328dee0acc711	k__Bacteria;p__Chloroflexota;c__Chloroflexia;o__Chloroflexales_407288;f__Roseiflexaceae;g__Kouleothrix;s__	194
dc232dfbe381a860cf8bb8e857dfca55	k__Bacteria;p__Chloroflexota;c__Limnocylindria;o__;f__;g__;s__	150
cc8b173049e14016730cfcee9b063305	k__Bacteria;p__Acidobacteriota;c__Thermoanaerobaculia;o__UBA5066;f__;g__;s__	169
822ddedef99881b0164a522d6a6ea28f	k__Bacteria;p__Acidobacteriota;c__Blastocatellia;o__Pyrinomonadales;f__Blastocatellaceae_426820;g__Stenotrophobacter_424270;s__Stenotrophobacter_roseus	184
1216b72564c147eb0ed7e4a74a71afba	k__Bacteria;p__Planctomycetota;c__Planctomycetia;o__Planctomycetales;f__Planctomycetaceae;g__Alienimonas	88
4a50679b3aad9e44efa686ce6dbbce41	k__Bacteria;p__Actinobacteriota;c__Thermoleophilia;o__Solirubrobacterales;f__Solirubrobacteraceae_405308;g__Baekduia	197
a4d0fe8be44285542ec36d64ef75352d	k__Bacteria;p__Proteobacteria;c__Alphaproteobacteria;o__Rhizobiales_A_501396;f__Rhizobiaceae_A_499470;g__Mesorhizobium_F_498388	116
51c2a69a7f10707d37ac32a80ce869a9	k__Bacteria;p__Actinobacteriota;c__Actinomycetia;o__Euzebyales;f__Egibacteraceae;g__WHTC01;s__WHTC01_sp009379795	207
57cc90a0f4426acc9d40c0b5dd8b11eb	k__Bacteria;p__Chloroflexota;c__Anaerolineae;o__Anaerolineales;f__UBA6663;g__SpSt_583	159
1abd16cba89ead4ce72885f03bbf1b8c	k__Bacteria;p__Proteobacteria;c__Alphaproteobacteria	123
a8ceaa90c6bc8b2d8c45ad7641fe83e9	k__Bacteria;p__Planctomycetota;c__Planctomycetia;o__Gemmatales;f__Gemmataceae;g__Urbifossiella;s__Urbifossiella_sp003136315	157
ee0812b7ee8bcf2290bf9023ba1f21ce	k__Bacteria;p__Gemmatimonadota;c__Gemmatimonadetes;o__Gemmatimonadales;f__GWC2_71_9;g__Palsa_1233	110
402860d2b7fd4bcd5b72c6ad8a917f90	k__Bacteria;p__Bacteroidota;c__Bacteroidia;o__Chitinophagales;f__Chitinophagaceae_966727;g__;s__	255
e947925576d631ced40cfb77c2631956	k__Bacteria;p__Actinobacteriota;c__Acidimicrobiia_401430;o__Acidimicrobiales	86
aad79d905ea447046d960927b0e3d813	k__Bacteria;p__Actinobacteriota;c__Thermoleophilia;o__Solirubrobacterales	133
10f0e30c23ac4f84df6c4244fa86565d	k__Bacteria;p__Proteobacteria;c__Alphaproteobacteria;o__Rhizobiales_A_504705;f__Beijerinckiaceae	82
18a5ea6f38479bccaa14bb4d915cda3a	k__Bacteria;p__Chloroflexota;c__Anaerolineae;o__Anaerolineales;f__UBA6663;g__SpSt_583;s__SpSt_583_sp011367385	129
a0cd183daed96624f4fd6163fe440625	k__Archaea;p__Thermoproteota;c__Nitrososphaeria_A;o__Nitrososphaerales;f__Nitrososphaeraceae;g__Nitrososphaera	110
b80212210f579b20b879ccf73eca887a	k__Bacteria;p__Bacteroidota;c__Bacteroidia;o__Chitinophagales;f__Chitinophagaceae_966727;g__Flavitalea_936101;s__	166
19fc4b60091393df76abfde4204be2a4	k__Bacteria;p__Verrucomicrobiota;c__Verrucomicrobiae;o__Pedosphaerales;f__Pedosphaeraceae;g__Pedosphaera;s__Pedosphaera_parvula	233
a0cc0eae9dc371d28d2eb46cd6a88131	k__Bacteria;p__Actinobacteriota;c__Actinomycetia;o__Streptomycetales_400645;f__Streptomycetaceae_400641;g__Streptomyces_G_399870	201
5511122403b1e4ade675467f7294d3c2	k__Bacteria;p__Patescibacteria;c__Saccharimonadia;o__Saccharimonadales;f__UBA1020;g__;s__	212
cf149ea9d317cbac203dab5dfe8d85d9	k__Bacteria;p__Bacteroidota;c__Bacteroidia;o__Chitinophagales;f__Chitinophagaceae_966727;g__Chitinophaga;s__Chitinophaga_ginsengihumi	79
d50c5cc9c869221947c2246393ca53b2	k__Bacteria;p__Gemmatimonadota;c__Gemmatimonadetes;o__Longimicrobiales;f__Longimicrobiaceae;g__Longimicrobium;s__Longimicrobium_terrae	66
40719c8e3d150759be9b57cb213006a4	k__Bacteria;p__Planctomycetota;c__UBA1135;o__UBA2386;f__UBA2386;g__UBA2386;s__	126
545e04bad297f6afe340436c57c13dbc	k__Bacteria;p__Bacteroidota;c__Bacteroidia;o__Chitinophagales;f__Chitinophagaceae_929731;g__Edaphobaculum;s__Edaphobaculum_flavum	159
bf6278b4728bbf2719f6b42cd2732e7a	k__Bacteria;p__Actinobacteriota;c__Thermoleophilia;o__Solirubrobacterales;f__;g__;s__	108
60c3b7ed48700356ab0f000cf05da4d9	k__Bacteria	69
9b2c06730d19ceba1ef6a2f313dafaab	k__Bacteria	120
9f95941a2fd2c2487cb8df1ff76d9155	k__Bacteria;p__Actinobacteriota;c__Actinomycetia;o__Streptomycetales_400645;f__Streptomycetaceae_400641;g__Streptomyces_G_399870	112
bd55c586627768b1f6adc38642c3c38d	k__Bacteria	171
a1450248be6cb9f97887a714dd12c4b6	k__Bacteria;p__Patescibacteria;c__Saccharimonadia;o__Saccharimonadales;f__UBA1020;g__UBA1020;s__UBA1020_sp002348615	177
0ce0970659f86a93985dac1c8d33e782	k__Bacteria;p__Eisenbacteria;c__RBG_16_71_46;o__SZUA_252;f__SZUA_252;g__WS_7;s__	137
b224e907a2dddd4a71794c077efa0a53	k__Bacteria;p__Actinobacteriota;c__Actinomycetia;o__Mycobacteriales;f__Micromonosporaceae;g__Catellatospora	97
f70332e0fa4551e193d4cf07db8ba9e4	k__Bacteria;p__Gemmatimonadota;c__Gemmatimonadetes;o__Gemmatimonadales;f__GWC2_71_9	60
61059ad6328979265f4d5ec38405b898	k__Bacteria;p__Planctomycetota;c__Planctomycetia;o__Planctomycetales;f__UBA10511;g__UBA10511;s__UBA10511_sp003508595	78
ec1be95490518e834df2160f1750f2ed	k__Bacteria;p__Proteobacteria;c__Alphaproteobacteria;o__Kiloniellales	90
46025bda05d9bc67c6a2a04ddc4a438d	k__Bacteria;p__Proteobacteria;c__Alphaproteobacteria;o__Micropepsales;f__Micropepsaceae;g__;s__	83
c1ee60e76e3fe06bb08990d5a2f56eb1	k__Bacteria;p__Actinobacteriota;c__Acidimicrobiia_401430;o__Acidimicrobiales;f__Ilumatobacteraceae;g__;s__	125
658475809b826f730c1920d789a21575	k__Bacteria;p__Chloroflexota;c__Chloroflexia;o__Thermomicrobiales;f__;g__;s__	115
4b0b8d01cfe76af2fd95891e8eb7d9eb	k__Bacteria;p__Actinobacteriota;c__Actinomycetia	125
fc6b9f8de56d2ed9a8d9be2d43f3b8e0	k__Bacteria;p__Planctomycetota;c__Phycisphaerae;o__Tepidisphaerales;f__Tepidisphaeraceae;g__UBA2421;s__	86
087c60c7117e5b03d3260adf62a974b0	k__Bacteria;p__Bacteroidota;c__Kapabacteria;o__OLB7;f__OLB7;g__OLB7;s__OLB7_sp001567195	92
165ed5c3ae45e10b47e082c5fd465144	k__Bacteria;p__Gemmatimonadota;c__Gemmatimonadetes;o__Gemmatimonadales;f__Gemmatimonadaceae;g__Gemmatimonas;s__Gemmatimonas_aurantiaca	67
dc8167f935d8d5b9e52099a6efe32088	k__Bacteria;p__Actinobacteriota;c__Actinomycetia;o__Actinomycetales;f__Cellulomonadaceae;g__Promicromonospora	140
de5b5fd2e354171b4254c19d9f2c4954	k__Bacteria;p__Proteobacteria;c__Alphaproteobacteria;o__Rhodobacterales;f__Rhodobacteraceae;g__Paracoccus	138
de28eec5083877be894cb9735ef96ca4	k__Bacteria;p__Proteobacteria;c__Gammaproteobacteria;o__Burkholderiales_597441;f__Thiobacillaceae;g__Parasulfuritortus	92
fdf7b791337093c527ab7ed5b837ed06	k__Bacteria;p__Chloroflexota;c__Dehalococcoidia;o__UBA2979;f__UBA2979;g__W_Chloroflexi_9;s__W_Chloroflexi_9_sp002840675	66
ff3ad15003c42b46145e72c03c56f737	k__Bacteria;p__Proteobacteria;c__Alphaproteobacteria;o__Caulobacterales;f__Caulobacteraceae;g__Brevundimonas;s__Brevundimonas_diminuta	232
7b0b7f8630bdb5b8c75746d5ddd62ec8	k__Bacteria;p__Actinobacteriota;c__Acidimicrobiia_401430;o__Acidimicrobiales;f__Acidimicrobiaceae_401414;g__Aciditerrimonas	96
5aadb275cb13b838a4a4e5d3682d8df1	k__Bacteria	55
b533d1cdf20d088b98d34314a70e6ae2	k__Bacteria;p__Actinobacteriota;c__Thermoleophilia;o__Solirubrobacterales	135
88c1fc90d4083e06e90cf9626c738118	k__Bacteria;p__Armatimonadota;c__Chthonomonadetes;o__;f__;g__;s__	96
e68f8de17e8b02eb7be352274540bb52	k__Bacteria;p__Planctomycetota;c__Planctomycetia;o__Planctomycetales	82
24196a1549ed4c1edf926715bcdc0b9d	k__Bacteria;p__Planctomycetota;c__Planctomycetia;o__Planctomycetales;f__Planctomycetaceae;g__Alienimonas	75
105c8b215d5504a667e77dd4c6f7b852	k__Bacteria;p__Actinobacteriota;c__Actinomycetia;o__Mycobacteriales;f__Geodermatophilaceae;g__Blastococcus;s__Blastococcus_aggregatus	70
6260cf1b95c15af76cfe2b1767b827ab	k__Bacteria;p__Actinobacteriota;c__Acidimicrobiia_401430;o__Acidimicrobiales	107
f23653f1cd255b425612874c1b1cb676	k__Bacteria	70
c52fd4deb4208df285b10651c4f2f831	k__Bacteria;p__Planctomycetota;c__Planctomycetia;o__Gemmatales;f__Gemmataceae;g__Urbifossiella;s__Urbifossiella_sp003136315	97
3bbb3cff3b4affa9a81965248ae3b2b4	k__Bacteria;p__Chloroflexota;c__Chloroflexia;o__Thermomicrobiales;f__;g__;s__	165
278b97c9abceafd1fcde06efb625aac9	k__Bacteria;p__Chloroflexota;c__Limnocylindria;o__;f__;g__;s__	35
0c1cf5bf85ef7bd2028f75bc543f3d53	k__Bacteria;p__Actinobacteriota;c__Acidimicrobiia_401430;o__Acidimicrobiales;f__Iamiaceae;g__Iamia;s__Iamia_majanohamensis	61
3994688a6dcd03a3462022fcd98d562e	k__Bacteria;p__Planctomycetota;c__Planctomycetia;o__Gemmatales;f__Gemmataceae;g__;s__	92
50162ce35c96e2be6df6c2f4b94c8336	k__Bacteria;p__Bacteroidota;c__Bacteroidia;o__;f__;g__;s__	93
c993206e99fcb43f3d8c2d6caac4fdc5	k__Bacteria;p__Planctomycetota;c__Planctomycetia;o__Gemmatales;f__Gemmataceae;g__Urbifossiella;s__Urbifossiella_sp003136315	90
70239a6ddf3c1f3e5bf667d18ab65bae	k__Bacteria;p__Gemmatimonadota;c__Gemmatimonadetes;o__Gemmatimonadales;f__GWC2_71_9;g__HRBIN33;s__HRBIN33_sp002923375	80
543a5046d149eee0df4c20b5f203ab66	k__Bacteria;p__Planctomycetota;c__Phycisphaerae;o__Phycisphaerales;f__SM1A02	71
5148977f725dc10ec173639e80b71c5e	k__Bacteria;p__Gemmatimonadota;c__Gemmatimonadetes;o__Gemmatimonadales;f__Gemmatimonadaceae;g__;s__	100
6b8489a8206b8e127c0de36f1a7d0269	k__Bacteria;p__Armatimonadota;c__Armatimonadia;o__Armatimonadales;f__Armatimonadaceae;g__Armatimonas	74
2d4ded7a0e7990e5416d2ba3690b7c25	k__Bacteria;p__Bacteroidota;c__Bacteroidia;o__Chitinophagales;f__Chitinophagaceae_966727;g__Flaviaesturariibacter;s__	151
8dbbce443e85fbfcee18a492cdc4a9af	k__Bacteria;p__Chloroflexota;c__Anaerolineae;o__Anaerolineales;f__EnvOPS12;g__UBA12294;s__UBA12294_sp002050275	68
abd96b7f858a17a44600c6563639ddea	k__Bacteria;p__Acidobacteriota;c__Acidobacteriae;o__Bryobacterales;f__Bryobacteraceae	42
1a67418d9cc3f40169116fa5dc46c080	k__Bacteria;p__Chloroflexota;c__Chloroflexia;o__Thermomicrobiales;f__;g__;s__	61
2b553cbe6572db69f2ae74a20df9a4b2	k__Bacteria;p__Planctomycetota;c__Planctomycetia;o__Gemmatales;f__Gemmataceae;g__;s__	50
f3287a7ac311935374373924623aaeba	k__Bacteria;p__Actinobacteriota;c__Acidimicrobiia_401430;o__Acidimicrobiales	49
bf9c2c2e2bfd71433fdb22aa17c6b4e7	k__Bacteria;p__Gemmatimonadota;c__Gemmatimonadetes;o__Gemmatimonadales;f__Gemmatimonadaceae;g__Gemmatimonas;s__Gemmatimonas_aurantiaca	109
34e1732861591e6ffbf933efdba28ec1	k__Bacteria;p__Actinobacteriota;c__Acidimicrobiia_401430;o__Acidimicrobiales;f__SKKL01;g__Actinomarinicola;s__Actinomarinicola_tropica	69
d2d5e61c2e24aad7b731057ba15473e8	k__Bacteria;p__Actinobacteriota;c__Actinomycetia;o__Mycobacteriales;f__Micromonosporaceae	46
581c91958b16b35e0108f7653b48bff8	k__Bacteria;p__Verrucomicrobiota;c__Verrucomicrobiae;o__Chthoniobacterales;f__Chthoniobacteraceae;g__VFJQ01;s__VFJQ01_sp009885995	77
2f9530e891a302c6e221e0657fe5fc44	k__Bacteria;p__Planctomycetota;c__Planctomycetia;o__Gemmatales;f__Gemmataceae;g__;s__	68
9ef2fc6488ba36ba1fb01ef449e732a6	k__Bacteria	40
7e124909223f95bef95467ca11bc5666	k__Bacteria;p__Chloroflexota;c__Dehalococcoidia;o__SHYD01;f__SHYD01;g__SHYD01;s__SHYD01_sp009692945	69
7f9a87fdc45e3f9e4fbbc8158a9d0050	k__Bacteria;p__Patescibacteria;c__Saccharimonadia;o__Saccharimonadales;f__UBA4665;g__UBA4665;s__	70
5209e9b69e53efbf5a27880f9418c433	k__Bacteria;p__Gemmatimonadota;c__Gemmatimonadetes;o__Gemmatimonadales;f__Gemmatimonadaceae	67
dd5193d611e146b524f07d551017712e	k__Bacteria;p__Bacteroidota;c__Bacteroidia;o__Chitinophagales;f__Chitinophagaceae_966727;g__Aurantisolimonas;s__Aurantisolimonas_haloimpatiens	40
ae7321d70f6f07e1d6c5386555bf9027	k__Bacteria;p__Cyanobacteria;c__Sericytochromatia;o__UBA7694;f__UBA7694;g__GCA_2770975;s__	60
0a4468a506638000049eafd172b9f771	k__Bacteria	34
89aaabf20a3d32a70fd738f416f48c2b	k__Bacteria	27
da510f75a41a4eefe9c1f98bb24a3b54	k__Bacteria;p__Chloroflexota;c__Anaerolineae;o__Aggregatilineales;f__J027;g__JAAUUD01	46
011b69fdefca22f60c2c35511f10f2f4	k__Bacteria;p__Gemmatimonadota;c__Gemmatimonadetes;o__Longimicrobiales;f__RSA9;g__RSA9;s__	33
c4bc6a11eac5c387e53bc00b01dc2ab5	k__Bacteria;p__Deinococcota;c__Deinococci;o__Deinococcales;f__Deinococcaceae;g__Deinococcus_B	35
df13707445cd2b29e0b13c6fcf984b73	k__Bacteria;p__Proteobacteria;c__Gammaproteobacteria;o__Berkiellales;f__Berkiellaceae;g__Berkiella_A;s__Berkiella_A_aquae	21
05997d09992cca3a300ce5e9871534f1	k__Bacteria;p__Myxococcota_A_473307;c__Bradymonadia;o__UBA7976;f__UBA1532;g__SHZC01;s__SHZC01_sp009692505	27

## Sheet: category3_Y2C2S_special_species
OTUID	Taxonomy	SUM_Abundance
f4fcb89b5bcdeb6d78a3da9951ad00de	k__Bacteria;p__Proteobacteria;c__Alphaproteobacteria;o__Sphingomonadales;f__Sphingomonadaceae;g__Allosphingosinicella;s__Allosphingosinicella_ginsenosidimutans	207
ef04301032d6bc035d6dfc2afa57a4cf	k__Bacteria;p__Planctomycetota;c__Phycisphaerae;o__Tepidisphaerales;f__Tepidisphaeraceae;g__UBA2421;s__	65
2d6340cf81e24bddb957e284a9ab8def	k__Bacteria;p__Proteobacteria;c__Alphaproteobacteria;o__Sphingomonadales;f__Sphingomonadaceae;g__Sphingomicrobium_483265;s__Sphingomicrobium_sediminicola	25
14ad128d6e5cf51da7167165c02b2bea	k__Bacteria;p__Gemmatimonadota;c__Gemmatimonadetes;o__Gemmatimonadales;f__Gemmatimonadaceae;g__SCN_70_22;s__	199
6c1db8b8d8d5ecc9864198f3d64fa101	k__Bacteria;p__Proteobacteria;c__Alphaproteobacteria;o__Rhizobiales_A_501059;f__Rhizobiaceae_A_501059;g__Sinorhizobium	243
beb11c59862d64f7bc7b21481e6cbfb2	k__Bacteria;p__Proteobacteria;c__Gammaproteobacteria;o__Burkholderiales_597441;f__Methylophilaceae;g__Methylophilus;s__Methylophilus_sp000525025	7
1f7cb9497dafadc21a6ee4a73a449a9e	k__Bacteria;p__Proteobacteria;c__Alphaproteobacteria;o__Sphingomonadales;f__Sphingomonadaceae	62
41074cc245df62ef04726c3fe4c115c5	k__Bacteria;p__Bacteroidota;c__Bacteroidia;o__AKYH767;f__B_17BO;g__UBA2475;s__UBA2475_sp002319075	50
f966202e4d503b55d1014f2c055057e6	k__Bacteria;p__Gemmatimonadota;c__Gemmatimonadetes;o__Longimicrobiales;f__RSA9;g__RSA9;s__	171
f286463435bf40fd4c32f642b111272d	k__Bacteria;p__Actinobacteriota;c__Thermoleophilia;o__Solirubrobacterales	12
b9a6cf8895871b960fb57a1a5c3e5a6d	k__Bacteria;p__Proteobacteria;c__Alphaproteobacteria;o__Caulobacterales;f__Caulobacteraceae;g__;s__	21
4931ba4f6a05fd3a209f2265bcd6c7e2	k__Bacteria;p__Bacteroidota;c__Bacteroidia;o__Chitinophagales;f__Chitinophagaceae_966727;g__VBAR01;s__VBAR01_sp005882315	92
b112df4ac71fdfed8cb26608ec358f7e	k__Bacteria;p__Bacteroidota;c__Bacteroidia;o__Sphingobacteriales;f__Sphingobacteriaceae;g__Daejeonella;s__Daejeonella_oryzae	15
bf7831fc1b2cbb0ac2108985e4dee03c	k__Bacteria;p__Gemmatimonadota;c__Gemmatimonadetes;o__Gemmatimonadales;f__GWC2_71_9;g__JABFSM01;s__JABFSM01_sp009692115	37
bd84e7e32295b81d311363dc7ba241e0	k__Bacteria;p__Acidobacteriota;c__Vicinamibacteria;o__Vicinamibacterales;f__UBA2999	75
7f118d89eeebe0a06b34ccf5b97d7f8d	k__Bacteria;p__Gemmatimonadota;c__Gemmatimonadetes;o__Gemmatimonadales;f__Gemmatimonadaceae	117
0ccea8798df778bf110ce1099b7c8d67	k__Archaea;p__Thermoplasmatota;c__Thermoplasmata_1773	49
b367dbe59228a261e881916d0e216c18	k__Bacteria;p__Myxococcota_A_473307;c__Polyangia_463783;o__Polyangiales;f__Polyangiaceae;g__Palsa_1150;s__Palsa_1150_sp003153495	16
c12f84b052e74cd4ee38eaf16502b56f	k__Bacteria;p__Myxococcota_A_473307;c__Polyangia_463783;o__Polyangiales;f__Polyangiaceae;g__Sorangium	3
bb7e41ecf2d744de21685b8caa31285c	k__Bacteria;p__Proteobacteria;c__Gammaproteobacteria;o__Burkholderiales_592522;f__Burkholderiaceae_A_592522	157
5621c50d497da22447dc92dacce589d3	k__Bacteria;p__Gemmatimonadota;c__Gemmatimonadetes;o__Longimicrobiales;f__Longimicrobiaceae;g__Longimicrobium;s__Longimicrobium_terrae	8
310535eade97fc515dcaf1eeba44f1dc	k__Bacteria;p__Proteobacteria;c__Gammaproteobacteria;o__Burkholderiales_597432;f__Rhodocyclaceae	123
b3eafe35930ce6ce8ec783165787bebd	k__Bacteria;p__Proteobacteria;c__Gammaproteobacteria;o__Steroidobacterales;f__Steroidobacteraceae;g__SCUD01;s__	46
8a999b48a773671fb88dd9bc7126d22a	k__Bacteria;p__Acidobacteriota;c__Blastocatellia;o__Pyrinomonadales;f__Arenimicrobiaceae_433911;g__Arenimicrobium;s__Arenimicrobium_luteum	48
2987ac6813d156c7486737ed623f03b5	k__Bacteria;p__Acidobacteriota;c__Blastocatellia;o__Pyrinomonadales;f__Pyrinomonadaceae_433871;g__PSRF01;s__	77
2c4ec4d988a9da15131793e80b1ebb72	k__Bacteria;p__Actinobacteriota;c__Thermoleophilia;o__Gaiellales;f__Gaiellaceae;g__Palsa_739;s__Palsa_739_sp003139545	30
c2e9a4b2bac0088e52488bd54b56e841	k__Bacteria;p__Acidobacteriota;c__Vicinamibacteria;o__Vicinamibacterales;f__Vicinamibacteraceae;g__Luteitalea	40
995c5ddbc6555c1fd3543231a8572909	k__Bacteria;p__Proteobacteria;c__Gammaproteobacteria	36
04fc3902bd9fd9a05b6a390602e3b0f3	k__Bacteria;p__Desulfobacterota_B;c__Binatia;o__UBA9968;f__UBA9968	54
07876cf2d66ee3891630b1b2850766e1	k__Bacteria	32
c6c0be5a77518db4de979256892a81dc	k__Bacteria;p__Actinobacteriota;c__Thermoleophilia;o__Gaiellales;f__Gaiellaceae;g__GMQP_bins7;s__GMQP_bins7_sp004366385	62
eb84ac95715f4b4945de9902f7cc744e	k__Bacteria;p__Chloroflexota;c__Chloroflexia;o__Chloroflexales_407288;f__Roseiflexaceae;g__Kouleothrix;s__Kouleothrix_aurantiaca	28
7a9fbe9c505c54fe4b4b66ae2c2ff7de	k__Bacteria;p__Proteobacteria;c__Gammaproteobacteria;o__Xanthomonadales_613062;f__Rhodanobacteraceae_613062	78
c05e7214c06134db6bea2cddffe8022d	k__Bacteria;p__Proteobacteria;c__Gammaproteobacteria;o__Burkholderiales_592522;f__Burkholderiaceae_A_592522	56
4f91be1591c73b868a4e29f95f94d5c4	k__Bacteria;p__Proteobacteria;c__Gammaproteobacteria;o__Burkholderiales_597432;f__Rhodocyclaceae	142
750afc7ca002a6913bb844a6f56aa639	k__Bacteria;p__Desulfobacterota_B;c__Binatia;o__UTPRO1;f__UTPRO1;g__UTPRO1;s__	44
e50c025be39e0f87c7c36b9d4c48bb3e	k__Bacteria;p__Armatimonadota;c__Chthonomonadetes;o__Chthonomonadales;f__Chthonomonadaceae;g__Chthonomonas;s__Chthonomonas_calidirosea	14
8faddd223b57bc568abad9ab5d63c816	k__Bacteria;p__Planctomycetota;c__UBA8108;o__UBA1146;f__;g__;s__	40
ca711ee77d0a5b4aa7dbd940c704fcf8	k__Bacteria;p__Planctomycetota;c__Phycisphaerae;o__Tepidisphaerales;f__Tepidisphaeraceae;g__UBA2421;s__	77
23884a76c313a2529bdc61bbc5bec220	k__Bacteria;p__Proteobacteria;c__Gammaproteobacteria;o__Burkholderiales_597432;f__Rhodocyclaceae	142
b5a7650cc3be6f9affaffce90631acbc	k__Bacteria;p__Proteobacteria;c__Gammaproteobacteria;o__Burkholderiales_592522;f__Burkholderiaceae_A_592522	21
5afb2d52c7c3dfcaf7e0216101ba3f71	k__Bacteria;p__Myxococcota_A_473307;c__UBA9160;o__UBA9160;f__;g__;s__	10
8b1bdd10a8571112ddcfad2641938051	k__Bacteria;p__Desulfobacterota_G_459544;c__BSN033;o__B13_G15;f__B13_G15	71
9d782a8ca319e366f974de5846a028aa	k__Bacteria;p__Methylomirabilota;c__Methylomirabilia;o__Rokubacteriales;f__CSP1_6;g__AR9;s__AR9_sp003221455	53
dc50990d19b8d5f785f825fe9fefb39e	k__Bacteria;p__Proteobacteria;c__Gammaproteobacteria;o__Burkholderiales_592522;f__Burkholderiaceae_A_592522;g__Hydrogenophaga_590395	9
de4d0ac07149785f96f41024b02ea55d	k__Bacteria;p__Actinobacteriota;c__Acidimicrobiia_401430;o__Acidimicrobiales;f__AC_14;g__AC_14;s__AC_14_sp005888325	143
de15e6e3a49a9e56411f21bcbe16cef1	k__Bacteria;p__Desulfobacterota_B;c__Binatia;o__UBA9968;f__UBA9968;g__;s__	13
2d9e73b8790a1855348944943baf6807	k__Bacteria;p__Proteobacteria;c__Alphaproteobacteria;o__Rhodobacterales;f__Rhodobacteraceae	5
cbf0d4dd3f978ac0961ef485befd946d	k__Bacteria;p__Myxococcota_A_473307;c__UBA9160;o__UBA9160;f__;g__;s__	15
149f064f132732d84957bb31fdbd70fd	k__Bacteria;p__Verrucomicrobiota;c__Verrucomicrobiae;o__Pedosphaerales;f__Pedosphaeraceae;g__Pedosphaera;s__Pedosphaera_parvula	32
1ebe3d93e08ec6080f6dcbf259f86e9d	k__Bacteria;p__Chloroflexota;c__Limnocylindria;o__;f__;g__;s__	23
0738b4ce5657f0ab3786a3e8d61e5f67	k__Bacteria;p__Actinobacteriota;c__UBA4738_401450;o__UBA4738;f__HRBIN12;g__DSJA01;s__DSJA01_sp011054185	58
306988eac28f1b82587d81b38a817a71	k__Bacteria;p__Armatimonadota;c__Chthonomonadetes;o__Chthonomonadales;f__Chthonomonadaceae;g__Chthonomonas;s__	80
7508088a57cfff210cc5d7910a81c098	k__Bacteria;p__Acidobacteriota;c__Vicinamibacteria;o__Vicinamibacterales;f__UBA2999;g__WHSN01;s__	57
522a6a5e60a45dab9db4cde676137187	k__Bacteria;p__Gemmatimonadota;c__Gemmatimonadetes;o__Longimicrobiales;f__UBA6960;g__GCA_2718595;s__GCA_2718595_sp002718595	36
25c0d86a39d56eee27ebf5341573d688	k__Bacteria;p__Gemmatimonadota;c__Gemmatimonadetes;o__Gemmatimonadales;f__Gemmatimonadaceae	47
f92b4f6d1949b17bff08c07db02fd53d	k__Bacteria;p__Proteobacteria;c__Gammaproteobacteria;o__Burkholderiales_597441;f__SG8_41;g__UBA5216;s__UBA5216_sp902825845	11
7c340a4e7649945b102183ec814b082c	k__Bacteria;p__Proteobacteria;c__Alphaproteobacteria;o__Sphingomonadales;f__Sphingomonadaceae;g__Novosphingobium_485351	19
9b64ed2d06f4fd889896c092df0a49a1	k__Bacteria	36
d0b6739eb075da2166be972a64906988	k__Archaea;p__Thermoproteota;c__Nitrososphaeria_A;o__Nitrososphaerales;f__Nitrososphaeraceae;g__Nitrososphaera	57
0229a7d09b004d453a3203ff792f2cdd	k__Bacteria;p__Proteobacteria;c__Gammaproteobacteria;o__Burkholderiales_597441	31
5a0390cde60813873080cadf9446e54f	k__Bacteria;p__Gemmatimonadota;c__Gemmatimonadetes;o__Longimicrobiales;f__RSA9;g__RSA9;s__	18
74ecdd238990247821a0a3b56e147693	k__Bacteria;p__Proteobacteria;c__Alphaproteobacteria;o__Rhizobiales_A_504705;f__Beijerinckiaceae;g__Microvirga;s__Microvirga_flavescens	11
ad8ae8ff31b881451ada54083de49e35	k__Bacteria;p__Proteobacteria;c__Gammaproteobacteria;o__Burkholderiales_597441;f__SG8_41;g__UBA5216;s__UBA5216_sp902825845	29
37e41749cb3b2b2c93c60423efa98670	k__Bacteria;p__Acidobacteriota;c__Thermoanaerobaculia;o__UBA5066;f__Gp7_AA6;g__Gp7_AA6;s__Gp7_AA6_sp003222385	43
b7daf1c800a2c94d5fffed3aa35177b3	k__Bacteria;p__Methylomirabilota;c__Methylomirabilia;o__Rokubacteriales;f__CSP1_6;g__GWA2_73_35;s__GWA2_73_35_sp001788495	45
9181382eeaebb8e8164d6c43587a7394	k__Bacteria;p__Cyanobacteria;c__Cyanobacteriia;o__Cyanobacteriales;f__Coleofasciculaceae_23353;g__SIO2C1;s__SIO2C1_sp010672925	5
b34703c677498e6ff49e8cdcb3704711	k__Bacteria;p__Planctomycetota;c__Phycisphaerae;o__Tepidisphaerales;f__Tepidisphaeraceae;g__UBA2421;s__	13
c863a6c18861cfe85adaad2b5da82466	k__Bacteria;p__Proteobacteria;c__Alphaproteobacteria;o__Rhizobiales_A_501637;f__Kaistiaceae_501637;g__Bauldia;s__	30
901bd0dda51e51a3964e19920f04e821	k__Bacteria;p__Acidobacteriota;c__Acidobacteriae;o__Bryobacterales;f__Bryobacteraceae;g__Palsa_89;s__Palsa_89_sp003166865	7
0576ff35f35e5257246ec73e0f59a23e	k__Bacteria;p__Actinobacteriota;c__Acidimicrobiia_401430;o__Acidimicrobiales;f__AC_14;g__AC_14;s__AC_14_sp005888325	40
885559a156c3d0ebd77ba0bc3fcb0bfc	k__Bacteria;p__Proteobacteria;c__Alphaproteobacteria;o__Sphingomonadales;f__Sphingomonadaceae;g__Rhizorhabdus_483366	15
138e6a44d3e8fcc56be2a7c222662350	k__Bacteria;p__Actinobacteriota;c__Acidimicrobiia_401430;o__Acidimicrobiales	6
45fe5ec7194eced57807013f7114e107	k__Bacteria;p__Gemmatimonadota;c__Gemmatimonadetes;o__Longimicrobiales;f__RSA9;g__RSA9;s__	77
1f27711dc589b013d805d4ba6d6c1c74	k__Bacteria;p__Actinobacteriota;c__UBA4738_401450;o__UBA4738;f__HRBIN12;g__DSJA01;s__DSJA01_sp011054185	9
da887e8ee15b05e28388efbed0e9ca35	k__Bacteria;p__Verrucomicrobiota;c__Verrucomicrobiae;o__Pedosphaerales;f__Pedosphaeraceae;g__Pedosphaera	6
7dc15ec59cf4013fe708fc8dc879e320	k__Bacteria;p__Actinobacteriota;c__Thermoleophilia;o__Gaiellales;f__Gaiellaceae;g__GMQP_bins7;s__GMQP_bins7_sp004366385	14
e22e3edacf0a99f6ccffea220c63ed1d	k__Bacteria;p__Gemmatimonadota;c__Gemmatimonadetes;o__Gemmatimonadales;f__Gemmatimonadaceae;g__Gemmatimonas;s__Gemmatimonas_aurantiaca	7
32f8d007bec8d0d06c9123fe4e7a72d5	k__Bacteria;p__Acidobacteriota;c__Blastocatellia;o__UBA7656;f__UBA7656;g__QHVH01;s__QHVH01_sp003222245	47
57be570c1b2b0d58345554fd7c0cc6b6	k__Bacteria;p__Eisenbacteria;c__RBG_16_71_46;o__RBG_16_71_46;f__RBG_16_71_46;g__RBG_16_71_46;s__RBG_16_71_46_sp001780165	26
9926c4c06d5220d888d76155cc94e67e	k__Bacteria;p__Methylomirabilota;c__Methylomirabilia;o__Rokubacteriales;f__;g__;s__	26
256aac2d9ffcc0a76d00734bb70d405a	k__Bacteria;p__Acidobacteriota;c__Blastocatellia;o__Pyrinomonadales;f__Blastocatellaceae_426820;g__Stenotrophobacter_424270;s__Stenotrophobacter_namibiensis	63
cee029d05c4f61ccff41fa58e24146ce	k__Bacteria	30
35452d1d52fac84137419a7eb741a0a3	k__Bacteria;p__Planctomycetota;c__Phycisphaerae;o__Tepidisphaerales;f__Tepidisphaeraceae;g__UBA2421;s__UBA2421_sp002343075	7
c8462612cdbea96c9ca829664cb56eea	k__Bacteria;p__Desulfobacterota_B;c__Binatia;o__UTPRO1;f__UTPRO1;g__UTPRO1;s__	20
5a4d0df3734072a3e6204d94b99d3a9d	k__Bacteria;p__Myxococcota_A_473307;c__Polyangia_463783;o__Haliangiales_463188;f__Haliangiaceae_463188;g__Haliangium_463188;s__Haliangium_ochraceum	6
6374070e4d09b1f6dc1128d76b26f6f7	k__Bacteria;p__Gemmatimonadota;c__Gemmatimonadetes;o__Gemmatimonadales;f__Gemmatimonadaceae	7
fb94dbdcf9eb87b6c0ba4a42f7b52fc1	k__Bacteria;p__Actinobacteriota;c__Thermoleophilia;o__Gaiellales;f__Gaiellaceae;g__Palsa_739;s__Palsa_739_sp003139545	45
[truncated: 1,356 more rows]

## Sheet: category3_Y2C4S_special_species
OTUID	Taxonomy	SUM_Abundance
[truncated: 1,100 more rows]

## Sheet: category3_Y4C2S_special_species
OTUID	Taxonomy	SUM_Abundance
[truncated: 1,501 more rows]

[truncated: 1 more sheets: category3_Y4C4S_special_species]
