# Supplementary material for: Optimizing maize-soybean intercropping patterns under film-edge cultivation regulates soil bacterial communities to enhance productivity and water use efficiency
Source: Front Plant Sci. 2025 Nov 3;16:1683061. doi: 10.3389/fpls.2025.1683061 (PMC12620495; doi:10.3389/fpls.2025.1683061)
Supplement: Supplementary file 9 [file Table9.xlsx]

## Sheet: category4_binary
	CK2M	D22	D24N	D42	D44N
f7b5456689a718873d4918df3b149eed	1	1	1	1	1
0a620dde8908ada112fb9b836fdd0cf4	1	1	1	1	1
fd29b77db63574b9487481802ed56203	1	1	1	1	1
30b3bfdd6baad7fa0b194e56031782f2	1	1	1	1	1
01bea3b9c4f7dd361fecacd49d4aea9d	1	1	1	1	1
c2f98fba5affd1128602ebbecb3b92b6	1	1	1	1	1
b4c692592c204cd31364923c9b5292b2	1	1	1	1	1
1a8896d4a7f7a7d21671d8381385c472	1	1	1	1	1
b516dd322188defabcf97f311c7e4e9e	1	1	1	1	1
bf8292f976e97d87522a1d1fc6481d5d	1	1	1	1	1
135da45109237d55ea9c6b2d72013eb5	1	1	1	1	1
0d07bd10e0d5031d5c9f139d0a60ff93	1	1	1	1	1
f2ce459a5a752f96514fca2ecad48a3e	1	1	1	1	1
bd1a491b71e9ba90a48a31b30aac1e74	1	1	1	1	1
03871d3e099c9ad40ec0f252c9320f0b	1	1	1	1	1
4411fced9702ed2a5eb72c4cf8b7f18e	1	1	1	1	1
26a9258d55f1e3b54bea2e4456286407	1	1	1	1	1
2e7169a1b50b31fb370f6deda7ad8570	1	1	1	1	1
bbbfafedeb777c2eb1a3ab7304f97a2d	1	1	1	1	1
51d4d9145a3565b569b0a57cdb0d26fb	1	1	1	1	1
ab40844eebe114d79d092c09ee2e47b3	1	1	1	1	1
60c8d8a9c4650bfccca39e7910c8aff8	1	1	1	1	1
5f1de2b0481260263558b69df2c94f2d	1	1	1	1	1
eec46e489fd607a9c4142013fbd635ee	1	1	1	1	1
367abbec4f2c6a09ab9472bbfb6c3cfa	1	1	1	1	1
34a209c1f0e8fe00c90072d2621611d5	1	1	1	1	1
c25bb4ab48d4f74666ca6053f8e3bb13	1	1	1	1	1
4dae65de26a54a5d99d5058d0478148c	1	1	1	1	1
640f3b453e14f8ea65a3b80b1e1c958c	1	1	1	1	1
b05a4962df80942c3eb2f66920aeba57	1	1	1	1	1
f6c45d77418f91ae813781f9af24d7f5	1	1	0	1	1
7b78ac5cb04e02f572c1123c236f1f9d	1	1	1	1	1
37f7db624eb2365dd8e5b657367176cf	1	1	1	1	1
700037e3a7a39409b20e333daa980ed2	1	1	1	1	1
8b26e8edbb952b96c14be8b5a3ac5f64	1	1	1	1	1
538dcea1e6e6369bab718d5149284b1a	1	1	1	1	1
ae6924429f817d87a90c2d93f72c2bfd	1	1	1	1	1
8bd5184fd8c76b3bebf329604c8a1556	1	1	1	1	1
d6a34ff54361f09d09808c27b07eefae	1	1	1	1	1
3486a5b8a58226adb2d5125a63ee280c	1	1	1	1	1
d05a77e8935975dde210b2de737776a2	1	1	1	1	1
76001e39c08cdccc36e7d57318b3a184	1	1	1	1	1
991e4bea2a02163c77bad4e81c910d0e	1	1	1	1	1
bd63ba4a8ea890b75fd49cd653a308f5	1	1	1	1	1
022be93e2668bc1af467f7b10750ea18	1	1	1	1	1
29b8fa794d009b1fed98633dfc969da7	1	1	1	1	1
4ebd3989f775315d36985e661d364318	1	1	1	1	1
d747e4b70e7bb8983cf486701ed6c33b	1	1	1	1	1
cac1914fff4a7014ad72f9cdc3955529	1	1	1	1	1
4e911328b221ac1f2fcb135460443fcc	1	1	1	1	1
cf40f423e6a245edc7e01ad751d1646f	1	1	1	1	1
717695088861a72411a8e7bd376918fa	1	1	1	1	1
ad63e1cb1644a2b5918a5388dc3043de	1	1	1	1	1
758fce541e0f7cbfbef0e4129cf17292	1	1	1	1	1
6b01900e1ca2a1e473ff2bd4957765a3	1	1	1	1	1
e38e859b80f21ac6764e9d71e5a5eb17	1	1	1	1	1
768b9a17a77456648e3c18c008690adf	1	1	1	1	1
e341ee7b6fd9af331f9985c91bd7c34d	1	1	1	1	1
a5aa7acd152d8347f2c6ca8b15d88ca5	1	1	1	1	1
844f0b6b0fda7d251509965183efc6fd	1	1	1	1	0
2e20949c586f6a924499a47a37005b4a	1	1	1	1	1
bd6ea2e179993f53992626e8912a0240	1	1	1	1	1
5bb82d8a363dca344411dcbb1152d9ee	1	1	1	1	1
7a6bb92e30395c9037dc1a2dc6e3148a	1	1	1	1	1
032a825ef4dc8221b9584479092b7e2b	1	1	1	1	1
e5454d2537f045a97e0a2fa2fafd14e8	1	1	1	1	1
f6e3679e9c15d38d8981090e94281269	1	1	1	1	1
f04bf7d61dcf4f2e55518b0fbcacfb60	1	1	1	1	1
198c7e6765f402ecba48a7b92340d659	1	1	1	1	1
2bbbda6f0c927e5e0a7b017dd6bd58e0	1	1	1	1	1
771b05cf157ca0c74823438f1ee97512	1	1	1	1	1
c1f7ef882997a499f1c2037ed6dc9842	1	1	1	1	1
e15845aa4acb4a977e57df0c04c0518e	1	1	0	1	1
edd87dc47a6b53f7b7572a834df19045	1	1	1	1	1
56f40a2d6f608d54a7fc79db37021831	1	1	1	1	1
e4b1fb9668810b5b1fdeb523e11a9ff6	1	1	1	1	1
6869693173970009270be5c2729d698d	1	1	1	1	1
259f702eba17346e8ad81d8e8fe55774	1	1	1	1	1
492109a4ed3cf89e4ca270bd6a090a5e	1	1	1	1	1
67a50f0e2f06ffcc96c0279c472e5a39	0	0	1	1	0
b868f9df4c2f1e4b838f3305b7d417ff	1	1	1	1	1
8d47106e084c76f8ea0b8c186eb6e6d5	1	1	1	1	1
ac17b329ea64db1b6244180aa440e038	1	1	1	1	1
5c296af0aebb6ede4a0595f3dd0ee949	1	1	1	1	1
5ea57c8f6542164098ece040dfd260b6	1	1	1	1	1
b783b5ac162267034048a2d41403b801	1	1	1	1	1
f7794f77b8f512bbe603ac4affb0dded	1	1	1	1	1
32c5be231d64493b1efc968bada9e74c	1	1	1	1	1
882211a4641f2a053a49be29f94adaf2	1	1	1	1	1
1464157053fb679bb41eb163c0519708	1	1	1	1	1
2f7f7641c5bac930da66462ec00764a5	1	1	1	1	1
bec44493abd3c276aa294e9619adb769	1	1	1	1	1
07e863471e13a683e4911bf05179e3aa	1	1	1	1	1
33e94528318a3d05651cb03cf4d020e9	1	1	1	1	1
59a5042a5e4cf6cb8cd313a1dd4432c7	1	1	1	1	0
cd60d4b85887d96ca908753145ddf7c6	1	1	1	1	1
de3f9a34fe6d3d9ad4267d35761f1a6f	1	1	1	1	1
b11a4a50585b14e7fdd34a0c9e9c92d5	1	1	1	1	1
db8249a41a482cd2beec43fef494bddc	1	1	1	1	1
a06442a88e54e5374f07df1772a73746	1	1	1	1	1
64d04d5e1a0a082933843272250c4d1a	1	1	1	1	1
468eae00f04b1042024d11146f320f4f	1	1	1	1	1
575819857c6504f582586e6eb70a7a4e	1	1	1	1	1
f5eb61e26d3e3590785b644b44ffc29d	1	1	1	1	1
ffa010c881a9268b68429ac5be15882f	1	1	1	1	1
55e0ad0064ec8b6cdcdb2eee13ce0137	1	1	1	1	1
1eb938d238abd587d0bd6195634b8ba5	1	1	1	1	1
c50fd5f46c5028344e9f4d44ee8c5ae3	1	1	1	1	1
5ea9e5a5c579a80852f8448013515474	1	1	1	1	1
9f9b2589672eaa3978d0f3dd8dad7d7e	1	1	1	1	1
24b8e83d6f98ee6c91f96f4cbd38f1c1	1	1	1	1	1
7ba64112573b729b351e0bbeee671939	1	1	1	1	1
09fd663ee6590e9449b0f895d9df2c3d	1	1	0	1	1
0ef7a71d4ebec57eba37842e3ccf784e	1	1	1	1	1
497fbeedbfb89141a1a6c038575ec4bf	1	1	1	1	1
c1d45226519fa9a94c76c9f4bb440345	1	1	1	1	1
9c7566fd452e73077b1ffafee783547d	1	1	1	1	1
12a20b9e49798d80197f2ae9baba6097	1	1	1	1	1
391f4702de1bee0e9fcd3ea317a682b7	1	1	1	1	1
5126e95618156d14cd5b497367fd52fb	1	1	1	1	1
989c2315f837954665b3de0f3d421cd6	1	1	1	1	1
3a8f19847130b075e0aba00366a65b2f	1	1	1	1	1
e39d335809e5c8bc71eaf4459ae5c7c9	1	1	1	1	1
740c587b8fba9c1924cc6911428a8ed2	1	1	1	1	1
d8a491e3dc35c1e588690dc64c7fd6a8	1	1	1	1	0
66fca327c4dd22314ef8f34842d9ae4f	1	1	1	1	1
ff4361b8193c30fdf7e061c9d7551d54	1	1	1	1	1
baf04105e49b6e7c18304d689b35be42	1	1	1	1	0
4d739eefd497904367c3aafef6881ce2	1	1	1	1	1
a246673692b62c3a1a5cc28b0a6ed202	1	1	1	1	1
d842bc1f1dc4e3e81a2c8bcbe3bc1440	1	1	1	1	1
990e6997c7c78acc4beab20ddeaf7e29	1	1	1	1	1
0ce4e44ad80dc7b0838f4c057626a466	1	1	1	1	1
05f678a3469f166528b3db9a19d4904e	1	1	1	1	1
7a65bcfbf16a79efdf23a22b5ab7d0e6	1	1	1	1	1
2b2d918e0c16d06fbbcd27a96d50c174	1	1	1	1	1
b3548d9fc21551b3270ce8faa1626ec6	1	1	1	1	1
97fbeec58c9554da13f1f2f641a0c637	1	1	1	1	1
2fb703221a3e9bec1d61ee04e50ebe7a	1	1	0	1	1
d225db15f9cc97a08bfc6b0a3455f2a0	1	1	1	1	1
c8ccdff90833e45faea1ed202347d075	1	1	1	1	1
80893ebeef85898f322e248977a4bb22	1	1	1	1	1
588e91365c55cece8dee1c00719409f4	1	1	1	1	0
24c65922ce5255c88876a16f4bca0d91	1	1	1	1	1
e94bc5b2604f6ab34544bffcacf92a35	1	1	1	1	1
f487b36bdc87243d70c3391347d4ea53	1	1	1	1	1
795d19c64081de2839adcfbaa4edc12b	1	1	1	1	1
7bf2667688373d364d9f9fd75372761c	1	1	1	1	0
e9b0bc32aeb278063cc9b6bfacd33064	1	1	1	1	1
d21eb386d62306bcb166d2eb2f123e89	1	1	1	1	1
cca15c13ff810c7538cabd056392d6b5	1	1	1	1	1
5b3cef1a949b7e2cd60647d8fa57fdba	1	1	1	1	1
e4bcd2fe1b36f1d7798a0ad922414a34	1	1	1	1	1
bfe210da6b1bd97b79a0417f21f02bc0	1	1	1	1	1
9d07692d0a8a928034f731f6c1ddd267	1	1	1	1	1
45aae32b3fa2310fa1f221213cbc4ed6	1	1	1	1	1
76c4caccade9f730bc6aee2b0ccf9ecb	1	1	1	1	1
41c2ed08141ec1e3f980bf31779837bb	1	1	1	1	1
113e6c18a1b6eed3616847c245bd185b	0	0	1	0	1
c24d8a34b5483cbc21ae769876c0d6f4	1	1	1	1	1
b1797a9e022160715dde90ba9e677edb	1	1	1	1	1
0ed260389660468c6780166a4423895e	1	1	1	1	1
d42a8af69ff4d58ef89e497fc3ce7433	1	1	1	1	1
4ca7012591de9d94d3228c586803a569	1	1	1	1	1
e6a320ce9fec0c44a3f2f6774bbfbabc	1	1	1	1	1
d7c684ef32cc66513e8dde7ef2bd89d2	1	1	1	1	1
5b013ac82511ed0cb67247d545387b5e	1	1	1	1	1
8bc37e723f3d7f01d384449470527e98	1	1	1	1	1
4de10cef7ebdcd37306a1422fd2a66ff	1	1	1	1	1
6415dbdd3b2c55a93201d0068983a552	0	1	1	1	1
411ce7b5c819c5776cc5f5f8009a2d6e	1	1	1	1	0
98b0a719421ab98cee0c70d95537f8b0	1	1	1	1	1
b163468275b99c2191ad76e881ad453b	1	1	1	1	1
71c395088115ce89a67f248587dcc166	1	1	1	1	1
3924e60747d5e2ea0012742140bd6f18	1	1	1	1	1
d3ef359372a7a9e212cc07e700814ba0	1	1	1	1	1
d0920e0fda26d4d3ceb229571130bbe8	1	1	1	1	1
2180ffe72ccc961e36e10018c6780e7e	1	1	1	1	1
929a2160864c3c370ce7e47831780f6a	1	1	1	1	1
f65cb122ee44e0ef13a629f00b81ccfc	1	1	1	1	1
076432333be0b1ff11db95e191b43cc8	1	1	1	1	1
37fb624e9cf56d47ef30f78d35ae25dc	1	1	1	1	1
13110cf4fb89a08b53149565174f58da	1	1	1	1	0
7c223a9af4dd10fc3fbf6da43019fcfe	1	1	1	1	1
fced766edfa2d6c9ffda3a669cdfccd6	1	1	1	1	1
ac0c0f4c6441cf1b786554986bb53045	1	1	1	1	1
836882b864125300742e94e5f9c51b3c	1	1	1	1	1
59113045d57991daacf074bad1659f18	1	1	1	1	0
cd7dc12493580710c87797970a9611b3	1	1	1	1	1
079e1798e56d962e490c73c2c9fbcb3e	1	1	1	1	1
0ca3f1e5fa3978f765354cdc97257856	1	1	1	1	1
3b3dafdcba5cec548ff5edc6b8cd2044	1	1	0	1	1
10f4e3b268c2d2420c871a14034b4a41	1	1	1	1	1
77132daf22bdb059513a8e0952458559	1	1	1	1	0
17987badf9e7acd38bde0664b649040f	1	1	0	1	1
a53945828b4b6fbc90ce0a553081f61f	1	1	1	1	1
c9e3d676f0b7251480ff94ba9cd029f7	1	1	1	1	1
4b90a267b2447b5e0698c515412edd21	1	1	1	1	1
c0a7c920e826a225ec079dd0ff9b2af1	1	1	1	1	1
5675a53776d8f94e7a688529d25a9afe	1	1	1	1	1
0acd84093d22266b14227fe552a55fc1	1	1	1	1	1
054998bba57271e86e44ddd35804b47b	1	1	1	1	1
73813b1db24435ad3f77b9603230f53b	1	1	1	1	1
031e81c560e6f41a1c35b52f9ce44a24	1	1	1	1	1
b1f463782dda6ce06663b55f8d842f43	1	1	1	1	1
58790b5ec3e9b61e9a713ad9c24f1f7c	1	1	1	1	1
ec6f0b5e819b892c278220a7e1a864dc	1	1	1	1	1
d41ce9694c2b8497da79a07e1c69a40d	1	1	1	1	1
5c279624f6521610092655cb74c6bf63	0	1	1	0	1
532cfc97687b05f9437c72a634a52c14	1	1	1	1	1
19aa0873f09690fef6ab92c9577aa22a	1	1	0	1	1
14a4526306a6d4af786c2a269a214808	1	1	1	1	1
e83dd3c077c66feb1ac4038d6ecf85ee	1	1	1	1	1
b36162aee2ffc6732fe797298dbadb9b	1	1	1	1	1
dba01f40370f61d3eb464d143e3cdb74	1	1	1	1	0
4c48a860253a9956817a8eac27008555	1	1	1	1	1
9327667f9ce922df04a3df1e670a18bf	1	1	1	1	1
3d930afa33b45acf4bebeb581aa4eb9f	1	1	1	1	1
98fbcfcddca1654bc5b652988b8b4733	1	1	1	1	1
aaa49383dd6a0bb1381a935fab8d432d	1	1	1	1	1
14e77f02d13819baee0427e2e076ca8d	1	1	1	1	1
9cd7794edac954a0d5ae7a0d94dae667	1	1	0	1	1
ede1c9927b9b36a68ce5de246972f90f	1	1	1	1	1
f4b9bd1856cf22cc9b464d404ba9fa0b	1	1	1	1	1
0778d0947e633bde121926b979682a2a	1	1	1	1	1
41838358c484978ad122a06fb94acc4f	1	1	1	1	1
8b3436430251cefe545487bf2eccf322	1	1	1	1	1
e53a6809be2e9222ccb1de6ca2e4a065	1	1	1	1	1
d300d61edf68c2f850963558ba919cfd	0	0	0	1	1
9ce7f6f6cd96017a5779f72b1bbf1ac7	1	1	1	1	1
ce65e9325e1a85a607404d57d68da688	1	1	1	1	0
973eac9e8a8f46c616ae98b6fca47f24	1	1	0	1	1
989ae9610740be947e439d08ef5e9376	1	1	0	1	1
94e8f1227c814383a12fd925b7ae8f65	1	1	1	1	1
128d524a97f1482800c425430def5788	1	1	1	1	1
bd44ae93092202d6166281b295f90e5a	1	1	1	1	1
39c65f3e0029a5247b06035b2d34c634	1	1	1	1	1
60d0c596a2d6273175fbe8a796c3c7fe	1	1	1	1	1
31b85785984f1446c2d4cf647b6dba95	1	1	0	1	1
a758e171695ed320c2d4ea08674c2244	1	1	1	1	1
92b2c42d62deeef455a17e2003a9a335	1	1	0	1	1
cc29c5c40453c3752ff1f2524d194c96	1	1	0	1	1
acd468c0d9a99c94be0026d784382ef7	1	1	1	1	1
1c7d445dbcd7d58296fa4a1aed5f0d36	1	1	1	1	1
27f9cfad67d9973d17e591f0af5adc79	1	1	1	1	1
ce820ca9427321b263629a58ec06bd2e	1	1	1	1	1
ec024a428efe82277f37fd014a5dd73e	0	0	0	0	1
6dbf2e6a33e0f19208a58e47169eeef1	1	1	1	1	1
bd0aac036041757185dee6f41d430ac3	0	0	1	1	0
d8d7ad2ee4e2475275fdc03e78eb936a	1	1	1	1	1
32201d3b9186663320b491aca137395c	1	1	0	1	1
fa28affd66d300aabd34b2200da34cc8	1	1	1	1	1
9f4281b6e02046271b8bb1d495139784	1	1	1	1	1
51e5c1d2d4e8864ce7e90f409801f3d8	0	0	1	1	1
1ad58eaa29a263f9f25f670ac9096b4d	1	1	0	1	1
2303e85a2aff16a5f74707c2a797071a	1	1	1	1	1
1e09afb7afceb3770e0c9b4f2953a597	1	1	1	1	1
fab6f851726434b3297c561a00335dc5	1	1	1	1	1
68a0deac606ba6e93644bf1b664f17cb	1	1	0	1	1
06bf73629d3417ca77d852356379e885	1	1	1	1	1
fb0763d2fd2d93cbf049e287c7b82034	1	1	1	0	1
8d4eeb732a0aac30c0b685c4d9187f2a	1	1	1	1	0
16bdeeb1880055516f0dd2296de858bb	1	1	1	1	1
f0adb48010d0b15b32ef6ee66c4ffbee	1	1	1	1	1
660ae83e28e39517dfd9c72343025e22	1	1	0	1	1
7afc2d2e785edbba995ed989d4d7be2a	1	1	1	1	1
1651b732d8fd786fbb909e040cb3dfc1	1	1	1	1	1
1f4483412da572832d7355ab1f87e263	1	1	1	1	1
d915792d96b3eb11c334be2f316e0101	1	1	1	1	1
3a5d49135b280617191557eec11caa76	1	1	1	1	1
8df5dbc69851e4701667ead0287fd410	1	1	1	1	1
655c5fb69bb7f21a353a6eee144e5a85	1	1	1	1	1
b56c888d8fee2cf34997fc88ab0e517b	1	1	1	1	1
2ede9cfe98719862471bc184b53d59ff	1	1	1	1	1
9f3ecb558d91d47fcb05fb2e122e52ec	1	1	1	1	1
17e9099109678b52dda3d2b2aa585391	1	1	1	1	1
a67074e42c28d55aea34b1829ff64a73	1	1	1	1	0
38a0d70943f8c740e7562c1769d363f9	1	1	1	1	0
4184c04f5cf33b76aea9f73c8890da86	1	1	0	1	1
ba44bf4e0a499dd08b5a8bc561de338d	1	1	1	1	1
b133654f870b79f04a6409bc274ceb9e	1	1	1	1	1
81ee6141fe778d956d3e654132dfad26	1	1	1	1	1
b18214c91ef2005ddd8b5cb20bcebd50	1	1	1	1	0
1eadda835d157bcab487591671ed899b	1	1	1	1	1
3ec322fbe77d83be851c39bbc0889cc1	1	1	1	1	1
2a1662a2c5531aff9e5241e951068975	1	1	1	1	1
f62342c97b16d822615fa5073d60bc0c	1	1	1	1	0
f0db9df2403b23f315ef2d0352dacd48	1	1	1	1	1
6f89f1096378f9f0c5f7bf2bde42e28c	1	1	1	1	1
13b27dbe23d1c361855a54b7427cca19	1	1	0	1	1
dc6c158bd839b7beb9e9ce49e60f86a2	1	1	1	1	1
815e060c1062198316c6506a1d314d06	1	1	1	1	1
281defd9f045cf338627280e856fa54a	1	1	1	1	1
92b6000b9d6a1e0d72c49726a7f064f1	1	1	1	1	1
712f0a9a4a815be2300488aaeb8d1b24	1	1	1	1	1
91f04c274f7b304296274387b10f4649	1	1	1	1	1
f81e56536d73d99f90f8a7ee05871623	1	1	1	1	1
317cf1abd46549dda5d8bd2e9933ae9c	1	1	1	1	1
48b5e549c0593debd8bd3ce94b0c30a3	1	1	1	1	1
09c7be617a57d959d385b6db717e5b6a	1	1	1	1	1
20e02efc0b24251fd089f74bc1726c79	1	1	1	1	1
0caacfca3da05eb7e5b3fa292966e8a3	1	1	1	1	1
ab49cedf85a44044013b440cb17e6a10	1	1	1	1	1
7ef45dda3b962804d56d6121da2d952c	1	1	1	1	1
55fe64d7a1bded7e97dbe299e15b7254	1	1	1	1	0
2b0461d58d870b30067af74cd9afe1c8	1	1	1	1	1
461379b45f1c51d178a55812fba35ec7	1	1	1	1	1
04056481cdb24e894d6511c1999869a1	1	1	0	1	1
6ba85c11a0f63e4896c3ddbd6c06262a	1	1	1	1	1
5e0c261705ce598d4266c83323b38e35	1	1	1	1	1
b2ad526cbfa5adf3d55700bf5c1734e8	1	1	1	1	1
13fcf0435f0ae7f2ea443438bea56ea1	1	1	1	1	1
130d86e681888e3a9d254778afa0c3b9	1	1	1	1	1
23ef2d2c0b8ee5727d6864795ebc0817	1	1	1	1	1
789a09cf00dbd06b80af8d943cbdd295	1	1	1	1	1
223c4021266c1fd45b297472889bb6e1	1	1	1	1	1
dbec8864bd69a8c586f9617eb8fa3bf5	1	1	1	1	1
615035aa8975f16c9b10d05914a0d90a	1	1	1	1	1
b2bd39e661a197848330da5db829ba65	1	1	1	1	1
2e791a446c019136bae1d09f2e8e141b	1	1	1	1	1
1173b37bf2036ebcc4155fd1e5e67cde	1	1	1	1	1
b5fa5ded9887af3172f92625f02880a1	1	1	1	1	1
4946f7fef5aea51f0b9734bf0253d3f9	1	1	1	1	1
35064eeac9d8100c0cd558c818057217	1	1	1	1	1
eb000774e613b70189030d26f6d43f67	1	1	1	1	1
5c5bb0c8d126cd498a6c426bd4096d0b	1	1	0	1	1
7737da21522a11f25f723940464dc827	1	1	1	1	1
5ffc95cf9eee42e2ed0d11e2fddc4c2f	1	1	1	1	1
f96a5ac22b903f4437742cca8d6dc705	1	1	0	1	1
2f9dd74d21cf39359986572cbd66c531	1	1	1	1	1
be07ab23d54ac1d3e11a946e9ebeb50f	0	0	1	1	0
d8c6d7c5d9df8230fe4be3cc537b9b59	1	1	1	1	0
7ce04c31b7e12a28badd48952332242e	1	1	0	0	1
a9865b7551b422e543a6c566f8d5d035	1	1	1	1	1
bd8f4a6e1a699a2f6a15c0a775f6881a	1	1	1	1	1
be0616c163fa9ea64587f92b286e9e0e	1	1	1	1	1
8793c4e1209fa140e336ff28cbf9a19d	1	1	1	1	1
6846e9e136a0983545df744ff26aa70e	1	1	1	1	0
c37097ac175de6969d5b9a1531444685	1	1	1	1	1
1a5a339d5ad4346d4a4e2bc13e602cd7	1	1	0	1	1
7cac416cd9cf53df4cbab5fc8090ac42	1	1	1	1	1
a993632dcdd31496d6d2bcd21f1978c5	1	1	1	1	1
7aca6d935f6d81c2f248b6d7984a0852	1	1	1	1	1
a09fa72c56ef81d8f572e794ff5691b5	1	1	0	1	1
57c06f90707bd4ce011ab1d3a474ae1c	0	1	1	1	1
1abd55a565868a4b4fa1e18b01df9e75	1	1	1	1	1
9abdf717ed85d486302c59f862673dba	1	1	0	1	1
b8f89d929e021807a0c10c365ef5b375	1	1	1	1	1
f1a308dc528d734570650cc190748319	1	1	1	1	1
38301928ed9fd7746f1e94ebd35f64ff	1	1	1	1	1
14a5f781b1672639e10b8383db3beabe	1	1	1	1	1
50b8c5c02d8b3f82d2e421d67d558f98	1	1	1	1	1
eee7bcb78328a1af717d92486fbe862d	1	1	1	1	1
6ce469f0a67572aaf458be901e90de75	1	1	1	1	1
fa7c25669de59f3a8cd81bfddaf58caf	1	1	1	1	1
5a59550992c03582aa6769f290cda8b6	1	1	1	1	1
c60338cc4e6dd1b795542355527749d9	1	1	1	1	1
4bd98460c112ce05bed9892947edc9f4	1	1	1	1	1
a6ca989f29e62b40d1b4b2dd3118196b	1	1	1	1	1
06f4fb27434f4cf1af0a78c077970a5c	1	1	1	1	1
7e8f7cd9b9244063bb20ef9e5ddcf811	0	0	1	1	1
4aa04296a9e0a82e29c9c72e13d3ba27	1	1	1	1	0
e44b45b1b20ec3315b29e5bc61f1972c	1	1	1	1	1
6469527b76f8cc6d1c2fcac35d9693e4	1	1	1	1	0
4970cfe1cc83525d1a00d8cfbaf8f3c5	1	1	1	1	1
381c83206bd1c5af3efefd754d97dd54	1	1	1	1	1
0571b1879f64d1db6707b7b5801ba412	1	1	1	1	1
a92244078a2f2f7106d148024d936e9e	1	1	1	1	1
2f15cf4f20536c89a19bcd931f389a24	1	1	1	1	1
89a50487de89c80e0c9066b3bc06451e	1	1	1	1	1
e09e07358387c9b0ef903909d946792d	1	1	0	0	1
b4465fe620e1a1c18f18c8dc106a593c	1	1	1	1	1
03bed8d163d017270b520cabc5dce6d1	1	1	1	1	1
3165f50492259d9577abbbcbe329ebac	1	1	1	1	1
8602510ec5e80b5cd16bfe84fc7c7193	1	1	1	1	0
d25f2fca242694f644cd300e89bda024	1	1	1	1	1
4559ff613c39d994845fe296d4109136	0	1	1	1	1
8844982c13ab022f1898b0705f0cc624	1	1	0	0	1
4ffaaaa52fd39bc61915ea8e9df41956	1	1	1	1	0
7c7f2046b221e2a0dd9bc25979970793	1	1	1	1	1
ad8b5ea561be4fd731245fc17db4fe67	1	1	0	1	1
64f42003a79606a40faeffbc1176f64a	1	1	1	1	1
caf8ed1918cda30e51404c212a166634	0	1	1	1	1
1b9dfd24995f9695f809da5672b00751	0	0	1	1	1
c0d67f533d63cef6f7b5c1e0cb4ac198	1	1	0	1	1
1c65c0166cf89f6877fc7fa6686de503	1	1	1	1	0
e9a18cafbcce29e17557ec2c9c042c11	1	1	1	1	0
97a8d58d61ceff9ce028595097ebd8be	1	1	1	1	1
7bad9124c591617e6663e3ac60f10f37	1	1	1	1	1
960b45ab3904648a854c9705aa288185	1	1	1	1	1
4fcad4dc13b7d8b55b0644c4476c4d1d	1	1	1	1	1
482fad01bd8c8888736095bb4a6a519f	1	1	0	1	1
2829be890e1669c4335385f3c3832e4f	1	1	1	1	1
7f87a01845e25733398c964f89b6ff41	1	1	1	1	0
7b074d200d5abc7d493b612895619809	1	1	1	1	1
da0b1d992e917a99d53ffc70486ecae3	1	1	1	1	0
0f6864f2983dceaed8b05d18ee2aea86	1	1	1	1	0
5e14b38e523e68818c2371a7f0a83008	1	1	1	1	0
52437024d9c0c71bc0fa49de27b2351f	1	1	0	1	1
5727f0e62298758c81b7ea4e3d4114ac	1	1	1	1	1
9dc3e0eb290532e9d49af6ffe8a5804b	0	1	1	1	0
af892caaa08fdeb40a2ee2fa099d2738	1	1	1	1	1
842e3723cdba36eabdb55be3bd38b09e	1	1	1	1	1
1dd7bb00892cacc6498916264fb84591	1	1	1	1	1
a452021712b266c25756109f3533a7c2	1	1	1	1	1
0a3f826ac70b8308477e11eec57a505a	1	1	1	1	1
c7d5a329e950a0c1156f68ea8beb3cb8	1	1	1	1	1
14ceca122c08491f7adbf987ca7b1c9e	1	1	0	1	1
a227abf19ab1820ed31e5dbaef3e010f	0	0	1	1	1
2efd0701d0ccadb45e8a832f4fb232a9	1	1	0	1	0
e61e9ae9e353e408ad627d22c5a8dae1	1	1	1	1	1
06bfff8989304a6a0281504f3258d43d	0	1	1	1	1
3b285f0c4267461e2c5a6b4b3de4df96	1	1	1	1	1
35a506b644f58cd7ef2cf454f64a65f1	1	1	1	1	0
77bce2c617fa53513f4fc8b39ada8130	1	1	1	1	1
a34c7e38878177ab280d5bc5a9651d8f	1	1	1	1	1
56682c2dc47cb5bbb5a5e699debf337c	1	1	1	1	1
6ebaa5cca411c67e4721c64e1f8b4b12	1	1	0	1	1
ed31993efc1903755e283f81d85d1eb6	1	1	1	1	1
0dd05a236f7c18bcbd29b059f6a5bb74	1	1	1	1	1
9e73f14d556fa21aba9acc272b57fdd1	1	1	1	1	1
a972d2da0e073ed306ad3002cdff3bb4	1	1	1	1	0
d3337d88e83c44fc7c94c2c87f9e1732	1	1	1	1	1
d6248921bf5b4a12055fce80dc88a983	1	1	1	1	0
c65415523feb4b586135408bc2d3f596	1	1	1	1	1
fc4f8fe755a8819c378c97afa613626f	0	1	1	1	0
985b796d373076625b31c894cb337dfa	1	1	1	1	1
5772064aa90321d3860ffd12ad0e1f8a	0	1	1	1	1
0ccca3b55c7d16e1b5095e6bfbb35d5c	1	1	1	1	1
58668a3075591147dd86b6854e32548d	1	1	1	1	1
e3e67b0ad0d2ad8750d06aa39a947730	1	1	1	1	1
33d186e868bb710e8de1ee552c7ef3ca	1	1	1	1	1
81c49cff6cef3ac2a93ac732e057392d	1	0	1	1	1
5c5fcb4af5dfabe6d1dd690114941062	0	1	1	1	0
28a32351b1233103c4b091687f25e57b	1	1	1	1	1
8a43ee644dfc4ec26068ab0a64701f4a	1	1	0	1	1
aaaeb810edf935837910002fde681577	1	1	0	1	1
c2dea1cefdb825f6ac67c5d39397b9e2	1	1	1	1	0
cbff7949ca9e0121039b1bcd204aae35	1	1	1	1	1
c8b1ce731bbbc3a1a35dfc200855bd5b	1	0	0	0	1
99bba98b3e1853b9839fce9313908b38	1	1	1	1	1
10f047e4d890d79c98759b64e21d14ca	1	1	0	1	1
d60b6eed0664ed71a87f8bd7cdaac21f	1	1	0	1	1
1c069916dfbacf736f2551fdb8216bfb	1	1	1	1	1
9724b86981447dcab52566a7bf114cad	1	1	0	1	1
97f86815d2ee00df9b1afa2e5dcb4a25	1	1	1	1	1
2e14b502d8b9f6ac01a03100ca2d2aba	1	0	1	1	1
6b158608485a426d75c69538b713b70e	1	1	1	1	1
1d02e46880bcd2c349530e3193de90ab	1	1	1	1	1
d77ec21acdbca614797477627f69d9e1	1	1	1	1	0
13ae90fea74775cb930f1d01f3736393	1	1	1	1	1
0fca74afd56c4a463ee5c4e9cb2f272e	1	1	1	1	1
5426fdcda7800cbe43cc26aa4c68a583	1	1	1	1	1
c36918aa9f77f63ce7d641be1fdcbdce	1	1	1	1	0
d71c79e2bdc03c02c8309170edd2ba68	1	1	1	1	1
57226e9aba706c3784317b6050a1cd3d	0	0	0	0	1
131e85beee4b0129ab60371d7ffee860	0	1	1	1	0
eee19dacd9ab9757b8c5eb9edfc2e1c8	1	1	1	1	0
71d82125edb4ca89f24b5f8f5ca3d9e4	1	1	1	1	1
8517be11e5d6b5f60737903e0bb490b7	1	1	1	1	1
4f63aff5f4835fafa6a56df8f2396396	1	1	1	1	1
c908e36d0f2a5f75a66e666c0eb8c0e3	1	1	0	1	1
99c9fe7ed839eafb2262ed0d15e59bb2	1	1	1	1	0
eaf7d8d3ccb8649cc5318136053c4615	0	0	1	1	0
32ed8584b65fb4bc1de485fdcbf2c3d1	1	1	1	1	1
c6061a7d0021cbfc95ae0f139622368d	1	1	1	1	1
a7242e0fa62f3bd99dadf6321fd95dd4	1	1	1	1	0
445f91af2a63db9f5d94150878bd638b	1	1	0	1	1
3a7427cc94c10b90cc1202314775b117	1	1	1	1	1
c96b3e7bdc84ba9e044800f293099159	0	1	1	1	0
49c872e3fcc6360830b9253fc970d9d2	0	0	0	1	1
3b573990187fc6a7f2553daf3c4fbec2	0	1	1	1	0
4d0b6b3ab847cfba97628c06fef8d4db	1	1	1	1	0
d5acf54e3a357059d65a36975f61d686	1	1	1	1	1
c2d6f8dfc032978c83ee874812dfd042	1	1	1	1	1
c968ed1cedef33180938deb52a99330b	1	1	1	1	1
71d746efaf9eb6c159344e9b6817feeb	1	1	1	1	0
e679cc0d794a1df791456bfcd83696fb	1	1	1	1	1
7cd9315c7217ee620cc0e9037a20ccbc	1	1	1	1	1
3a50a4b6b23a5708476c4debd32de734	1	1	1	1	1
5244df10e8f16de2f29a5fdd6d8c658f	1	1	1	1	0
5ed13a5b55e9c654a91641184f683eb6	1	1	1	1	1
d911a0ca22b0a567a7fdbc5d98cd69e1	1	1	1	1	0
39f5de801d8268a910fc2c040d99c7e2	1	1	1	1	0
16d3560c1cd7c0366529c55d969cac6f	1	0	0	0	1
dee827f49e0e9b450f651199c5fc5fda	1	1	0	0	1
73d1fd9a2873aa2e1296bfb62641d240	0	1	1	1	0
c86e1ede6f213ba9c296084a669e7fa4	1	1	0	1	1
84b5f026ec4abddb79569baef6cffc25	1	1	1	1	1
6c29f752baa50a4e37671866f30ecdda	1	1	1	1	0
9ee8307acab68cfa2e462761930980ed	1	1	1	1	1
577d0341f04039ae3c289b2f73ad10f8	1	1	1	1	1
986b6f3e6a24db1e34d8bbf2963d6c7b	1	1	1	1	0
84acd9138a861f217d0b97c7cc45f6fc	1	1	1	1	0
9a745afeeddb2f2bf30909aced339f17	0	1	1	1	1
6154e07da97c304e0eae785606fd696f	1	1	1	1	1
a52d6c72ed663d613055aecf86f040f0	0	0	1	1	0
24aa7157dc87c7a78770174764432c25	1	1	0	1	1
127b92c8c9e98bfa3b9d4179578b96df	1	1	1	1	0
f472c4d9459d98fdf13e4119b7fc3789	0	1	1	1	0
638fc88286b4ceb9b87e059e1363dbd6	1	0	0	1	1
74aed132788a8197a14c5a6f7554ba3b	1	1	1	1	1
1264c0aa546f057bc7dbd74ea4f8cb82	1	0	1	0	1
d67e3f589e81a86377e3edc866658156	1	1	1	1	1
c6b438da2ac84dd1275218a501396306	1	1	1	1	1
61800e56795385be9074b2fb469801fd	1	1	0	1	1
a6a6d398a086c43389c1310b47b181c7	1	1	0	1	1
5fbaa44c1515f21d3da5312d60762114	1	1	1	1	1
143b427f839ec024394668788cdbc0da	1	1	1	1	1
c9426679b0e1b0ea567f88191f16eda6	1	1	1	1	1
ff5ca0caed3ddb84ac8e9f1901ac8f8b	1	1	1	1	0
166f5f920c46ea9b07aa33ded0a783b1	1	1	1	1	1
febeaf8873535d0147a0f8a9f910ddd1	1	1	1	1	1
4ebdbe365f3f97ec430cb60a370969c1	0	1	0	1	1
03657a3d4a44227c06b82c2b0704bb2b	1	1	1	1	1
51f6f0b58b26ab0bf1144f9b8a84aa40	1	1	0	1	1
42a173b59c14178ac140f5e347daecf2	1	1	1	1	1
27cdc0a432c50eca830b93db9976aa31	1	1	1	1	0
8eae526f4d46ee233467d5b77f8ea8fb	1	1	1	1	1
abb7873f47fd3e23d87fffd49710c92c	1	1	1	1	1
9418c24ff8d295444635b40103037d3c	1	1	1	1	1
b8a1718ae2f17042d079ffbf6d7b54b1	1	1	0	1	1
46a09745854cbf7a35f097a27d2e1426	1	1	1	1	1
c413c7cc73ff24a53fda75ff98a4b4a2	1	1	1	1	0
5979d78b80c7df269c30a75c51ac1c2e	1	1	1	1	1
bca39dde529938b67fa01b8aca2b845a	1	1	0	1	1
6fee043de459b2fbc74b2db5fc986f52	1	1	1	1	1
896a0f12c29deeacafa7bfe3293697d2	0	1	0	1	1
369ce15f7df7fb3ee5dd9cf24dace466	1	1	0	1	1
3511a2928787a4a1d1d6ccccf98cc149	0	1	1	1	1
199c285392cc16c08d9347765c8d1eea	1	1	1	1	1
dc9cc7d09e10637ef9db7f32b1851741	1	1	1	1	1
ceb1bbbf42edfe2340473cda6edb1a87	1	1	1	1	0
289986e35e70c673b4f5f4f53f4328a3	0	1	1	1	1
ecd228693722c730ffc0882344633a82	1	1	1	1	1
e8ff28d7d49ed3d0e6dfba77f3ddd1d8	1	1	1	1	1
c875e81a3c485a653a2d7e5e7b772014	1	1	1	1	0
c2e5a6232402e1da42706fa0f6e1f72c	1	1	0	1	1
dd54a07f8ef12588a2e3b5e369a2f093	1	1	1	1	1
f8c8ea8c09893d511dd34b1848727d05	1	1	1	1	1
0027c306e0992afc047fdbe74cc88912	1	1	0	0	1
2200ec4d60ba96afb1986cefc3ce9fb5	1	1	0	1	0
9f85080ab49da84ea68412d77480e57f	1	1	1	1	1
c703198c53a0381282db5107f1712240	1	1	1	1	1
e5774bd59bdd2b7a7e8c28671109c255	1	1	1	1	1
b0bdecae537e14976ccab6b2dc307423	1	1	1	1	1
0d1509f0097e8d8c427d45f2f12af1be	1	1	0	1	1
66d863ee8432fa944ecb52a7bf022fbe	1	1	1	1	1
d9d350fbca90c40b0f2ab5384cf2a9e8	1	1	1	1	1
b7a3adcfd5830be4efd3bda6c01d748f	1	1	1	1	0
1ee21f98406d2e049ae10ed7db0dc739	1	1	1	1	1
0bc881fa4e37fdf04f3acf80f9fda720	1	1	0	1	1
5cf7a9ca718b324b7c724eb6eca8bbbc	1	1	1	1	0
e412d29c85a2013243f302a73212437c	0	1	1	1	0
9211c213e798e3b59b69d124752e842d	1	1	1	1	1
f00bddaca919d0935031f92c4bfbfab9	1	1	1	1	0
5258790cbb6af492de84675540ba64db	1	1	1	1	1
f125470d1fd6b1d53ed8e8d2b7682f3e	0	0	1	1	1
13c365728f049b6e183339d2f6dc64db	1	1	1	1	1
1bfe6d95d9d709fb2d5fb5e9d0e82401	1	1	0	1	1
1d0db3b116ae2880e93b9c3e02e096fe	1	1	1	1	1
959bdb7903a4166c11b6a4bb3ee6d271	1	1	1	1	1
84a50c2c7af10ba9e5bca5be3e12a2b4	1	1	0	0	1
32b984277b07e81c532cfca0fac2b393	1	1	1	1	0
ba98f7f1c7bfd63272d6319bbe72516e	1	0	1	1	1
a83fd38e96b7e12f0f59e0a8f3b53d8e	1	1	1	1	1
fa3aab9ab5b2cb1b9ab2c7778eb5fbc9	1	1	1	1	0
c13b750f47d01e8747a4a51478327cca	1	1	1	1	1
34f7e6717a069793f1ba0f72f0a1c284	0	1	0	0	1
18b99cf6121688996b6dd854ae971560	1	1	1	1	1
aaed7fe06a837157b2614481923eb855	1	0	1	1	1
e0b06f79f5c5aa944fbf2dd184dde7c8	1	1	1	1	1
994a2e8345420d533db4889ce1d7281e	1	1	1	1	1
43d7a042077af86cac66d46bf7749a86	0	1	1	1	0
d41ddcf589c530eb631f45deac9bef04	1	1	0	1	1
0c440ab63445a64d9aa7856e9a25ad0b	0	1	1	1	1
db7a79d37f9e159f9a899f205e231a94	1	1	1	1	1
8f49b15fdfc2d5691d46c21e333d133c	1	1	1	1	1
a09fbb47e2245db91ff41d07962d2c0f	1	1	0	1	1
d6920197aa7ea1003949ed7019dddf2d	1	1	1	1	0
a133dd92119f71505026c2e695c79f41	1	0	0	0	1
e278cb0372de3f1d17801b2c42fefad4	1	1	1	1	1
7161c24c95e5d4d7bf7fe160a3142613	1	1	1	1	1
ab3ec2800c8a98fc30cadfcd445f2b81	1	1	1	1	1
86e2fbe2ac65d5d87dfab69d952e83b2	1	1	0	0	1
711f794fd435d0080c1c125cefc1be93	1	1	1	1	1
dcb4b3a9834b68658c48199b31d1fcc1	1	1	1	1	0
81e196d12446cbdee97059617d9d5fb3	1	1	1	1	1
a324f3658ed0aa60110e5cb287f1e069	1	0	0	1	1
c9cbbbfdef73d445005730934b8addd7	1	1	0	1	1
46a95a90f37c50d8c3736b18fd7314c5	1	1	1	1	1
a35d3cd2cb4785449dd8d7a3a0f0e832	1	1	1	1	1
22be58978b7469f83f1dc2f6ed3d8884	1	1	0	1	1
e17a00f532d6f4d55eeb14e97ff08e29	1	1	1	1	1
0dc47862261075c9d85a33924c4412a6	1	1	1	1	1
7665cfa734ac8aa4350bd02a8ed2acea	1	0	0	1	1
8ebd3dd9fa42fb4c74d4398ac674b1f8	1	1	1	1	0
79a1299d3783c6dd3a31a81eb4c8d3e9	1	1	0	1	1
d69c49e865efbec04009514403c66dc9	1	1	1	1	1
a6a1d34cc8462308db30153be78ef5b4	1	1	1	1	1
b8efacf78fcf40e6821fc721844fd5e0	1	1	1	1	1
8cebb7fdf5ddb4ca44eb4df2b779b47d	1	1	1	1	1
c195220afbec5c34171ca1de8759688c	1	1	1	1	1
3c56f53d1379e732d563dc70108c0073	0	0	0	0	1
1426f12407d8ef2aafb5da1fe7fd103d	1	1	0	1	1
3d57c1054b4f21120513b99d22a46fab	1	1	1	1	1
fed27d330e82a3a43c5ed26ae77d5cd9	1	1	1	1	1
ab9dc727d66e4570873e5e4311302d9d	1	1	1	1	1
6c8995da27bd4a661c218ff777111c42	1	1	1	1	1
58c511969c25a2db18a231e652829e2c	0	0	1	1	1
7c894312f1510bd2963cb5ed600dcda1	1	1	1	1	0
f67e05808a013e68713f58992eb4818c	1	1	1	1	0
93bc663b5ccd72d5d6e2bab08fed3b78	1	1	1	1	1
02798c06f61dabada6fd62f96cc8499a	1	1	0	0	1
5a5c28b8c5a90022c9d1c667eac5bc9d	1	0	0	0	1
3cdc0392fe64f31f046a243623832bd7	1	1	1	1	1
5953c3f67a811ab37717bf8a79df8a74	1	1	1	1	1
c1948df1baf5f2b6cac894ba174ae2e3	1	1	1	1	1
27726f431d589732221dd6ce190f3bc4	1	1	1	1	1
58cd2f9e3530aafcb287e49d3f493867	1	1	1	1	1
294db488172a164a501133f7d7121b05	1	1	1	1	1
810bdf3d3c3e4c7b4be4a71d28783c07	1	1	0	1	1
412f220b9819d768c82fa1db4df486ea	1	1	1	1	1
1ea2d76d28701c9f493eddaa8dd3d30c	1	1	1	1	1
566fe3a3dcd03eb677b87a329c970bfc	1	1	1	1	1
503711dcda3e8ea1583380a6b44bf2a4	1	1	1	1	0
764701eeea340cc3f27e461de975818d	1	0	1	1	1
174872b7e448f05b344df5975a717dae	1	1	1	1	1
69dcf26591523ae8180034c212e52856	1	1	1	1	1
799d347eac1f137beaddc96ca85f2de4	1	1	0	1	1
8532450c0859ec20820d6fdac17c21d3	1	1	1	1	1
6fcc8bca2ddc5d9ca9a4e0bb9f5845f2	1	1	1	1	1
bbaf6b897d1c7773e304f5fadbb5d242	1	1	1	1	1
21a945f70aa957dc48bf90157cc5d5bd	0	0	0	0	1
5ba049149734d73eaf4a8600bdb65de6	1	1	1	1	1
5685132e6de038b9398fd9c1da1d1190	1	1	0	1	1
b10925b05bacf6b880cac170883c54e0	1	1	1	1	1
ed65f106001d46470ec966358728fc85	1	1	1	1	1
45a8fb493d0062e444dc8105b94476a7	0	0	1	1	1
bd231fcdcedf92adbba9707886d9d72f	1	0	0	1	1
08cfe75be0ffdea1e5f46364a233f9b7	0	1	1	1	0
37142c886c6e94554079639b0e5638e1	0	0	1	1	1
7674b62e678c5915f860b78b2d36cec6	1	1	1	1	1
a4b4b30d936e5a447519fc1dac1cf36a	1	1	1	1	1
7789c1e477b82672206508160e7e45ce	1	1	0	1	1
c3a75c1ec4c8c65c048a7efbd7003413	0	1	1	1	1
2f94a9c27f58df3763f60b19435bcf96	0	0	0	1	1
de7426defb9d63b35b3e291ed29ced76	1	1	1	1	1
279b72162e7926887cc511215ca176a4	1	1	0	1	1
ff9c6bf137b9303b070dff9163e8d7bf	0	1	1	1	1
b29e11e32253586a9597fa7e67b30a19	1	1	0	1	1
b07faded7bd4b76bf345661a947777b7	1	1	1	1	1
16205b61af8827bd960a45f0cfa25b83	1	0	0	1	0
ec9890ccd95b935f6d5f217502b1a80e	1	1	1	1	1
236db54a69b7dfbf8462ecce9232e2b0	1	1	1	1	1
a6afff655b823638ed27dc8365a0cc0c	1	1	0	1	1
e82a87841dd52c1975e8a4e33fced37f	1	1	1	1	1
6f30fde7fea01f1d18558a911c421810	1	1	1	1	1
0425f873f4e851176873e0dd907ff58a	1	1	0	1	1
49d415a7170534df393e9b258a4d05d6	1	1	1	1	0
b81a5a4a559f2167ddd9289948a1cf6c	1	1	1	1	1
1eda7514589fb7bc841fc846c0768fae	1	1	1	1	0
31e96705e5995bd168dfa0f28999bbaf	1	1	0	0	1
bb853fdd1ed52ef06e404e0a64e0de9d	1	1	0	1	1
c22fbb7ef01d561d3b775f5e814439c8	1	1	0	1	1
03019f0da6a4482d62716f049ca6a954	0	1	0	0	1
daf80addcef9dacf7a10ceeb2a992c38	1	1	1	1	1
71df519460dece8f6c72f1d4caf7bf21	1	1	1	1	0
cbe8482736a6b5ff33f7758c1ce70f68	1	1	0	1	0
63b75e3aff41dffa54791233c52a8ef8	1	1	1	1	1
8499bc70c184e58c8ec284c2aeffdd0b	1	1	1	1	1
e519dcfe7b32aa93952d42109749a1fe	0	0	1	1	0
4211b33bd59125e8394b9eec808a1990	0	0	0	1	1
cb0736359cf71117ac2127a98709b113	0	1	1	1	0
9f13a2383238dec2e0b638c429c7f460	0	1	1	1	1
63bde703ce12cb8c54e7c012eb163a3a	1	1	1	1	1
2ad0c5f5a28d25110acab3fa917b0db0	1	1	1	1	0
7a230d663abdac7b8424870304c1b139	1	1	0	0	1
25e3137c30ad6100db8de30175c1d460	1	1	0	1	1
2ede9bdbef87c06084f8e475060a1d13	1	1	1	1	1
bf15367364e8252272e6bcd3e615b824	1	1	1	1	1
c39ed022d8eac5e29b1b9c56411a921f	1	1	1	1	1
030a0abe21e9c3baf70f74369320d8ed	1	1	1	1	0
dec7d9e7ddafab9d756528cbfccdc16c	1	1	1	1	1
af52c9510eb85a1f627da9828470c7e9	0	0	0	1	1
b167f9ec25830e4fcd39a1595062ee76	1	1	1	1	0
8bbd77cf9f719650b9dbf369cd063ecf	0	1	1	1	0
07f6829e6551fc42038913ed9f1b7864	0	1	1	1	1
0a19f022a3b4c89603a0680b735eec2e	1	1	0	1	1
62bf0780be12d0399555c96ba6df09cb	1	1	1	1	0
09e40e6c51e8e2cc1bd6dddea230cd4a	1	1	1	1	1
eb8967b880d1ac27af8b1aabf29394ed	1	1	1	1	0
86e15d1a4b7721850f51bb3ae9c93ce7	0	1	1	1	0
38096eab7cbff9b69054e4f00b2007c6	1	1	1	1	1
23f1e5b4bc4cd4e8939308a64e05391c	1	1	1	1	1
5a3bc6a1ca46f54aca7e64d806f9e219	1	1	0	1	1
282172317252231d59b59449a3814d22	1	0	0	1	1
8628982fbe0210b2c3b04eec44547d71	0	1	1	1	1
c79f7179603f660d3db97c99faad5d90	0	1	1	1	1
556c64f312372fc32c414be4bc3413a5	1	1	0	0	1
5d447c039a47b4d27b603fd7eff48081	1	1	1	1	1
0d9e83fe5c0d0846d2ac85d658bcbcd5	1	1	1	1	0
2467d21ad2d75bc1b54bc5b548367477	0	1	1	1	1
95af21ae072c48e854fc065df19bf187	1	1	1	1	0
4e79620575b60f091984062bc6965be2	1	1	0	1	1
242ccc6e9e94d26a9a1c18fd1c0810e0	1	1	1	1	0
a92748aabe82951e6b5b3a34d10ab9cf	1	1	1	1	1
2042ca0658858d78bf1e2e8554ca46ff	1	1	0	0	1
712e32aa51fb7cb8d889680eed949876	1	1	1	1	0
990557e7595cb4e57e282115af6fae82	0	1	1	1	0
d6ef4dc29089e210d34499d2d1e01231	1	1	0	1	1
3d8c4fc4bad464c1d090d6bf7df71fd9	0	1	1	1	1
1846c4a4c01e573c2201a3c58fbf2d34	1	1	1	1	1
26c3dff450220e400d7546392ef5ad1c	1	1	0	1	1
9131e68b9865365929bee99633b0509e	1	1	1	1	0
c36845826c169a0a20c3730fae74afaf	1	1	1	1	0
6eae6c2086402789d738658a79e0b9f5	1	1	1	1	1
a74e650e1377add44e6c899e302db364	1	1	1	1	1
d8d2d4e197d6f31aae759da2604f083c	1	0	0	1	0
5cd13805f21d760484115c65135fd796	1	1	0	1	1
8cf3f667dd48094dc693f021a9d744a1	1	1	0	1	1
5124bda4e2418aa4f3af062f877ac152	1	1	1	1	1
0844160ee0abcc9d24293adbe77d4c84	1	1	1	1	1
20e34a7e9ec5556727d05171379fc3d8	0	1	0	0	1
c41ca0e3720a471cde5c2606fc5c146c	0	1	1	1	1
28c8ce989953891f4e75a3a2b310ed1e	0	1	1	1	0
b644c955fb2f5aa8c82efa2de655cff5	0	1	1	1	1
84f8fd270a2cd4f63e8d08a966231bd1	0	0	0	1	1
649df29dd8f0fa5b176a51d2f9b33d58	1	1	1	1	1
2e02dc8aba4788cc5b4a3ea89693cbe7	1	1	0	1	1
5531ab7bc31a238d34a8c57cdeda9503	1	1	1	1	1
a847d25e144c982fc81065cf2becb95d	1	1	0	0	1
67093d39d5143dfe510b412898edca64	0	1	1	1	0
51eec279e319b001abab37bdafa21eb2	1	1	0	1	1
17bac7a14f4d3dd0203220a57b51adfd	1	1	1	1	1
f2a057bd95424933315f44b9cb13e4d4	1	1	1	1	1
9cf35a2841075a01c636d1d7b2149374	1	1	1	1	1
196be591058dfe81278579fc2e993d9f	1	1	1	1	1
adff3ebcaf59c00e7bd310dbd1e2c89b	1	1	1	1	1
c5cb41f2fb990b75707d8988fe967808	1	0	1	1	0
2c078a4b98d8aabd6f4f2f8ced2bc41a	1	1	0	1	1
57504331f7f5db157d162544078cab73	1	1	0	1	0
08f5b8869391bfb7c81557c7f4c86850	1	1	1	1	1
f81a33b7a2e46586973964283927b5cb	1	1	1	1	1
d5dd00aa93ba89cd4b922d94d4a63e44	0	1	1	1	1
9eb65198a9bb2da05ffada8b446a4534	1	1	1	1	1
a2b81d003a3db5182087ffa16bf5a8b2	1	1	0	1	1
55416263bc7f872e562ba19a40b61fa5	1	1	1	1	1
a2c1daefe1a2e5f3f907db4dde2c8557	1	0	1	1	0
24264936aa69d4a8fd420e7d465f1ea8	0	1	1	1	0
36ceb314ece75a6c7815386545252b00	1	1	1	1	1
5a7a87ca48d6aa696ce97f44a6ecbc54	1	1	0	1	1
eb6af3211f0e459ef8e520656d34d0ed	1	1	1	1	0
58245092b526fecd5a9af414d3d301b4	1	1	1	1	1
e90c92a4fecf562fab953c78e139e281	1	1	1	1	0
20afe87d0e007978d3d31025afdb80f9	1	1	1	1	1
bc6a1bb2e8410da2319bd33142ac7f43	1	1	0	1	1
b827a4b893c6be3edce9ee04a99e1c64	1	0	1	1	1
db5fe70b9c5ab8ac745afaeeca5081bc	1	1	1	1	1
d2a8c511a27d8af2248529309a4d7a10	1	1	0	0	1
248c67b04a4674ba9e34bfd245ed40d8	1	1	1	1	1
3d520ae983d9f987910a6336a0787fb2	0	0	0	0	1
811165be817df96f27e4fc80fe008927	1	1	0	1	1
b99e8f7539879f19d3d9ae38a37c9512	0	1	1	1	0
7b5ef630b083ad716e0ad682d8a1e7fb	0	0	1	1	0
8039537dd8be0071dba124858f225acd	1	1	1	1	0
310a69daa9217142bf9f7322694fac41	0	1	1	1	1
fa1770a9948a66fa7c5695e6d1cbc706	1	1	1	1	1
b85467a3c22ac81f021415a5ac014e02	1	1	0	0	1
32c7dfc37e4b42609d83bbde873daf12	0	1	1	1	1
95ebca58e27795f3a356fac61bde3c2a	0	1	1	1	1
43ea474da584b5f88efa75d7b8f378f1	0	1	1	0	1
bb4773b6671b33c654ef7d5574f0591d	1	1	1	1	1
d08b3a6f87d722b932b0828dd2978a94	1	1	1	1	1
93f1d3f4a14c4a14b6759c4fd3026f77	1	1	1	1	1
63b4030c5842366266718c6f41cf8728	1	1	1	1	1
9b946f0fa3d1c8253f1aacedfd2c68ce	0	1	1	1	0
115b2bef3f8e0b344eff001d27b083d9	1	1	1	1	0
f99951e61a9104364ba8e06a14cb27d9	1	1	1	1	0
78ea90c37fc7b655731f1939e79e22e3	1	1	1	1	1
36b34aa074ddfa0843a282cfd0e5ae4c	0	0	1	1	0
5c52a354ccb84da968822a8dc2344214	1	1	0	1	1
9298bab0e453883e411979897c7d0d69	0	1	1	1	1
3feb39ab2c6b4aafe12d6175c6b53716	1	1	1	1	0
3174d62f61936569b2c3f2da54ea0719	1	1	0	1	1
6ec1f0779cbe22ba061641300898d1b6	1	1	1	1	1
01d55e883df927932b7a3655e540fa55	1	1	1	1	1
69c62e8b663ec1df93fdbb128c4acddf	0	1	1	1	1
2461180f54ae3c7bd4a066b12af8b8ae	1	1	0	1	1
4c7a3a526a08cdcdd14a2adf096a1873	0	1	1	1	0
d3095b4b1f235aa4e0a25956ae8f7c50	1	1	1	1	1
9dc833227ae35abc7df6229e6154ef7e	0	0	0	1	1
ec4b972003ccbebe5e0079a6fd8d87e2	0	0	1	1	0
386fa3daa991c40665ea27a0536995cd	1	1	1	1	1
52518e4371c6fb22a43464d700b8d74b	0	1	1	1	0
92546fb72b7174b6749fbf10e02b2cef	1	1	1	1	0
0570619253ee755cc7463f9a3308f6c9	1	1	0	0	1
1018e43fca1c704699f9a01bb5372447	1	1	1	0	1
9bbf21cb2d3db606f2375f29f62b3c8f	1	1	1	1	1
4479be9d9b55003d3b902b2156230a76	0	0	0	1	0
deb4724a88968c526fad1e3ae7d88b49	0	1	1	1	0
fe2816825ca4522ea66f215f9ddc5941	1	1	1	1	1
6b13c432c60aed195552c8e114fe6e47	1	1	1	1	1
653cece0f6c5c5e5d86723a784955ef6	1	1	0	1	1
c1753f8f2af63a635a60aa4da7caa679	1	1	0	1	1
f8bf8a34463776e191133951ea6195f4	1	1	1	1	1
7c42dbfc955a284b208bcc1877682837	1	1	1	1	1
eff8aba1e1d87920fc6ba924f13df794	1	1	1	1	1
6d287d50d028dd3424c5022d81ae6ecf	1	1	1	1	1
da576cf9c81b5c5623be1202093b08ac	1	1	1	1	1
d4b9f6d2daa3cf0e6ee6b7a2a5eb2655	1	1	1	1	0
bbfa07215cf090d547897e9f4a0cc51d	0	0	0	0	1
1395bc79946fd1b5fa7a97671a7e844b	0	1	1	1	1
9e7d0bc722b25265d3330a0746244bcb	1	0	1	1	0
4e479ccbc75048fac083e8032fe583eb	1	1	1	1	0
fe1a2bbdb3f812e45ce1ffcf0b3339ee	0	1	1	1	1
f196eb78af4ae5d5dbf5bce00d67dedc	0	1	1	1	1
fb79b70eed8acb0d4e3c6274d3e4831c	1	1	1	1	1
56c756852e31eaeea409f04b5d6f6932	1	1	1	0	1
1556e6b5060cf0e25d68b92b6656bfd1	1	1	1	1	1
faaad7f6f9b70647547abd44349af438	1	1	1	1	1
8aa687cc2ef34dabe76f3bc3f75a9464	1	0	0	1	1
4eb664a446dbfe7941c4b4659cc66cac	1	1	1	1	1
6aa3a7c19735c152c66bbe3bf97d9c05	0	1	1	1	1
f3fede3f5f5661dffac2eb69b84e79b5	1	1	0	1	1
1df723ce69659b2a18cad0dd16db15c5	1	1	1	1	1
6a7bd04734fff6c6252dd1d55a2edb4c	1	0	0	1	1
cca8f7025602e5faed406ca90bbc0f63	1	1	1	1	0
461793032e1d4491312bc9f1d12523d4	1	1	1	1	0
f2c1b588cb6cc6e5471e0523b7868d1d	1	1	1	1	1
74f0ad01ec0b878d88324c96ca81c8d7	1	1	1	1	0
5ac243356f102ac8ea214d3d96cecd47	0	0	0	0	1
5650e4cf5ae0e0dabf5159f3edc4b977	1	0	1	1	0
432c7fbd4f968bae4c6bf7314beef3f0	1	1	1	1	1
ba56a0e5d929ce1f98ca056dd212e8bb	1	1	0	1	1
a41e28e31e21451afd47ab2af3a7edc8	1	1	0	0	1
5e8d557e1e279c024982a7e12c8fc9c4	1	1	1	1	1
efd74e595b706fee1cb77e61ab68d016	0	1	0	1	0
2bbaf0b7117242631c9d7db63bb6a2a6	1	1	1	1	1
3ccca15ba6ac6b04246291de50a7e620	1	1	0	1	0
33b17533a9904a8ed8967caf714015dc	1	1	1	1	1
b4e067d29c6c2d99666e8387cdd4114c	1	1	1	1	0
4667feaa45e305b30be907e1290a448d	1	1	1	1	1
c05d38c13155d833b9700b24d72a01dc	1	1	1	1	1
ff62508e29efc9f2ef3eef02d4fec9f5	1	1	1	1	0
84ae3da02556c4c5a02c38771c3ebf6b	1	1	1	1	1
38122104edd5bd3a3e71c9d85e702aa2	1	0	1	1	0
0ab4bae3b384179a1f9f815f25cabe5d	1	1	0	1	1
81aaeabbcbdfe01c4b78a84c9cdc32ba	1	1	1	1	1
2c54ad90292fff6ba1371bbf28c8ed15	0	0	0	1	1
defdc37e03cded29033e0d32fe0d8057	0	1	1	1	0
a21b47cb276621143fb474c0d6645b9e	1	1	0	1	1
883e2270839d984ccf54feb60e4090f9	1	0	1	1	0
c5621599d2594b771351af8a3fd4a978	1	1	1	1	0
67e2bfed664327a17496fd7355c12745	1	1	1	1	0
3ae607c1afd73c844c045ade419c81ef	1	0	1	1	1
364c493f9eba36f8376b1f2c78ac9f9c	1	0	0	0	1
74f193f9cf504dae161e45a30cd7167f	1	1	1	1	1
3994af8d59228491edcab84b4a8e7bdf	1	1	1	1	1
60a86448dcaeef39cdcc8bf9208c6666	1	1	1	1	0
ab86860a7f7c46e97624d92a1fc3d11c	1	1	1	1	0
845afa7ed9fbb7bdd52c543ac6f68cd7	1	1	1	1	1
c0767ca06d378dc18821ea948e4a9c66	1	1	1	1	1
115f7ce42bb9e50bf10b082a9b82fc02	1	1	1	1	0
d20fa109802e8496dfab639b695ca1ff	0	1	1	1	0
b719934de06ab5b802dbfe374ad4b024	1	1	0	1	1
69e4a442686f3fdcb2d3627d32cd7785	1	1	1	1	1
23fb656b20d1f8cb342d64bbda8666e8	1	1	1	1	1
1a46539811d05cc7ba00a9cc0585096e	1	1	1	1	0
43395732db619eb82ea0ec9afea87b36	1	1	1	1	1
a9d5adb9b8c252eade45a7d324a11a2d	1	1	1	1	1
dd35a026f0dfe7d6025eac9d9df0ff67	1	1	1	1	1
9c45e01fbe61f80bf47db3a8bd254b9b	1	1	1	1	1
e2338c74a63c4c52c363d0f2cd0f73a6	1	1	1	1	1
69e794bb5c923a1372a7f95a6df63b3a	1	1	0	0	1
3fedd024a9ebc0809e087ab2f40ca0d8	1	1	1	1	1
ecdeaadf36b4cd7959aafc7a47247049	1	0	1	1	0
501a3c57b2eac427852f34849d1c66e0	0	0	0	1	1
23aa47154d9874d02b1199e8ce6426bb	1	1	1	1	0
e2c3e480fa8f1b0b2d395a14c9dcf839	1	1	0	1	1
80f2eb5dbf9a10e0d99c1bc8fac15c91	1	1	1	1	1
2a3e9a33ceb6c48778c2ee0be6d0042d	1	1	0	1	1
3d36f51c4aac7cd38886382b13a9fdf0	0	1	0	1	1
5fd0c668f458845db2e4acb934e53286	1	1	0	1	0
3d1bd913c724b720052679c4686e5324	1	1	0	1	1
638069ecd2a87d360b0b2e9b604b3b61	1	1	0	1	1
401dd1159934121fe5ca545e8fcf8f97	1	1	1	1	1
a60bf688a09e50608304c26938648c85	1	1	1	1	1
0523bde880dd52e4c3a1759b33ae35b8	0	0	1	1	0
6fc07f499471a333700e99c2b0fc3242	0	0	1	1	0
178801d5b69f04cb382af11fbcec6193	0	0	1	0	1
e52450134a3333e7dbbba943668d094f	1	1	1	1	1
4813c28435ab6ba4ef60cc0a653f252c	1	1	0	1	1
6fe3a414b200565f6e652f89f9cb6e9c	1	1	1	1	0
e9aab4c95cad73452defd83e9aa2960c	1	1	0	1	1
e447804178168fdca0995501b45f2158	1	0	1	1	0
b4ce7b432d945b54355068f5fa14473b	0	0	0	1	0
68fa3e56d7010e1a29d3166ff856339c	1	1	1	1	1
cda53bc8fb5cf1f6749dbf3186b2b509	1	1	1	1	1
011b12b315d46bf878309106eb0b5e27	1	1	0	1	1
9af91604437448a6928d5879765803b2	1	1	1	1	1
ba7dc859ac47401b603b1225d61a9a91	1	1	1	1	1
9c3f8b00f5a15b0c55a77b161897dfcb	1	1	0	1	1
bb90b4ab4eaaeccf7c351cf292978448	0	0	1	0	0
4a3c436963127bf30a3da7ca8d1bf2bc	1	1	1	1	0
1bb3c3c44e4de77e39402221b4b5fa80	1	1	1	1	0
6c8caba6dbb42e1bcae8e22e08c3f334	1	1	0	1	1
d316a48c0fe407a873ffc0f962f346b7	0	1	0	1	1
ea64d56beea73f2b89b15f5f18a3a72d	1	1	1	1	1
1b77490faa145c7e75ed7d873e890c0b	1	1	1	1	1
fb30fb14a95df2dc489cc908355e0a24	1	1	1	1	1
ae0cf5dc3775e5a5b60c3610374a5ad1	1	1	1	1	0
75e4a6500d87b356ec00e7ee22ff711e	1	1	0	1	1
e241b54c4ae90f89cfc88f57f8f4bc41	1	1	1	1	1
944d6da29533d6b69db1ef58db87b1ba	0	1	1	1	0
32989054fcb4b1c819b3889fa112da61	1	1	1	1	1
762a0881d8a7be0b7d637aaa40b4e1a8	0	0	0	0	1
647c96e892f9c3882edabb12d5918c7b	1	1	1	1	1
c749783ad6e39ec79a8b816dd57790a5	0	1	1	1	1
db97a54cb4b836f4b8e75607016eda4f	1	1	0	1	0
3a322dd07e71038b12b4bf32e6f5151e	1	1	1	1	1
730e2cafaea0395f8dcc5ccda23c8778	1	1	0	0	1
c4eeb76f9652341d0614d93cd90b3eed	0	1	1	1	0
a86e17dc698dc2dd2ee5ef57a87a2678	1	1	1	1	1
96f8e2c9862d083f3aa0ef9ac8f795f5	1	1	1	1	1
726a4c47f5b994f504ac297f2b864ef9	1	1	1	1	1
510ded827cf00d1d686d7feee3d28286	1	1	0	1	1
c106807852e6ce0689fe197b6e89a832	1	0	1	1	1
9715774ac624171cca1c627be3c486e3	1	0	1	1	1
e122cae58ae562551dda674be52b0230	1	1	1	1	1
c7bdac4d59c4061fa313897c2aacbd80	1	1	1	1	0
510a20068d2731d51a1e45955717ef21	1	1	1	1	0
497b280cb84f655784988db1c965f3f8	1	1	1	1	0
f7c0f06a79f915b1aa34864264bde108	1	1	1	1	1
f374803b3b5ce88067e35a6e0f88fd3b	0	0	1	1	1
595af3070f125faa8eefb579168b2626	0	1	1	1	0
17b25a3a3e994ffa4354e25d4105e3d0	1	1	1	1	1
b0eddde746e1249eb51de656a154b60c	1	1	1	1	1
749d4c2bd8f600f76562c66a5525e0ef	0	0	0	0	1
e6116a72d7fd348930683c553dab902b	1	1	1	1	0
c1c92ad892a4c71c3a50f8be13bc9745	1	0	0	1	1
b9a20bef1f319003e61d1c3a5d62f592	1	1	1	1	0
233737f24ee38c2a6219d3575c3c43a9	1	1	0	1	1
c0725a6df88def2712c53adbbdca4ecc	0	0	0	1	1
47c84cf5b6c2877e65149d1d311d3703	1	1	0	1	1
8d360adc043ad4f91bcbbe7be1746b78	1	1	0	1	1
67e20253ee6952f4d3cdc6ca72c66c36	1	1	0	1	1
51759b9b2a45b018b6cb374e66995928	1	1	1	1	0
2f8214307f76bd10ee5e471982816eb1	1	1	1	1	1
f189ce4960b578c37696ba4043630a92	1	1	1	1	1
9964c78ec3504dcef374b14be18a46f8	1	1	1	1	1
8d111cc27166fa07d088c8203db7109d	0	1	0	1	1
e78235b404428401acd09ea94a088117	0	1	1	1	0
300a7ea36cb38298336cf7dc4749e42b	0	0	1	1	1
3d4d66ca5c68d725486066b191436397	1	1	0	1	0
5031d30416a8d811355edb4d4029418d	0	1	1	1	0
ef1dcb2dc9efec67f3cf5df3f8ad55a6	0	1	1	1	1
1d049ba949aceb3ee8fe27be81469696	1	1	0	1	1
4a8d61ac8eb411d8dbbee28775a4e230	1	1	1	1	1
9082f9cfcbf4e961d11ddb15ec61d389	1	1	0	0	1
c346e559ed36cb1d4e87e815326629cb	1	1	1	1	1
283947c07af16ea1d5604b1efa9431b6	1	0	0	1	1
379dfe233f3f256146d1cb54dcfd14be	1	1	1	1	0
b0e8b75c5e291728ff6dc37c97d07e35	0	1	1	1	1
441c165d7ee40142691c64426325e41e	0	0	1	1	1
7c04730995fa9c85dee061626d6418f6	1	1	1	1	1
506050148c4d878af4f2817772c111db	1	0	0	1	0
75dd0769e089bc00190151f5a981fb39	1	1	0	1	1
7ebdb099e348a02776f19b88648bcdc4	1	1	0	1	1
4bd3439fab36a06dec4698afdd2014f0	0	0	1	1	1
5b7d3487bbc561e9def20e3fb0043bc1	1	1	1	1	0
1e8373977ac30def3eb76b8c8072637d	1	0	0	1	1
8b5d9c9b65955689cc54693ef03fb412	1	1	1	1	1
8cf30dbf49a7e8554ec8945f36db75c6	0	1	0	0	0
6c87c980d51a20d3e0f8c50225dd73a7	0	1	1	1	0
b7f2b78f6c2069bdee56649d826bc6b0	1	1	0	1	1
dcf0aace91a58eee124ca597475b32b6	1	1	1	1	0
86b5da8ff35018e8e2630a25a311ceb3	1	1	0	1	0
9e621288e79563bf0f71f1116164300d	0	1	1	1	1
89b1bd905f2ee6e52526d9a3f94a2563	0	1	1	1	0
178df45c5d6e1eae1819e8d4eb911dc5	1	1	0	1	1
4d1622fb2f99387db2949f6d7e1b82a9	1	0	1	1	1
e109aea427922d97a6d0dfb0c5d8f7e8	1	1	1	1	1
82b1fdfb2437e9d15ebfd1f6e87aceaa	1	1	0	1	1
190ecc5ae5466a072dda7f64748f744a	1	1	1	1	1
86833b2d896fed0fe2c4ad3db374d96f	1	1	0	1	1
717b38fdb33c0fe320875280c106c7a1	1	1	0	1	1
d38319515e0df12c3ebb07b2b94fa27c	1	1	1	1	1
7a1a634b55461b72e0ed0b4d0ef0fa10	1	1	1	1	0
753fc7815f964d6d2f9942a2fb9bf1bd	0	1	1	1	0
75df99fcb955f236fdcbb8cd25f22b95	1	1	1	1	1
cc56cd4f84f91325aa9b5211953e5d19	0	0	1	1	0
21c4108832d600d58086b017bc27626b	1	0	1	1	1
286869cf76c28abd9327a685c40abc49	1	1	1	1	1
b8704d4c4e2df91fcb1cd72268aca83c	1	1	1	1	0
0e88127f25c5c300971245c4b4f8fe6d	0	0	0	1	1
cdbce959e37cf027364a38d9e26a2d60	1	1	1	1	0
ed580b0101e490c90f5b8bbc9c301419	0	0	1	0	0
3b7857dc273b8dcaab767f884cf489b0	1	1	0	1	1
bbf2bcbdf664c9806d3025f2341761b0	0	1	1	1	0
1172e32cf5291b7004c20f3396a4a528	1	1	1	1	0
f5d72edbaaa5924c7508cc994597480c	1	1	0	1	1
5a06078a6af0f1556d75f1cc7ffb87b0	1	1	0	1	1
8374df999441d76a1cfaea53387a20ce	1	1	1	1	1
bc1c7a2b3418c0dad1f491ea2c46587b	0	1	1	1	1
bed874238ce8bf4a141d70ef7a86b954	0	1	1	1	1
c88616c6e3e167f144b9ea6e274f5ee2	1	1	1	1	0
72a7f080be9ea558727e0a4e51ef96c5	0	0	0	1	1
81a85a7916746bb67699ea79e000ad3f	0	1	1	1	0
d0742be005dd9b9604e23f1ef4d8ebf2	0	1	1	1	0
3704cd6154fc00c7ada1bec65d20cd40	0	1	1	1	0
4f4214f5bd6024c57208288a637225fe	0	0	0	0	1
017f0eb42131500285832f418caf6307	0	1	1	1	0
3a365550d9c70f8262092321f26a4e65	1	1	0	1	0
5a3cf64b694967cd2d92ab04e00e3312	1	1	0	1	1
70443f98164df57128c8d5a62676baea	0	0	0	1	1
d6cc4c3f432413c2b4816204492dc793	1	1	0	0	1
343fea9f4134256e9f945146432ea7ee	1	1	1	1	1
9f83a8bb4c2b0bde7fcc9dbfd3f6429c	1	1	1	1	1
4aaafebf32096e80e7dd9a1bea1164ea	1	1	1	1	0
3f3a9c428daff6162684d3713fcb6f21	1	1	1	1	1
4ca948b7013e09cb62a273651fb00145	1	1	0	1	0
585cef468e99ac93df5a76e93b44ccfb	1	1	1	1	0
1390690d966b2899f586cbe35ab1186c	1	1	1	1	1
b9bb26b5bab77a95d3ba1e074e3f0a80	1	1	1	1	1
ee88deba3788dd79945417ddb3c1c4a1	0	1	0	1	1
cdc1ae5f3053f557490aa39d66b0e406	1	1	1	1	1
fa2a5be817c43507692c17b1a3b89138	0	1	1	1	0
927843e47dd57c1d0688aaab3be4e21b	1	1	0	1	1
b37d7b8c5e60736bbd7ea7050c58b885	1	1	1	1	0
4a7b2ba78fafaef98462769c15e04ac3	0	0	1	1	0
a26c0e46d7a5807cf641af56d380f160	1	1	1	1	0
1b82a913997e1e507ca02437f7c15190	1	1	1	1	0
8b2168ae1d9a28cbc102c487693d608f	0	0	1	1	1
57e6de6382dfc4e2dfd75ac61e37c717	1	1	1	1	1
2dd129a0b81183b15e4de3a0a4a31425	1	1	0	1	1
8bb80994c6fe21ad8a3217c34af904f5	1	1	0	1	1
be297dc5593b6bf4eeb03923c37b4460	0	1	1	1	0
81132b48a3a876f5f0098611f6944375	0	1	0	1	1
6cfc5701ba4ba591e7368a025bd5a776	0	1	1	1	0
0742738e947328768376672be19ecc54	1	1	0	1	1
17c91527093ee91a765ad3fc1b81720f	1	1	0	1	1
5999584a05416c86e26ac87df5768de0	1	1	1	1	1
f226b3d0feca50f960566626589a2530	1	1	1	1	1
0ca292cb887d9095759e05ff3d73e2f8	1	1	1	1	0
3b7cb25da4ac8547da83d341fec61d15	1	1	1	1	1
9b7dc99a9c61323f862ad4c9a41cd156	1	1	1	1	0
d84e378846729d7b3d5e5571c10cad9f	1	1	1	1	1
ca12b69ecfad3064d1c25ed8adda57c7	1	1	1	1	1
e6f1930b312af62de4e67d7d712c1590	1	1	0	1	1
f4fcb89b5bcdeb6d78a3da9951ad00de	1	1	0	0	1
961e0a110b2d048d0dd53ed7f487bd31	0	0	1	1	1
ba41f584f0f90517541f506328b35d69	1	1	1	1	0
2a67b1f0d54358db702467f382619d94	0	1	1	1	1
3e129e18aa99897c59dde0304d9a7f6e	1	1	1	1	0
bed62ad6388fb2982348fa1a8774a45b	1	1	0	1	1
80d979c697a4e9977fa6a60a7998d5f1	1	1	1	1	1
2cb77f9f682e6490730be138af91289e	1	1	1	1	1
e444bc84c1e8cfc5d02dd44475712fd0	1	0	0	1	1
ea4ed43784b16c5dcaf48046ffc788ef	1	0	1	1	1
117b27533e075dea1fa3672f7e767f75	1	1	1	1	1
1f6cbe857e528ac128a70ca076ff7938	1	1	1	1	0
2fd25521dcc0c992bcd9d48d54933d06	1	1	1	1	1
8bf0012dc4a9555a75ecb4195cb13bc5	0	1	1	1	1
0fd756379b114a5b38955efede57749b	1	1	1	1	0
34d13c720fa550acb3cd1b5b0807bfcb	1	1	1	1	1
1b572bc5f07cd26b661064acc4f8de0a	0	0	1	1	0
df11404de178bfef8ff6682cf9a79302	1	1	1	1	1
c352dc26757c01f024e8a94d2f9c19bb	0	0	1	1	0
37f58b258b9a713a8e30565477012918	0	1	1	1	0
07e66dc7772167d10d9211ff2bd12bb8	1	1	0	0	1
5d9a0ff121455e24745b41893a162024	1	1	1	1	1
0938a0e8b3f880bfd99cf94ac444ee04	1	1	1	1	0
b735a82e285dc1696c52524186050554	1	1	0	0	1
bec03a5b231d7daa41a546591a70a5bb	1	1	0	0	0
3b401f48e97774cdf9b66e8a199accad	1	1	1	1	0
fa747e63a8e3a9c4bac10749f15a7c2c	1	0	0	1	1
9ee8c395d7172f938602cca5775702b3	1	1	1	1	1
10c6d3bd0a09fff08f178410fe5022f9	0	1	1	1	1
6abcea977e7bd32bd2d7c5d7098b6041	1	1	1	1	1
7e60845c0e535508e32b0f8b7f1b160e	1	1	0	1	1
d7175b3808e35211778ca7e2b5b44688	1	1	0	1	1
7dd757a3a90d3b0105a18740ae96bd79	1	1	0	0	1
c3cbe9bdec3f4a7218606fe79295bb50	0	0	0	0	1
6b07eb18dac350e2f70d48d35b428995	1	1	0	0	0
e4fb93f3d044d434d0e68f879306f590	1	1	1	1	0
71d69e81f668a4d64f3b0c4ddebdfcc9	1	1	0	0	1
1de190b3a101b7ab9e229c62f14a4881	1	0	0	1	1
42d0bebea6dd782c89bea0f420bc4d7e	1	1	1	1	0
0eff7a40a2c1609d9c80a64f7d745a0f	0	1	1	0	0
2e066b5bf2ec0d1e6f14eb0ee323b30c	1	1	0	1	1
ade4991361a63e4913f3ce0c7627929b	1	1	0	1	1
e539c75e383cfd0c332b28f2e1b27015	1	1	0	0	1
913d2a423cded06b40ff1d0b982d98f4	0	1	1	1	0
6305e63c480d34857eb226f8e60f6552	1	1	0	1	1
b47ca6d6af0c58ba346b38583287b57d	0	0	1	0	1
ed80385c0669adc0e796b47462021663	0	1	1	1	1
d1cf46477870f3dec50f78b4066629b3	0	0	1	1	0
e5f9bcd68de63f7fcc5ff61ad22e58de	1	0	0	1	1
0749e47068bb5c0accdfd0710193bad2	1	1	1	1	0
ddbffb85563c859aed536144673e9f6d	0	0	1	1	1
42f4fc5b266818c6a032f15c097056a7	1	1	1	0	1
29dea49d0896ab06da3ffcc5733df949	0	1	0	1	0
cef9e0d1804366113c10cce18bf1759c	0	0	1	1	0
b6792fece27f6c979189acd1a17c72cd	0	0	1	1	0
d2275e081c3854acd6b0be5b8aedfebb	1	1	1	1	0
9779a00f9f78c242f25f5d5ecc834556	1	1	1	1	0
daf1909284d5c6d5d34e55ac89505e13	1	1	1	1	1
9e6da0eb046bc59697e6a5a368b1703d	1	1	1	1	1
c5d735ecff23f87e806a25c4064d44bb	1	1	1	1	1
b3d13c2914ea6c94191bfb5c873d1bb1	0	1	1	1	0
b54f0c052f9905a04d6339f1667550db	0	1	1	1	0
50c1bc7a6811ca76746e8a2fe93f1e76	1	1	1	1	1
c300d63acee896b7f9cb290b360d7083	1	1	1	1	0
0f5b17bf395f427430ec4d0e9f6dd704	1	1	1	1	0
2dc5e583706188dbd784c9c92d91d451	1	0	1	1	0
4e359b5b6b34c201c809163305def7db	1	1	1	1	1
80681cf3ce6b9420f963b6a42525d98b	1	1	1	1	0
34890a4018f90c36f70aedf8d322a291	1	1	0	1	0
6636fb571c243e4b303e0d2a50aa59b0	0	0	1	1	0
e83e00ec2fc0f46773f054419146c054	1	1	1	1	1
3b54031b4a19602fc48d7827add75494	1	0	0	1	1
029690c8d218b6534f01749d72a49e6b	1	1	1	1	1
f0dbd8ebe102abb7f165a206c7482e2c	1	1	1	1	1
27a5d01be166f4beddb74eeba2a2a2af	1	1	1	1	0
65ba307c8f46adb30d9837b738eddc0d	0	1	1	1	1
13265ea44f07d55c6e4d4b7185795678	1	1	1	1	0
93ea9d8478584e2e1affa82a719f4776	1	1	1	1	1
4d232427c67bec67d6e9586c6c964d4f	0	0	0	1	1
2be8e3c9fb2f7dd7610471cd69eac08a	1	1	1	1	1
23e080b412be22abca0bbd07730e30cf	1	1	0	1	1
95fc0d171fabb7796264a170a2281f05	1	1	1	1	1
62dda4a4c97cd33e8997ae0dbca07ba0	1	1	1	1	1
d58d972fa21299d2cf633e2ee6c7ff12	1	1	1	1	0
172b0a4f405c4ef946daa9643f36953d	1	0	0	0	1
f296f7cd606736e79d4761a7465048a7	1	1	0	0	1
39a3d0a30ab814b1442d3cc8e87aa1c1	1	1	1	1	1
8f02bd62b27534246e4bff3836bf0f75	1	1	0	1	0
04bb02cd1bcf15c85e00aa3a9f4d96f3	1	1	1	1	0
c3fb108dcdcd07d29449330b5918af15	1	1	0	0	1
ddaf74a4a7120bf55b9da71ce5e22b86	1	1	0	1	0
2cd37184c8dc63fd47b8869f4ee5fce9	0	0	1	1	1
a886c717ace62c9708181a9a37a109c0	1	1	0	1	0
fd53ebca2a948c0834788b21ac17f73a	1	1	1	1	1
4eff4bef07a9165925fbfc089d090eaf	1	1	1	1	1
d08cd4edf48792e3db6d83262c61ed80	1	0	1	1	1
5949fd7ea786b1707db791b90268d10e	0	1	1	1	1
848367d8f53d950b587d69bb5b3bb942	0	1	1	1	0
c3219f031dc512d99d048cf7839cf8e1	1	1	1	1	1
d38a2f2e5bb8a6337bead32ef1a1ee7e	1	1	1	1	0
6bd7c8c877fa9815b353feda05223aaa	1	1	0	1	1
46964e9ac86433d3500f84d66fce7be2	1	1	1	1	0
6930be011fb781a79b286fb00295e45a	1	1	1	1	0
bf957d0586cbad8434c59f869404c571	1	0	1	1	1
b0f5c6fccf1ea80637441bc738835cf7	1	1	1	1	0
9f0b3ca9d72281c0d80add1915faff3d	1	1	0	1	1
51efaf05138ff1292875d5054833ad00	1	1	1	1	1
c430e1a2691e901e82d312c6fda8e811	1	1	0	1	1
92d96669d0a9b505de69bebeb6fa4d0e	0	0	1	0	0
a3c614516c5d405966e7df9fb02898f9	1	1	1	1	1
8c0aa08c8eadba83347823b82fdeb42e	1	0	1	1	1
8c64974c2fe67450e99b5af6e24399ec	1	1	0	0	1
70f2b146cd722c4090e1b83bdf9100f7	1	1	1	1	0
29b12a52138410da7a1a3fc7b49a9e4d	1	1	1	1	1
879183e6e4033519a54ed66af587d074	1	1	1	1	1
019bd680402cb29bf8829391229814f9	1	0	1	1	1
2b67b9c87c7fc71045aa8fb8c79c910a	1	1	1	1	1
b2ee724835087ed2c743bf96cdd903b8	0	1	0	1	1
df139b7ec3c07434437f29949ad11f79	0	1	0	1	0
532688cd2dc0e843047bc88d33e3e25f	1	1	0	1	1
44d61ab37193b04624c372f933a5a63d	1	1	0	1	1
0499b10e2b27e8600b6d77de8fd5e836	1	1	0	1	1
9f8a868be72a67d6df1970b89ce95757	1	1	1	1	1
9f7e3d8a833fdfdcc1457fdf166fca0e	1	1	1	1	0
89aae6c962d3f13a801f7d79aab64ead	1	1	1	1	1
ccd5f9333775dfb2e5c3416dab14696f	0	1	0	1	1
4edecc16bcc5b49f33daa9b74ad3d4bf	1	1	0	1	1
0c5b7645d0fa3f9f1c9315454345ee8f	1	0	1	1	1
3e6c97c2bec2a36029cac795e54e19d0	1	1	1	1	0
e10c050c2c7e80ee9f83f791cd406cc2	0	1	1	1	0
15b8589e911ce352039dd68169223c36	0	0	1	1	0
a4c01ffcfd8b2c39b092697cd38fd347	1	0	1	1	0
ed54686929135e83cde2804e17a8fee0	1	1	0	1	0
0d230bfd12a056ba9426cda799d132d4	1	1	1	1	1
8629db29d4fbb84e2297483418523805	1	1	1	1	1
e673275876ef6ab2c663a61c23762142	0	0	1	1	0
6364ffccd5ba42f3aa2f93e59eda48a1	1	1	0	1	1
e9a4e0df72614401ed736a4bb58a54da	1	1	1	1	1
c3666bfa45a61404b1d16b9b24c849b1	1	1	1	1	0
31dbf8ae5fc562f27cceb09b64934c25	1	0	0	0	1
05fc11e9fa896a3a8ff7a09fa13d23e5	0	0	0	1	0
8e2e593820c02a5e0ae7c57c0d81acb3	0	0	0	0	1
b2425ef80397fdec4cf7d6a306f2064b	1	1	0	1	1
9df3041e93eb8374d875e5020b2a94b4	1	1	1	1	1
b13caeb45b93c521b51515f987994edb	0	1	1	1	1
3ca24f2d375f6f1e14c15cd750050116	1	1	1	1	0
c78d9820064db49e7da89875bfe0ae06	1	0	0	1	1
94f43f673753802313a2d67f065fc5a7	1	1	0	0	0
e36f12ed16be1ccb1279b810f13b01ec	1	1	1	1	1
6b1ec7baa98b7ef597803acb41e5223b	0	0	1	1	1
bc3bed326f09c556111c9992640add8a	1	1	1	1	0
b31c21847fdaa43372f34b6a42cda4d8	0	1	1	1	0
3c920104a8b1b4f7d0635a61635a4e14	1	1	1	1	1
a9c487534e6fbc98a8282ee96bb6df52	1	1	1	1	1
ef04301032d6bc035d6dfc2afa57a4cf	0	1	0	0	1
629f75dc8a22312941ddb5a707819127	1	1	1	1	0
27aff06b727cee1f84d141d2b9abf6ef	1	1	1	1	1
eddee886dfb57458e0eca8515db6fc26	1	1	1	1	1
825bd125d7eec73874212a7ace1ab298	1	0	1	1	1
f1cdc4080f0ee77289d3c5a6a4a37493	1	1	0	1	1
2f6a4676785079db0eab131c9cc51993	0	0	0	1	0
11e0836c11e647b7e830049506fc6c8d	1	1	1	1	0
b788727377c446fd16535603ca271049	0	0	1	1	0
381b2610ae8b9fe5e178cce7d9b97bf3	1	1	1	1	1
0cb839da207d919b965f205e39bc23cb	1	1	1	1	1
e88866c926326ff3992bdfebf9f31a03	1	1	0	1	1
7f517a11fcf94f3b029a7525777422b8	0	0	1	1	0
12d10337094c90479349e885f51fc1be	1	1	1	0	1
946b3ad2878d3975db988d35ea56540a	1	1	0	1	1
937c34ae4630adf3ff13b1fdf0bf68e6	0	1	0	1	1
ae4c79f77e284c274eab2d7c51e492cc	1	0	0	0	1
5aa0535320eafc28228ab0fc177e4297	0	1	0	0	0
89bef15e447d86d1d932984c1e7a2bd6	1	1	1	1	1
c06cbbd2a9d4add9b696dcb68048c210	1	1	1	1	0
269fb89945f13656c88992f887e3bf4a	0	1	0	1	0
610843505ff1ac9289017b53cd0f2d6c	1	1	1	1	0
c12013e5276bb92b5a1b0a0d0aa2e0ab	0	1	1	1	0
ef513e3bb09092c9e25dd2dd92d87a76	1	1	0	1	1
65d17b966186b9283935fcde40940dac	1	1	1	1	1
382468f5e6cc30d5cbf15f5afc298f96	0	0	0	1	0
3b4f1d7ba466802d70d1b2b0cb9a750e	1	1	1	1	1
b030a45b997cd75d4c152aa1428cc69d	1	1	1	1	1
47a6863004c38b9becbbb3c4644cbc13	1	0	0	0	1
556b0bdf8ca0f97eea068c0daf608513	1	1	0	0	1
76b9d580df53ba6e336985c7977ca19e	1	1	0	1	1
621f735d76c9217fbaaa8f61980b7a7c	0	1	1	1	0
d786b9564dd7fb7cf531722dc42ed231	0	1	0	1	0
8d345105c5657a851dade4cc8a69b957	0	0	1	1	0
2f7c6b3884a00fc6ccbb03cd5b7a9209	1	0	0	1	1
abd9613c00372902e0db7d95faeb5a9b	1	1	1	1	0
fdff6776abcab26cd9f1e60fb4d74dcb	1	1	1	1	1
29979419f62028fbf6f75520f8591d0e	1	1	1	0	0
f5504cefe2ab1ee9260897095de9510c	1	1	1	1	1
5b6269ae713f95fd8ac81bf1bb74f0aa	0	1	1	1	0
2d6340cf81e24bddb957e284a9ab8def	1	1	0	1	0
8bed0ee1fe0bf07d2b05ea71127a4b10	0	1	1	1	1
091479dfa4e45c90c10d0c2f3c33f307	0	1	1	1	0
fd171bb9914f8210926d5922c274b3ac	1	1	1	1	0
180753b6d150dc2b96132e0b3222e2df	0	1	1	0	1
b7364ae2238913f199d6ea2c9d483950	1	1	0	1	0
c118a00ea3d4cd7b86cecd330f2b7b79	1	1	1	1	1
77b05417b85a294c7336f0fd73b9d150	0	1	1	1	1
15b31e6912535ac857c32019b2c9bd98	1	1	1	1	1
f5b4d0ef3f09cd16feea84c472c4c068	0	1	1	1	0
1897e38ef323c9afee010686205c9cd3	1	1	1	1	1
60ca7ae2887487b65fba987f1bee09bb	0	0	1	1	1
4642531085a600d78ff5f300bcfa61d4	1	1	0	1	1
c185f566f1b78ab78354f6c29684e646	0	1	1	1	0
d499bdab8647608e28b1ed5b696b1fd4	1	1	0	1	1
0d3479463a50c190448cd0d1995d2853	1	1	1	1	0
f39abb6dc97b0b52136e7ddb10570b57	0	1	1	0	1
53379089495311bcdf0f2f9171baadca	0	0	0	1	1
6e1d3086aa5fc6fd15afa9c3f988835a	1	1	0	1	1
62f9b686f89bb20c7412b3aa22bee7cf	0	1	1	1	0
e499d5d8db22e5be1ab096b53a6a0cca	0	0	1	1	1
f393ab7592dd8f30d57f2c9d2952e46c	0	1	0	1	1
a3491e61ecd3959fc2a907282fc91f36	0	1	1	1	0
a6b4ea26da9d1b4ec51a13e0234718c8	1	0	0	1	1
1f470c154aacff6947160c353c1a4ac5	1	1	0	1	1
a0f16ab21311d73a94552d0548e7c5ae	0	1	1	1	0
eea7bcd58067ec6e2b31da5a165cef49	0	1	1	1	1
229c6bcdb0a81e0a4b555c2d0e71db91	1	1	1	1	0
14ad128d6e5cf51da7167165c02b2bea	1	1	0	0	0
a91c7d65cfee322c017743f18a0ded89	1	1	1	1	1
d2d8bae4446e5bf2846b4a3cd26be683	1	1	0	1	1
0fab04117241d4bb8464b697c3adbea4	1	1	0	0	1
6f46954feb1618d33747e958051fe292	1	1	1	1	0
0ff4bac5f1d4bea76dc6463a0c74447d	1	1	0	1	1
efd593ed1b568976a59f4fbe59770da9	1	1	1	1	1
1499e87da9e8e437778659e06786ff52	1	1	1	1	0
b49c377873407fae4b9bf58cb36d0af0	1	1	1	1	1
f587d7f10382eb6a28351ae11fc080ce	0	1	1	1	0
2e53c752b98b3e253d2898704f9d0022	1	1	1	1	1
09502ba1d6207a18af4d0fca2bc8eb7b	0	0	0	0	1
f857cc77ab5964780bfae9e06b86621f	1	1	1	1	1
8f6e5086583212bfd9fb4f4e2143d13e	1	1	1	1	1
aec0057084fc8055436a430f41c9c26b	1	1	1	1	1
d89244d96ad0db56f068885206eb5732	0	1	0	0	0
0682f823b3f527e86bfa8e504d0a31a2	0	0	0	1	0
ef63b336e429a81477936ea74e5cf785	0	1	1	1	0
95f3b3bc0e8d2de04b9a601bbdf01b5f	1	1	1	1	1
5347c5b2dbf3a8d5351170b5c6d4cdf2	0	1	1	0	0
8239044595204f9c4fdd6da9745f3690	1	0	0	0	1
dc1471db7bd54729027a6f9cb162815c	0	1	1	1	0
b08f917e1a21d67f95744e6350b791bb	1	1	0	1	1
2995e987d8a0d5d57c1e7cb4e753670d	1	0	0	0	1
67e25c42b6636123fb7ce787d20a43ab	0	1	1	1	1
0c79891685d7afc800591fa68eb43724	0	0	1	1	0
f3ba7cf7220787eff1168a125ddfa9e4	1	1	1	1	1
639961c856df0f0a69a981ae9a0275e1	0	1	0	1	0
ed8d01cc36d15b1da1fe51095cc96ede	1	1	1	1	0
1a645ea79cb4ccd3d98e39a03fb7a228	1	1	0	1	1
c3a031a9554a362b6ff52e22d5966858	1	1	1	1	0
39f73e433cc41a1e1495e92a2287d065	1	0	0	1	1
cae100e0934d6b6d2fd80ffe7c2ab293	0	1	0	0	1
98bdec9490d2a343bcbcf85891f929d9	0	1	1	1	0
089285bf00a5a34d6750b98ec0632df8	1	0	1	1	0
b09b07a42fc56453d9a13d5fe5f836be	0	1	1	0	1
7613ea51f9fa1df92cb79a7bb4be538e	0	0	1	1	1
20f4a8fe4dffaf5d4ecb9373594036be	0	1	1	1	1
8326da6e3e60d63fb5a5ec08b1a0c04c	1	1	1	1	1
a2901dbaff32fd12808841c1ccfc3767	0	1	1	1	1
af7f0350770bcfbcc32b4c21ead32aa4	1	0	1	1	0
ab8361ca3d1f8cca74321b652b95d70e	1	1	1	1	0
c6520d987872a8026a70e95fa8d26caf	1	1	1	1	1
ae1238700c5b6d44ea301b2c80b23a2d	1	1	1	1	1
a272c533b17ba9499e850e2baeac5a93	1	0	0	0	1
d7729f59dec241bdaaf756467e884503	0	1	0	1	1
c28d206f577b8a47f699d1c31b5e0009	1	1	1	1	0
a62fffb75e1ccfedb20b62c785da7442	0	1	0	1	1
a021340d922ecf9f66ee1f1c45ee09bf	0	1	1	1	1
ea7e6262a9c8572fc5a0f9a1d2119241	0	1	1	1	0
f8843280a7a5fa0eb932c0d214f74319	0	0	0	0	1
1a3e5ca5e4d566794ca82ad2b79083ac	1	1	0	0	1
c8cc32b08ca045745b28d7560b0acded	0	0	1	1	1
041dc04117c01044ee94d6eda6d80099	1	1	0	1	0
7f089f5c910c0b560092dc6f981fe4c1	1	0	0	1	0
d443cd5bbb6b617c4fb61c623f549004	0	1	1	1	0
7dc0dec3d7e506d61561eb501090a062	1	1	1	1	0
e11864ea6c3a11ae8412bf3c1816505b	1	1	0	1	1
8e2ff4308f2a6cf2011911676055799a	0	1	1	1	1
6962645187064f88a6b09e01995debfe	1	1	1	1	0
d0bc01a5cdaee5a1ffe988dafebe80c6	1	1	1	1	0
24f44b57012b7fa063788c2a167cc829	1	1	1	0	1
aa510d1f30cfc5ed57a341fc16537abb	1	1	0	0	1
6c200f2c27e80c6b42b4c9e15a6ce16a	0	1	0	1	0
48cfdf457e098138de5d7108bcd34285	0	0	0	0	1
df68fca6549f6a0e9ccd53ed7628307d	0	1	0	1	1
482e71d0da1073c8f61a5ae68858e9aa	0	1	0	1	1
ffd158e03c308d42e50e3ab01d07cccc	1	1	1	1	0
247bd71c4a7d4c0a81cae943f8e671f6	1	1	0	1	0
600605fb491f0f9a0bfa57fe486ba18a	1	1	0	1	0
a45fd630a992475b0cb48b3f008c9857	0	1	1	1	0
601af90d615257cc483a2a69700ba374	0	0	1	0	1
0de3c7766c3baff7d77ac9816fe7247f	0	1	1	1	0
04a50db0f84d5deaf9a653b58b435e95	0	0	0	0	1
0dd035845012e3f335f7f20e625c96f3	0	0	0	0	1
b4d0986858a93f186b9e8baea2da8619	1	1	1	1	1
0c55d1ac85dc974fdd569625112489bd	0	0	0	1	1
abc2af90148bcc9676789f4d2bdfcd37	1	1	0	1	1
5e1d5afd5a43cd27cce73feaf89b6678	1	1	1	1	1
8d68e195091bd5b613fba67e35925a1c	1	1	0	1	1
772f96096f8eb49893659e7f8938b7b7	1	1	1	1	0
32039f3d6bd8352acd5e54ac3103bdcb	1	0	1	1	1
5e4a745b0460c5f3db2401a0767c8fb7	1	1	1	1	1
f2a1fe70f9143ae2900193b000a6b43e	0	0	1	1	1
a55c107e7d26360f5e22eec7d2ad9b0b	1	1	0	0	0
f6219169f687160575d79e9d564a276c	1	1	1	1	1
be8f0ee2676233b9139ff6d9e33f6e59	1	1	1	1	0
685cbd03a07ff7330e6babe043371135	0	1	1	1	0
e96a73eb12e03617a01cba6dffd2beab	1	0	0	0	1
c813e19b53c0ab1bf2146d14cb267ae1	1	1	0	0	1
489697824e2120ae1b25d185bd4266b3	1	1	1	1	0
a3ab2efca313118e7783b4c737752bcd	0	1	1	1	0
bfcc6dd26402624e1089b4eedd8b6806	1	1	1	1	1
85aa3864c28f327b6cdc3704dde6ab0e	1	0	0	1	1
1357e9e3ed054a352f96f304177f9cb8	1	1	1	1	1
d638e4a39097b1a6aa0139b38dea5c7f	1	1	0	1	1
100bfa0da28f5e6eb11db30f766778e4	1	0	1	1	1
500e1a25ecaecdc9c6c45131bb124201	1	0	1	1	1
e8403d81c70d4fd2f1d79bb893a94417	1	1	1	1	0
9297c07c61afa37acd75199819eb5126	0	1	1	1	0
ac46cf0892ee0e6545e82d11006591f9	1	1	0	1	1
6bc74644ee28d18685970415eb4dcd40	0	1	0	0	1
9d5b18b87d66ba003949afb14c81a9a0	0	0	1	1	1
b771e6a9be54b95ea60e7c14b30cfb13	1	1	1	1	1
faefe397cd7d96b5a7d6b240587645ac	1	1	1	1	1
78a60fb92e27861a29b6dc8bb318018a	1	1	1	1	1
afd1f7aa0b98065edbd3bf00a9ecf9f4	1	1	0	1	1
06474bcd1cad45af4c5142a030a76545	0	1	0	1	1
bd10298edde3776fd3b09b1a423f8e0a	0	1	1	1	0
e58627b055e8df0d0d972872814ec412	0	0	1	1	0
1a9a7048ce11982156fe7f16d385fcc4	0	1	1	1	1
85acfdb7133c474655d677c2c017b006	1	1	1	1	0
994da6af3862dc1c9dacad87e6d96a63	1	1	1	1	0
3faf989fa6071ad268ef487ae2bafde8	1	1	0	0	1
a027af2cca4375d4dfda6e8019310120	1	1	0	0	1
d01cfe4b54c2e36a6bbbbf17f513f13e	0	1	1	1	1
1053f2e4d2c9bc778019ea5e5308a901	0	1	1	1	0
9a4f281745dbac0c3d5295a9d4685b5d	1	1	0	0	1
a1102e69f5c11e08a2b5ac2f9acd6941	0	1	1	1	0
38f62433d2e9e5894a3adbaca2cd3c8b	1	1	1	1	1
9bffaa485566cd096791d50191d370f9	0	1	1	1	1
6e0ef779fd0145a9f5d061a39a27d39b	1	0	0	1	1
c8f67b4edc0b859c71942f9be9405eb6	1	1	1	1	0
355079c249a6b6474c2e171d475e4c1b	0	0	0	1	1
870222a7d948296bcf05ec766b67e7db	1	1	0	1	1
a57602791523a86037bd1762a3c48ac6	1	1	1	1	0
a3610e25513ba192fb395b6e94311fed	1	1	1	1	0
68a20ac853292d03491fa134d2942b9f	1	1	1	1	1
9a58cab39cd5bc877400605564f2ef37	1	1	1	1	1
401b989350ee0342f902ef81e436291b	0	0	1	0	0
4c4c919956624ec743e91e399b7264d9	0	1	1	1	0
308b4eb721b0c98a275731a3d0400a9b	1	1	1	1	0
19b753645948c6ba4455c716551ae906	1	1	1	1	0
d1834cf8ffb7dea389a2ecb1cd0526b8	1	1	1	1	0
e69d3f4a9b789d94e28e97724fed7bc9	0	1	1	1	1
97557ed48e23d46dca19cf67340a6228	1	1	1	1	1
f109e4ed36ee4384c55401b81d06a8b6	1	1	0	1	1
a7e54187f6ff92fd03d0682ef63219c6	1	1	1	1	0
fd3f3afc5641a9d56bce5716fc100680	0	1	1	1	1
6d37ee9d37bba204e7cf42f813a9c80f	1	1	1	1	0
9872d3de1b43836c822f8b32fec8f568	1	1	1	1	0
7ff9787d1191593d04c206398c995e4e	0	1	0	0	1
b48e3e1290607a5d40fe14db9112bcd5	0	0	1	1	0
48c88bc52f484d032c315c2817f48e17	1	1	1	1	0
6a5b6d1fa754e282b474da93cdd52755	1	1	1	1	0
ccf43678e45d75a5ed85236b720aca6d	0	0	0	1	1
12fa247fbe52f35f22a6165e8510d8eb	0	1	1	1	0
4749d183806a550bf8ed5f283db3beae	1	1	0	1	0
65aea5d93497f93e073616b62e669342	1	1	0	1	0
d0159a1c5a4d295966d148b40a3fcee3	1	0	0	0	1
22f75bcbc55c24260bd712e5ae5f9ea4	1	1	0	0	1
790dc47ddadbb6babbbc3532375c1ee3	0	1	1	1	1
de08a41432aeac0241139d4f580886ce	1	1	1	1	1
72a1fb6b63743044ca381d592da2235a	1	1	1	1	0
0778bfa308b117a682645b991e4c0442	0	0	0	0	1
43467cebecf7dd33c79be64453b6a628	1	1	1	1	1
e06ef8033b3aa3d77ec77d8ee69604c4	1	1	1	1	1
0f91558a839943828b9358e7e7956c5a	1	1	0	1	0
44b138983e2a0bb0b9921a99a9d167f3	0	1	0	1	0
8042e4ef79788c80e36031369ad4af17	0	1	1	1	0
1a5b5834df9a164a40ee8f3195e671b3	1	1	1	1	0
cc828ad9c33f7501e1d4076429b9185b	1	1	1	1	0
f8f7a90115f6264dc8a16b083402559c	1	1	1	1	1
af0ee40d36794fd768f3e80a15fda144	1	0	0	1	0
02ffd4e4da5aa9a2e17822138a539e54	1	1	1	1	0
de8acd135d137c83801c4c573b66ecd0	0	1	0	1	1
22b2c9f4cbf070ec581b0be1bb1d7dc3	0	1	1	1	1
f026d6d6de6d00ecc25d5a67bcaf6d75	0	0	1	1	0
34a8807ae42ea33b523c706d6de9488a	1	1	1	1	1
fdbda34b9821e362b53ba0eacbd05bdb	1	1	1	1	1
069f0c3f0cdca10ffb7b313364adede2	0	1	0	0	1
57242ffa5c2b4cd51d9114785b14a9d4	1	0	0	0	1
9c8e7e595f1946e032974fb4db89a28d	1	1	0	1	1
74d31f2fef8ffb734839b940407c10a2	1	1	1	1	1
51f86033a340dcad623261f4ff5a8728	1	1	1	1	0
e0c9e8a65065e2ab72dc397becbfc65c	0	1	1	1	0
f69bb66c3e0018f0c35b80aea7d3e664	1	1	1	0	0
1b6561b23736c0d971c167aa7aa2e280	1	1	1	1	0
3e01a9295554bb662c6309bbdc8205de	1	1	1	1	1
9d5aea52c5d37cacc781a6fa66913f0f	1	0	0	0	1
8814605d717d832f9ae55968ca5c977a	1	1	1	1	0
c0ae6998a034ea527123636fad211380	1	1	1	1	1
3f20412f3631629fa4e349c64511aecd	1	1	1	1	0
bf2d0c7898721fccaa3637f2f6fff1f7	0	1	1	1	0
62266dc0bb5a49e45a7c5987891564ad	1	1	0	1	1
b390c35a136ab9f2c1bdab7c66298c1d	1	1	1	0	0
ea962aadd3ea55f2af53dc4c349d3e6c	0	1	1	1	1
b0a246a09b0fcba84ebed575ffd4aae5	1	1	0	1	0
c55e3de7d045bda43d2e5ed14b295012	1	1	0	1	0
5ae89adec0d6a92e3f4b4a4ae31db664	1	1	0	0	1
fc7b984b5cd87ccfb4b0a0655dd14cff	1	1	0	1	1
67f01c59b455be3cc0a96194d5514324	1	1	1	1	1
499ca6799522765a7fe7b7e405eb7775	1	1	1	0	1
020680ee603378ae805fdcc474bc7f32	1	1	1	0	0
73cf18c845b74b99fec8b61b5295fd45	0	1	1	1	0
23a3dd4294de2906497d9e4299abe18a	1	1	0	1	0
c5149a8b529e411c2217751305bbee97	0	0	1	1	0
c1002cc36043e7ceb10215557faa9b72	1	0	0	1	1
2a91620d70604a93959d39b836319f2b	1	1	1	1	1
0a31c7b5a79320e8661b7fb37eee6247	1	0	0	0	1
30294acc954287be8393d4156dfdc51b	1	1	0	1	0
3f3610e07856dc9b083ab4652f4dbc67	1	1	0	0	0
2b8fb8507719ac18a9a6f693122bb0ed	0	1	1	1	0
8a00ec28155bcc3607b40f4a13c53233	0	1	0	1	1
227b6798d5995aa02aba3bd16948bf18	1	1	1	1	1
7973abfc9b61f4b51f6c3ce92b45f92e	1	1	0	0	1
42d55602b8dbb18c456c6d6a3d507fba	1	1	1	1	1
5b34c4d9bed835fa979f5c28f5e1a625	1	1	1	1	1
46d33256dd7bae9f639bd4778bde1a52	0	1	1	1	0
294a21753462527c04568c5aeae5e67c	1	1	0	0	0
c72125222c640426bd65fe32b400454f	1	1	1	1	1
0853b41f6adf512217e0b3edf873cefe	1	1	0	1	1
5ede556990b006786d79b99be65b6be0	1	1	1	1	0
73614c158b14380b4a3b94ef4232b39d	1	1	0	1	1
8572771cc4da2609ea9232ddc6a0b3f0	1	1	1	1	1
ad3c841836b2d0997755d1166a44a7d9	0	1	0	1	0
5d0092cde966d5710f9094d6fa6e71e2	1	1	0	1	1
07091a009c875fbbfacf2b6bb476de2d	0	0	1	1	0
cfc2fd49836e0e9d42d52aac0591f7c0	0	0	0	0	1
96fef26c432aa8900713df41a209f0a1	1	1	0	0	1
5bf12271c273694131b6036f6823db56	1	0	0	1	1
7e97d572390b4837e2cce145026422b8	0	1	0	1	0
f075e526ca88a9601d58432b033ccf85	1	1	1	1	1
60a6c3a42498a84a7de959017dfe2ae0	0	1	1	0	0
7ff30d1b5d6040cb9debcc3175ff6334	1	1	1	1	0
3fef2b8f54dd8cdf18bfbf7a16ce2681	1	1	1	1	0
c2e8f5feb96dccf700fa61411717d361	1	1	1	1	0
05fe593c1420efd5a4cc3471fb01d9a6	1	1	1	1	0
cfa6be3775cda9c68d27234e9bd95737	1	1	1	1	0
4ed47d7cdda30e12eab0bcf00a737a88	1	0	1	1	1
affc9a182ec18a8f07589a3835b90dc1	1	0	0	0	1
4608357f27c1711e2f64dcd4345b2159	0	1	1	1	0
922f5e1b15b4d764d555e2bbc82ed687	0	0	0	0	1
5256138aec1139a181238f7a6a5eb3b4	1	0	0	0	1
ddeb93a7c8830bace516687f971c9083	1	1	0	1	1
ec4f99ee24033aeb612828ef524f1234	1	1	0	1	0
0635da34f9f55d40d385a10705bdb236	0	1	1	1	1
04c761787d413898b6871af7a7118146	1	0	1	1	0
15e0615d8e40aab9db1023bf095652f9	1	1	0	0	1
c5bebb7b0aaa48561d68c5e9dbc3a686	0	1	1	1	1
0f35da32278d5cd342f85b862b5b81aa	1	0	1	1	1
01a5b5780a56a10955a23e00fb87ad1f	1	0	0	0	1
fd06833234a1dc8da29b14b6e094e5a6	1	0	1	1	0
e9698a40634a4842811de2e124ae6148	1	1	1	1	0
96c0ba7d36d0fabb9f499c0158cb000f	1	1	0	0	1
7a0f59f5bb27f96708fe05a062fbfab0	1	1	0	1	0
d71d1d154bc85c1e04d7122f13233d6d	0	0	0	1	0
4b16f751c9cb3093e3e0ae28c77ba3cf	1	1	0	1	1
4a50593eb38e9aa543a91d276f0dafcc	1	1	0	1	1
6d126e803d3f1ad0a369dcc5715d99dd	0	1	1	1	1
18dd245876515039e0b43a2a0d7bdd08	1	1	1	1	0
149d7ee0173f7c65e127dfee9f910b33	1	1	1	1	1
6bb8475339cb66ce688a3ffd3af0eadd	0	0	0	0	1
526128937f3edc157544c7dcd307e07b	1	1	1	1	1
83ea8c91238f4a4f2bf26dc75f8098ee	1	1	1	1	0
fa355ddd884b0c177e6bde9dc5cca218	0	0	0	1	0
0037031fbf137468cefc2446c7d05163	0	1	1	1	0
51aa5694bdd389aec47108fc3b7a6485	1	1	0	1	1
65d253132cf8b3cb0305f8f08d90b3ac	1	1	0	1	1
808f3dbb64a72b4d15aff04362e80c5b	1	1	1	1	1
d2ff44636f336f8367718b9a415e2507	1	1	1	1	1
a535714bf98db2b5f96c8ef4add78ba4	1	1	1	1	1
e6bf306dc1eb41737b839c11bfa3d2f9	0	0	1	1	0
f35e2650fea01f0e283dfdfb8566ad11	0	0	1	0	1
1636ed69444e5be7a7a1b967e226fc1a	0	0	0	0	1
d13c91856f13dcd3121dfba846b94cb0	1	1	0	0	0
cd1c3513a7b6afb80b8328dee0acc711	1	1	0	1	1
31d6a67a1718c42baefcf70c9e7c15f0	0	0	0	0	1
e900f87688830922d5ba85339e9815a9	1	1	0	1	0
dc232dfbe381a860cf8bb8e857dfca55	1	0	0	1	0
d512e2460bd9f1843d617f4ed484e911	0	1	0	1	0
cc8b173049e14016730cfcee9b063305	0	0	0	1	0
dba5986663f8a57f02ebfcef18881260	1	1	0	0	1
822ddedef99881b0164a522d6a6ea28f	0	0	0	1	1
6758f05b5bacde76aac1d91c37e17895	0	0	1	0	1
1216b72564c147eb0ed7e4a74a71afba	1	1	1	1	1
65f849087233747e6282f5d3a6d719cf	1	1	0	0	1
4a50679b3aad9e44efa686ce6dbbce41	0	1	0	1	1
bf7628b408c01ec1af8895b659610306	0	1	1	1	0
b36800542a474ce4c49c398ace14a97b	1	1	1	1	0
583f210f5ceb1358c978d43e272f345a	1	1	1	1	0
a4e6cfcd2b1d10fb8e1d63df85e6be85	0	1	1	1	0
1ff3ca82852f59c8c007fb2fe002923f	1	1	0	1	1
b3ac0f1b4bf6fa7eb87dcff93d61f36d	1	0	1	1	1
319aa9483b2c5cdd9277b9699149396c	0	0	1	1	0
a4d0fe8be44285542ec36d64ef75352d	1	1	1	1	0
66105350cbe7aa7b2f8147118e5c6a27	1	0	1	1	1
7f5af14553961a26531fcfb4de43aa23	1	1	1	1	0
e5981c74aafb3e17b7468ac12516208a	0	1	1	1	1
51c2a69a7f10707d37ac32a80ce869a9	0	1	1	1	1
c663d04540dd1c7c6632f0b3106a2468	0	1	1	1	0
48048431327e11f9ec3e03fec92d66fc	0	1	1	1	0
4925b386fcb3e6306abcd4b365e541fc	1	1	0	0	1
b6b535cf5d7fe041c4ba36f57cc0ea97	0	1	0	0	1
4c090566dbcbfef9dc240992e1ac2778	1	1	0	1	0
65ba4a10904ffbb775a6a3acba05f9e5	1	0	0	1	1
57cc90a0f4426acc9d40c0b5dd8b11eb	1	1	0	1	1
1abd16cba89ead4ce72885f03bbf1b8c	1	1	1	1	1
156e86bbeda11251c1c17b85b99a844b	1	1	1	1	1
6fe0ebcec642d81119c1289195496225	0	1	1	1	0
22814ceb2982d454745e5902b8df82bc	0	0	1	1	0
faf7271f33c99071eab64e784549e747	0	0	0	0	1
31b791fadd8188653f5bed1eca30aa3b	0	0	0	0	1
0f6c80f72db3b7be4950f1f38b45f0fb	1	1	0	0	1
c5d3b19d4a106f99bff1dd95e49dc799	1	1	1	1	1
9fa141355f1299a78f582ee66963c94c	0	1	1	1	0
0f31b2d949021b97d40adcedd7930a6d	0	1	0	1	0
846214ec6247a379e4d2ad4b93eaf30b	0	1	1	1	0
e940ceb92ffae123e0a3b0e51abd689c	1	1	1	1	1
cb8c2842299c2fd9d4691cf10fb427cb	1	1	1	0	0
04e045614548b7813c1be0d9490a034a	0	0	0	1	0
c13a2fdf7f7e53ee1df3333a833e14d3	0	0	0	0	1
4d0204cfde18ed5fa018a2ddb9900465	0	0	0	0	1
cf5b6a5c3f50cfe07c873a1fa79e1928	0	1	1	1	0
b660bac8876fbe0f27bf21bccf5b66ce	0	0	0	1	0
39047fcf46dcd1ec82fc8d908c819747	1	1	1	1	1
a8ceaa90c6bc8b2d8c45ad7641fe83e9	1	1	1	1	1
ee0812b7ee8bcf2290bf9023ba1f21ce	1	1	1	1	1
aa79d1309190d2195d651ae75114f3a8	1	1	1	1	0
d51d974eccfc31968d81b226d10b50ab	0	1	0	1	0
beb11c59862d64f7bc7b21481e6cbfb2	1	1	0	1	0
89082aefd645dc37f7d86fd1dbcb0290	1	1	0	1	0
6c2bf80cefa14e9a638ecdca6ef77e6b	1	0	0	1	0
2764e87bdc7a909d4aa6518ced808393	1	1	1	1	0
e947925576d631ced40cfb77c2631956	1	1	0	1	1
5e1ad7d99780cf4ef3c7a7f59b272f15	0	1	1	1	0
54a74e7c43562f4a6190ef0f8b2e1bee	1	0	0	0	1
c2f1e0d8f5c7f2564df4c0dc72b5b9fe	0	1	1	0	0
809e182684f99dbf8634cf12799fa752	1	1	0	1	1
4739e719ef4021580242acc2f2d6c8fe	1	0	0	1	0
aad79d905ea447046d960927b0e3d813	0	1	1	1	0
985d852df141f1d4e346938cdadbaf36	1	1	0	0	1
6dc0d38b8cb85211b76eb5514b60b76f	1	0	1	1	0
80707c4d6c2114cf0359bc67467e6586	1	1	1	1	1
10f0e30c23ac4f84df6c4244fa86565d	1	1	1	1	1
e4bdb06341bb71e2f93b437304981cbc	1	1	0	1	0
b93e316030f74aad13345df16dec3b29	1	1	1	1	0
8f52388a20cfefa523e036d18515022c	1	1	0	0	1
dec8c24fb7abd6f252cee50ffe7fd68b	0	0	1	1	0
5bc50789c05ac04e69eff20d77c31272	1	1	0	1	1
9aa411a7b2d62bf0b7db39cd9b696301	0	1	1	1	0
1c61a6b29d74751529e5d44b6285253f	1	0	1	1	1
18a5ea6f38479bccaa14bb4d915cda3a	1	1	1	1	1
b9a327f49e8152de54646db2f6f84840	0	1	1	1	0
294e4111fdcf8b07e1d2092a93ae3e47	1	1	1	1	0
2c3803bd19cbd3216d3f7b22ce36120a	0	1	1	1	1
8b42b09ee9d3dcba854c3e0037eae08c	1	1	0	1	0
294aff648a00b7e866a36e4e5d618cc2	0	0	0	1	0
600f4649fc1648a544c113a6ef3e14f8	0	1	1	1	0
09632a510fae59afe5ed3796f63efa2d	0	0	1	1	0
5316149b1ba58382f75d04938100a50f	0	0	1	1	0
c66fc70ac2211eddef4c21d5075b6a95	0	1	1	1	1
4b4ecec643b13307a0114e89897cab53	0	0	1	1	0
e0f97d8f263b8b50fb3fb00a3d05e76b	1	0	0	1	0
07d45e189e67b08f6ec5c746073737b7	1	0	0	0	1
316a826c4321f70d2b4e9491df54ab7f	1	0	1	1	1
51625481251bc4f791bc00dda6795a6c	0	0	0	1	0
2c7b290fc33cac1bd694b49296ebc4fd	1	0	0	0	1
bbfb004e3f070972cda5ec7791bab236	0	1	1	1	0
9e33ef953df740d57204695f3c7d320a	1	1	1	1	1
ac355f31841df8860a626751eefa99ed	0	1	1	1	0
a0cd183daed96624f4fd6163fe440625	1	1	1	1	0
31895f286bd9da8643dd2be2425ab958	0	0	1	1	0
37969a7e6c33cc5d685adb7e5c367333	0	0	0	1	1
8aafd3061c35d2056e4e334221a92486	1	1	1	1	0
629d0b21559caa1b414e2c15df7d5969	0	0	0	1	0
a64f1752c2123df15ff2372e28a9834e	1	0	0	0	1
89fad3b55524b7ef60eb24f6e47668bf	1	1	0	1	1
b80212210f579b20b879ccf73eca887a	1	0	1	1	1
4fd78b8a95802aa76600343bac650fe7	1	0	1	1	1
19fc4b60091393df76abfde4204be2a4	1	0	0	1	1
b692167e19c764641ea0d8160b6fffeb	0	0	1	1	0
fed2e1dd2de9b16fc907e3e9128448a4	1	0	1	1	0
bb4d6ff3f3ef57aa439ad6e9133d974a	1	1	0	0	1
87bd2c6b6bf840045ed91c9142f0279a	0	1	1	1	0
e0b9aef189608189fd856d862e44c9f4	1	1	0	0	0
1f7cb9497dafadc21a6ee4a73a449a9e	1	1	0	1	0
06af7d82f363c4108e42624b0d3c461d	0	0	1	0	0
a0cc0eae9dc371d28d2eb46cd6a88131	0	0	0	0	1
485bfaa1e62d69d0f60b29157f4d3d84	1	1	0	0	1
0977f9c43783fd7b465721ba2fcffb64	1	1	0	1	0
41074cc245df62ef04726c3fe4c115c5	1	1	1	0	1
56c8fe7f92c32c39be8d85bf1fec1738	1	1	1	0	1
5527751d45dcbe13cc275eae48338bba	1	1	0	1	1
aa5d46f1336577dd7e1d6790ea931e64	1	1	1	1	1
812283021d54a770b87042987680987b	1	1	1	1	0
deae4c3401777dc73270fb8f78cc12b7	0	0	1	1	0
cf149ea9d317cbac203dab5dfe8d85d9	1	1	1	1	1
26853fb2764548ad036f70e5c31eb8ab	1	1	0	1	1
06caa6c06740486039ec14535f304a23	1	0	0	0	0
74a83ffad4ad983d1458c4ef9995a602	1	1	1	1	1
86fb866ec055a71a4b145c9c35e6ad66	1	1	0	1	1
cf173940bc775c9475720dd1178a6eb8	0	1	0	1	1
a1f12ff936f863c2587dbbe496f53321	1	1	1	1	1
dad4ca4a0b8c52a777a15a2759e48c6f	1	1	0	1	1
cda9d071669592d98af5b8922df6f336	0	0	1	1	1
e73285eb39ccfaa0f005e14171f31ce3	0	0	1	1	0
666b4ae57ccc7427b77aca49b2a41dac	0	1	1	1	0
c37280f1965a62f6747ea5a69378a8b8	1	1	1	1	0
df20351768e10eea42c1431c0c420554	0	1	1	1	0
e732835d22138163817353f7514cea97	0	1	1	1	0
b84aac50b68fbb16404e058228b909ba	0	1	0	0	1
e02808ef9ec993725cda7bd2d1542bc2	1	1	0	1	1
32196139920285dd34ed9d377320ff7d	1	1	0	1	1
c785a02fd7eccd80a7a2fe28ccb906ee	1	1	1	1	1
d50c5cc9c869221947c2246393ca53b2	1	1	1	1	1
7404a071b475a079fe3f5cc39b1ffb1a	1	0	0	0	1
d12839b709292d76c8205c9f849cba5b	1	0	0	0	0
638e7cb2b68801f94b984c3733d7a888	1	0	0	1	1
b403f5a1336e2e1d2b77908a69a77791	1	1	0	1	1
40719c8e3d150759be9b57cb213006a4	0	1	0	1	1
f966202e4d503b55d1014f2c055057e6	0	1	0	0	0
eea3e06eae05cbd011c635bbc1db9bfc	0	0	1	1	0
787d3bda80a1a42623006f7c57bfa5ce	1	1	1	1	1
545e04bad297f6afe340436c57c13dbc	1	0	1	1	0
bf6278b4728bbf2719f6b42cd2732e7a	1	1	1	0	0
60c3b7ed48700356ab0f000cf05da4d9	1	1	0	1	1
988d353841f6e325aa17f2cd38c53fb5	1	1	0	1	1
9b2c06730d19ceba1ef6a2f313dafaab	1	1	0	1	1
009eb86e4cdac867d39dbf4481604a33	1	0	0	0	1
38229ce223cf4b0adfa7ecf9d7f4efaf	0	1	1	1	0
19b0809c7192893a110c8919fe88b3ef	1	1	0	1	0
9f95941a2fd2c2487cb8df1ff76d9155	1	1	1	1	0
5b388f07a4ebd6fe0b269d4990eda0fa	1	1	0	0	1
8036873af9a27fb1adbef0233e3f1eb5	1	1	0	0	1
cb681e00e8f03a386b49a41703235c55	1	1	1	0	1
bd55c586627768b1f6adc38642c3c38d	1	1	1	0	1
1a7787105edc8defccd2382f7bd24312	1	1	1	1	0
b8dc4d6e55d73a551e95b36d93366ede	0	1	1	1	1
0334a5a8418c8e58da7b97dcc659a6f9	0	0	1	0	0
d8ccdc542a00925a5067fe83d4e28a6b	1	1	0	0	1
a1450248be6cb9f97887a714dd12c4b6	0	1	0	1	1
8daf533969370ee174626728d7daa7bb	1	1	1	1	1
538ae822e9d39badf8b6acd9af7c517b	1	1	0	1	1
13f816c4b79f901260d54deada625a58	0	0	1	1	0
200479e543a25b4545c442c21d49447a	0	0	0	1	0
f859f732b7fa1028a2c5bd10d8096f14	0	1	1	1	1
0ce0970659f86a93985dac1c8d33e782	1	1	1	1	0
3d70a27f0581c669f576e77a86af80e8	1	1	1	1	1
ac0eb2d2a8f96c5e6a820f479e493af2	0	0	1	1	0
cf306c0157b924672e060fdb031cfc26	0	0	0	0	1
b437e70b6ded39d6c9f35d809dd0fe55	0	0	1	1	1
5ffef0fe9729cd6d5c8df1a69b1f6e20	0	0	0	1	0
32a6a1c255c12c9e9f42c95684458a95	0	0	0	1	1
b224e907a2dddd4a71794c077efa0a53	0	1	1	1	0
8b2baf78a8884c0ddc041263f80ea185	1	1	0	1	0
cd918bc9f28e7f26d3e26f6ebbc84cf3	1	1	1	1	0
21da5c97809f99c7fb882933b63a1aa8	0	1	1	1	1
e8c8cf7f41d519506cef09a782b2ca17	0	1	1	1	0
04dec153fd53ef31aa3deeeeabf46693	0	1	1	1	0
9c13200ce5de2183d810e8a65d9f1eca	1	1	1	1	1
54bcd995f2af8d04494778b0c174315e	1	1	0	1	1
39358d5a234c8aee4eb59c71743f40f6	1	1	0	1	1
915126a0f484310c9cafdb8b420f432b	1	1	1	1	0
4bae88c8fd015a3426dcd7541da74b7d	0	0	0	1	0
c5ec7ceaddc5798201488261081020e0	1	1	0	1	1
e565ce6294aeebc28ca9a156fd75ff26	1	1	0	1	0
f103ae7040c30fd1d2a4a63bce7c82f5	1	1	0	1	1
0631fa603e55275460e9cb0c51785c58	0	1	0	1	0
a00d493143ed27c4629dd962c51449ad	1	1	0	1	1
bf16ad48913ee275be061ba989b3df44	1	1	0	1	1
9b02c3578f4ad16a6bfd2b310543eedf	0	1	1	1	1
59d17fcf247023949afda704c7575e22	1	1	1	1	1
d99747c77ebe3a2f0bb93f8c9838a174	1	0	0	0	1
8ed269fadb2f99591e08598a29478d54	0	1	1	0	0
2561d6f6f95c0a9b5094b04aa19e333d	0	0	0	0	1
f70332e0fa4551e193d4cf07db8ba9e4	1	1	1	1	1
212e1f656665fbbe75d1ad3643b82cda	1	1	0	0	1
aed88ac999c58d51b215a18a9b23fd36	0	1	1	1	0
d28030d753d07288cdea0bdd3af658a4	1	0	0	1	0
6f1568bca131606deec3b5771a440211	0	1	0	1	1
61059ad6328979265f4d5ec38405b898	1	1	1	1	1
e5d900ed80dac2c32f100c8dacd54650	1	1	0	0	1
834a992f89b61c44c1b00dd0010d7290	0	0	1	1	1
76d4e39391b318a6a9a225c3f6be5776	1	1	0	0	1
91ba96d18864c9099133da2f7a670004	0	0	1	1	0
269c2331db4a1303a928a2f414fd00a2	1	1	0	1	1
605647ba4c29b956ffd8b9ef29435ed1	1	1	1	1	0
e64a273fdfa9468b5ba8e08233998390	0	0	1	0	1
70585092bfa32bbb1a74dd3698a5d2a4	1	0	1	1	0
b33f4882bdb4d00474665bb404a14807	1	1	0	1	0
f286463435bf40fd4c32f642b111272d	0	1	1	1	0
b97707958ad6a64c3d65ae641e242b11	0	1	1	1	1
eb1d778b0594b11ce7e2218fb4ded19a	0	1	0	1	0
0a48228f597b62332f0ab27111256743	0	0	0	1	1
bfde98d866b1035f062d37e9646329ca	0	1	0	1	0
f589090ac7dbd3a8980791a62891f8ca	0	1	1	1	1
e0482f894bc11370fa199435c59d9fd1	0	0	1	1	0
99f39e9ebb73fed895185ff5a8d11b1c	1	1	0	0	1
f2b00b42572db6273dc5a5874793a542	1	1	0	1	1
7f5373a046abd5fe6a1a313902f92863	1	0	0	0	1
4d99fbb419397cf4c4b4bee16ecccfb7	0	1	1	1	1
62c8538bef26e1868848f878edf66fce	0	0	1	0	0
ec1be95490518e834df2160f1750f2ed	1	1	1	1	0
46025bda05d9bc67c6a2a04ddc4a438d	0	1	1	1	0
6681fc62a6ae9de1679489af208d78bb	0	1	1	1	0
2be0af7abaa6905af733cc4d4ba24e01	1	0	1	1	1
89165cad584679ba891335f6d1f3e88e	1	0	1	1	0
b9a6cf8895871b960fb57a1a5c3e5a6d	1	1	1	1	1
0dd33f9a980a24c79a422d98684ab976	1	0	1	1	0
82c8c74cc418ef1a502d20877ccc6aea	1	0	0	0	0
75e4a43ce0a68790975513cc97e51240	1	0	1	1	1
c1ee60e76e3fe06bb08990d5a2f56eb1	0	1	1	0	0
dcf2eb825a15731e7cb355e7e699223c	1	1	0	1	0
ae04a47f4aba9f03d2a8e9bac9b0a699	1	1	1	1	1
ff63fd441b1ea8a43f46966ac196d3e4	1	1	1	1	1
d9d8e5dab20dfb2324c1e164fbc75b68	0	0	1	1	0
658475809b826f730c1920d789a21575	1	1	0	1	1
4b0b8d01cfe76af2fd95891e8eb7d9eb	0	1	1	1	0
846a0d66220657e56d0ec0d77c891812	0	0	1	1	0
c37ad8afaacbad94b2623c6a6e7b337d	1	0	0	0	1
80ec33f00dbfcc013fd935459fa51b29	1	0	1	0	0
87690041815139f4ca985e4ce52b7d61	0	1	0	0	1
453f30a1ac56c41e121a97837dc694e2	0	1	0	1	0
366b64844a63adf3a726762a89506722	0	0	0	1	1
17ff1f23f9b879d84d6e1286d69ecdb4	1	1	0	0	0
75776bccf7fca1a70ad6c47a6ded4f4b	1	1	0	1	1
9c0a6215276f042a7af23b0b24032b03	1	0	0	1	0
fc6b9f8de56d2ed9a8d9be2d43f3b8e0	0	1	1	1	1
ee0c3b67a1c66d61c6cfca1688fee431	0	1	1	1	0
121d3258bef2601c1641ec72561502f0	1	1	0	1	1
f7434ebf4bb70f3dc51a88a0ad42b12b	1	1	0	1	1
087c60c7117e5b03d3260adf62a974b0	1	1	1	1	1
be41ddee945f0f1397605cd69d00ca80	0	1	1	0	0
165ed5c3ae45e10b47e082c5fd465144	1	1	1	1	1
11ce94b42f1c3a67534a7ce8c9e5e92b	1	1	0	1	1
71876b691055462dd163095b6f33593e	0	0	0	1	0
d2b6bf46e17233077dbfeb3f5f7c5691	1	0	0	0	1
a9312e03fb39c7a96eb563fc8a2d8746	0	0	1	1	0
63f212e3d33ac4165f9bbf29dc448a5b	1	0	0	0	1
d0c19d9b3d73fc92b317386627ec1652	0	1	1	1	0
9ffc546acfd4dd163237de8c5a46ca27	1	1	0	1	1
4231572b38b0693afe78d5c948e12cfe	1	0	0	0	1
dc5056cafef34b913f5f8a8d441ce250	0	0	0	1	0
dc8167f935d8d5b9e52099a6efe32088	1	1	1	0	1
de5b5fd2e354171b4254c19d9f2c4954	1	1	0	0	1
969ee919600e92eec038dfd626942df2	0	1	1	1	0
e04aa6cf615809bc6451bb5f16db3c15	0	1	1	1	1
40bad60c98fa3b1760c4e32cd02b0172	1	0	0	1	1
cf74f03e205461698985d8bef05916f9	0	0	0	1	0
3bb011d0677c4567f13f7dd49e53e259	1	0	1	1	0
176348cbf05f4f06b0e30e1c89aedee9	1	1	1	1	1
2a5fb7ef25f3a5f2adb27e5c29f0542e	0	1	1	1	0
e8f0e262580d2f163d26f66aad066c46	1	0	0	0	1
1beab11dd9e57a7702231620b31a7b28	0	0	1	1	1
e213bab7353f8c4dea6e6580005abf05	0	0	0	0	1
24a7c040dbcefeb38de8870ada3c06a7	1	1	1	0	1
4ccd921e1b571fdc753aaca9bba497b8	0	1	1	1	0
7cb06168adeafe7d097a770719eaf266	0	1	0	1	1
ba6f03116666a3025137e8c437bb443b	0	0	0	0	1
c2b34a815f2074dcb0f5eba20c23067c	0	1	0	0	0
1958d8bf26613c4b9b7de4e60b7b0744	0	0	1	1	0
c29fbd9ee77ac4cc33e9791431ffe28e	1	1	0	1	1
5a3c93eb00979611b4f80e0d4fce91fc	0	0	1	1	0
5c0497fb3b4dee1e9e6a5086cd7dce5e	0	1	0	1	0
62a1cd5c1a6d06af19458d3973b27a6e	0	1	0	1	1
4931ba4f6a05fd3a209f2265bcd6c7e2	1	1	0	0	0
9e3f3bea1dd2d6d0ace1ba933fc1a923	1	0	1	1	1
11fd235d7726228b2cf88b40a85d8c76	0	1	1	1	0
1b52d64d951342f2411a5198ad987403	0	0	0	0	1
033514914075d668723b8ac8317c417a	0	1	1	1	1
831a8dbbbbc346c37cf73a4ab4fcdeae	1	1	0	1	1
84782fbd59efd4598ee969592ef3f04d	1	0	0	1	1
ce83938b71f84d64dfbd19ddaeaea8ef	1	1	0	1	0
0bbd6ba2325aea7834323eff4811388f	1	1	0	1	1
9537ec99fece1e2f298205ae7d235f3b	0	0	1	1	0
b21ab1b9567eeb98d9168c2e85032c30	1	1	1	1	1
fa555db82d17d623ab068bf458645b5e	1	1	0	1	1
ba33553b2edf260c1d6569ae56975a0b	0	1	0	1	0
6679f6ea9e040cccf011a886169d92e6	0	0	0	0	1
a0cff0d135d8b766e9747296018a0ab8	1	1	0	1	1
931ff72da75374aebe25b4cbe9105801	0	1	1	1	0
5f3f458b64b10eba5822e4f6b4173ca1	0	1	0	1	1
2ded3a18b9382c682014b4710802a58c	0	0	0	1	0
3249a82caf28b0c3d8787becdcb09cbb	1	1	1	1	1
ff54bbc2700671cf6045174dd6008e40	1	1	0	1	1
e3795751f2b8f01f4986311278fa434f	1	0	1	1	0
c822da097ff5bdc85e2a76ea12ec1f76	1	1	1	1	1
94d7e9a2393d02cbcc7120a7df1d0949	0	0	1	1	1
488744d2098a7459a18ba11329c899c9	0	1	1	1	0
973d8381420ff4bf4808160c8ebca516	0	0	0	1	0
aa08271da432ef0998315750f3a674d0	0	0	1	1	0
de28eec5083877be894cb9735ef96ca4	1	1	0	1	1
393bfa3441e8b602d4df81472b979dc5	1	1	0	0	1
29103a540e97a29d5def41fb322f5e57	1	1	0	1	1
8899793e48639b401f7b2a5df77c10de	0	1	0	1	0
fdae8107a7f4c58fc2efbabcb248ecb8	0	1	0	1	1
20fe97d5414941d5c0d2c20810720686	0	1	1	1	0
21ef2be7e9d95284e28a3f6af0bd29be	0	0	1	0	0
9bc4b6964171bd9e9eb0d2c2957a08a0	1	1	0	1	1
fa7a229c9cdafbb938c15337a2825dd0	1	1	0	1	0
25e1177f4f2883327d9827fc57d6201a	1	1	1	1	1
3be7b19d137b54d10d2cff94e964ef71	1	1	0	0	1
2a85a9e96e2c12654c299426d962f58a	1	1	1	0	0
888ec953eb17bd6f357cfc3be7508251	0	0	1	1	0
3e8606b6fce74f58002c7f9450c0ca4c	0	0	0	0	1
7dbdc192d0977b3531877540ed235409	0	0	1	1	0
79ff478cfc42c1395257ba5c7a47d271	0	0	1	1	0
d86aadf3f393b93b4e328981548e44c6	0	1	1	1	0
7c00d733615bf2f45d702cdf541b71cf	0	1	0	1	0
fdf7b791337093c527ab7ed5b837ed06	1	1	1	1	1
cfd8c4fefcbce9b7eb087835f04d230c	1	0	0	0	0
194ec76b02f41a84e664c6027ff4fabf	1	1	1	1	1
549c891e089702a9ddb91aa0b94874c0	0	0	0	0	1
ff3ad15003c42b46145e72c03c56f737	0	1	1	0	0
16fe6b9da945c87a9f0cc058c500eda5	1	1	0	1	1
c29beef08269068100d8282e639a1e55	1	1	0	1	0
df04d15e6bf4514835d825ebaf244e75	1	1	1	1	0
ef9088474f2a6bc00af2b6290bd761fc	0	1	1	1	0
7b0b7f8630bdb5b8c75746d5ddd62ec8	1	1	1	1	1
3dc7b1d9f30f2c240a8920d2f473386e	1	0	0	1	1
ede8624004ba0364027f4cee8aa376d8	0	0	1	1	0
0f821707bb0034489ce036c25fef7b59	1	1	1	0	0
27b7ff109d0a92d1229001d58a8bbdb4	0	1	0	1	1
c6acfdb23e461cd75c761c68b605fa7f	0	0	1	1	0
81924fad7a27f4092b7c0d59956881c1	0	1	1	1	0
c8231dd9305ec231c16e20325e40df19	1	1	0	0	1
d3174e353cfe5ad3f4a83ff580741005	1	0	1	1	0
15f7569a7b2efdcf1983a58434655019	0	1	1	1	1
92d9eded16d75cc5679f844d14580b3b	0	0	1	1	0
a27d716b4e2c20edbbdbba4f65d052fc	1	0	0	1	1
af518bc9b7e565eab69300cd839e7ce5	1	1	0	0	1
5aadb275cb13b838a4a4e5d3682d8df1	0	0	1	1	1
30f616c700f1308181a19b94d67399ab	1	1	1	1	0
42e722fc11f70177fb2846311a5cf9d5	0	0	0	1	0
52e44aa656c25d61197800391b2b2b12	0	0	1	1	0
c6bee7e11fcd536375133914ac018fdc	0	0	1	1	0
caeaf02937f9cb5261e3f2f4ef289593	1	1	0	1	0
db3799cf0434dbc4c24f0583f24db50c	1	1	1	0	0
c1ef62935df15cb4f311017fb80fe4d8	1	1	0	1	1
bb9ffb20c31d2ed08f79ce6e9bba3547	0	0	0	0	1
703fe2fd1d0980af8897807bd501c79d	1	0	0	0	1
baeed5ffca6f2516ef007c46b0dc3322	1	1	1	1	1
c1f1c8535070193d48bc79518f5cc21d	1	1	0	1	1
edaac267fc4f17edce262cc20c9efa3f	1	1	1	1	1
5c90462d0661b70b4639f2b045c1c11b	0	0	0	0	1
b533d1cdf20d088b98d34314a70e6ae2	0	1	1	1	1
512decb03f64074ebd14786295c4518f	0	1	1	1	0
f0be6e1c4169b9b2aea14f083276fd74	1	0	0	0	1
975c31373e143ab2ce2665e66ae89574	1	1	1	1	0
2b5e6bb39e5f218fd5485f54794a4572	1	1	0	1	0
e591e4a32d76d63cade2e952bf491343	0	1	0	1	1
88c1fc90d4083e06e90cf9626c738118	1	1	1	1	1
6d3fb373cdc671eb356ec3c0c0f93ee6	1	1	0	1	0
6427bcf3ce91e9b0bfa9c1f459937e6d	0	0	0	0	1
874dafd520827846d83ed61ee4d68dbb	0	0	0	0	1
cecb578c2cc23d05e57c2a28597e7ca7	1	1	1	1	0
3c9e8eba6e474989d59651d840c94060	0	1	0	1	1
f8b134a063e4b94704276854d5e998af	0	1	1	1	1
b112df4ac71fdfed8cb26608ec358f7e	0	1	1	1	1
6169898e05ae99197b391cefdc859782	1	1	0	1	1
2cebc7cac0d882ac18b8994847b5648c	1	1	1	1	1
f1d34fe0287b0e32dbff3585beabef4c	1	0	1	1	0
2e5d3887b5a0ad7dfc56f7f4e2f4a9cb	0	1	1	1	1
bf7831fc1b2cbb0ac2108985e4dee03c	0	0	0	0	1
0d81af75caf59bc15cb85c24822fe91d	1	1	1	1	0
e9a59193fcf907e4e4c00ceb93e9ab35	0	0	1	1	1
48495ea2edc73a36d87fbfae42903450	1	1	0	0	0
6e5a2bdc0d192d891bfbc53d7885bf3d	0	1	1	1	0
0b1150285eb2be6a16afd8ec7e26fcbf	1	1	1	0	0
d879e6cdf6cf51f79ea03a2e040e84cf	1	1	1	1	1
554a4d06dc845036af5926e13bfb4892	1	1	1	1	1
bd84e7e32295b81d311363dc7ba241e0	1	1	0	1	0
06f304537d4619e0c76cffa053c9eefd	0	1	1	1	1
f5bce6a8b270ac9fe5a2eec5d3c579c3	0	1	1	0	0
67cbf8d191d3d4316a22d7327c7dfa41	0	0	1	1	0
b8bcedf9ef2c1a76efd402965428567c	1	1	0	0	1
a416ea87c10295b874e8d0a338c88c0a	0	1	0	1	1
839ed9d30affabc29cb4d7087f41a8f2	0	0	1	1	0
0dea7b1b8220378d805e2a7ebf6d8f16	1	1	1	1	1
b9bcc6f5aafba8cd1ae8e072943d9828	1	1	1	1	1
7d4433b39b7b3a1793356b848fabeb96	1	1	0	1	1
39460a214bce9f4d25caf958707ea913	1	1	0	0	1
05caad1ba0c05492a1c474b9583cd4ca	0	0	1	1	0
db98cf4dc575977ee7d8cc4e3a3fe685	0	0	0	0	1
e68f8de17e8b02eb7be352274540bb52	1	1	1	1	1
b5ba9dd8b7291deb3967e3b1dae1a99c	1	1	1	1	0
ff608942f4c746cf6e48d23cc75500b6	1	1	1	1	0
b6557411d6e7ccfbe82e98fa3a94f5b6	0	1	0	1	0
9a08c8beeb828f7b91513cc95b6d29e4	1	0	0	0	1
c8238be1609afaea3bdb03f6389e2b1e	1	0	0	1	1
86188845e3ff94ab6ba87d157dd8ae4e	0	1	0	1	0
a26c706d1c4866d5f673a107580b813e	0	1	1	1	0
43b6ef518e113cf64f5955fb9e15e40d	1	1	1	0	1
4e3070629c0280bbe20fc5f3428d7dbb	0	0	0	0	1
34416ecb481a0bc445af75c40b555718	0	1	0	1	1
75b3478b8eab7f4586d21ddc4b7bf6b5	0	1	1	1	0
bafe0ffe94b247cf3a1c26b0497e1183	0	1	0	1	1
06d43ea593001b6c1f0abaf2e50484e6	0	1	1	1	0
915d288c1df445cb3dd29315c9fcfdc8	1	0	0	1	0
3a02ad366037b2063a76c0050921ec0e	1	1	1	1	0
584bd5cd5621b92a6ed2212d994755de	0	0	0	1	1
24196a1549ed4c1edf926715bcdc0b9d	0	1	1	1	0
4baa52c845c87bba21b9d9695a5662a0	0	0	0	1	0
87c0c65838c56e06caca09766b2d334f	0	0	1	1	1
8670d24b45fced2b391f6aabfa6ce270	1	1	1	1	1
ff76fda7d9f060b74acb71911503e505	0	0	0	1	1
28ef6610473e17496a9506178751e070	0	1	0	1	0
105c8b215d5504a667e77dd4c6f7b852	0	1	1	1	0
b6cef86f623e218a2e254c04296ba21b	0	1	1	1	0
b0e8727637c5129e2fd965508f894aa7	1	0	0	0	1
bf738aebf7053e90785306e41cf04a67	0	1	1	1	1
ac01fa64c6a07f20e1abfd1ab5fd097e	1	0	1	1	1
6b9fa42586a3a11f2524d00b892776b6	1	1	1	1	0
6a9c18830586d9ff3dd10a34ec8b2d93	0	0	0	0	1
3de900df0d12c87cb606bd39dbc60da5	1	1	0	1	0
6090e41a162b5b958b21dee3efcd873b	1	0	0	1	0
6260cf1b95c15af76cfe2b1767b827ab	1	1	1	1	0
6096b667accc304af99b03587669ba66	1	0	0	1	1
71470a9b1ffc8e759110fae4b9cd8e27	1	1	1	1	0
87f3840c84cddd04de9402c5388f94a9	1	1	0	1	1
7f118d89eeebe0a06b34ccf5b97d7f8d	0	1	0	0	0
cde15679b67db5cd0457b887e4a16c8e	0	1	1	1	0
237b28b58940e91ff20e2e43383a1f02	0	0	1	1	0
8230415e60f0a3cd7bac84d7a50ebaa4	0	0	0	1	0
1d0d884c2c283f74532eb0e6c5880946	1	1	0	1	1
19ff3e2a02857750e530ee5095b869c3	0	0	0	1	1
b009f52a95db6ec1697cf5e4f18908fe	1	1	0	1	0
bf1cc85337756d73bc2703ec543ef780	0	0	1	0	1
42a67de2eeaab8720457ffd6b262f1af	0	0	1	1	0
be38cf647dd2b2a42444cde2263a028d	1	1	0	1	0
d4896d53a003e772f057aa7fb9a82c86	0	1	1	1	0
99e01bb70e1037775f8a249ea64e2283	1	0	0	1	1
f23653f1cd255b425612874c1b1cb676	0	1	0	1	1
d4f04f33b8a0ecdde1f5e31a26704058	0	1	1	1	0
88a0565a3303377eea65797b371ff9d8	1	1	0	1	0
23e6e9bef22448154a84125ff571c3c4	1	1	1	1	0
[truncated: 9,641 more rows]

## Sheet: category4_common_species
OTUID	Taxonomy	SUM_Abundance
f7b5456689a718873d4918df3b149eed	k__Archaea;p__Thermoproteota;c__Nitrososphaeria_A;o__Nitrososphaerales;f__Nitrososphaeraceae;g__TA_21;s__TA_21_sp005877075	12284
0a620dde8908ada112fb9b836fdd0cf4	k__Bacteria;p__Acidobacteriota;c__Blastocatellia;o__Pyrinomonadales;f__Pyrinomonadaceae_433871;g__PSRF01;s__PSRF01_sp002427845	14157
fd29b77db63574b9487481802ed56203	k__Bacteria;p__Proteobacteria;c__Gammaproteobacteria;o__Pseudomonadales_660879;f__Moraxellaceae;g__Acinetobacter	10937
30b3bfdd6baad7fa0b194e56031782f2	k__Bacteria;p__Acidobacteriota;c__Blastocatellia;o__Pyrinomonadales;f__Pyrinomonadaceae_433871;g__PSRF01;s__PSRF01_sp002427845	8651
01bea3b9c4f7dd361fecacd49d4aea9d	k__Bacteria;p__Proteobacteria;c__Gammaproteobacteria;o__Burkholderiales_592524;f__Burkholderiaceae_A_574758;g__Massilia	4753
c2f98fba5affd1128602ebbecb3b92b6	k__Bacteria;p__Methylomirabilota;c__Methylomirabilia;o__Rokubacteriales;f__CSP1_6;g__;s__	8007
b4c692592c204cd31364923c9b5292b2	k__Bacteria;p__Acidobacteriota;c__Blastocatellia;o__Pyrinomonadales;f__Pyrinomonadaceae_433871;g__PSRF01;s__PSRF01_sp002427845	6816
1a8896d4a7f7a7d21671d8381385c472	k__Bacteria;p__Proteobacteria;c__Alphaproteobacteria;o__Sphingomonadales;f__Sphingomonadaceae;g__Sphingomicrobium_483265	6518
b516dd322188defabcf97f311c7e4e9e	k__Bacteria;p__Planctomycetota;c__Phycisphaerae;o__Tepidisphaerales;f__Tepidisphaeraceae;g__DSYW01;s__DSYW01_sp011367345	4628
bf8292f976e97d87522a1d1fc6481d5d	k__Bacteria;p__Acidobacteriota;c__Blastocatellia;o__Pyrinomonadales;f__Pyrinomonadaceae_433871;g__PSRF01;s__PSRF01_sp002427845	6106
135da45109237d55ea9c6b2d72013eb5	k__Bacteria;p__Actinobacteriota;c__Actinomycetia;o__Actinomycetales;f__Micrococcaceae	3497
0d07bd10e0d5031d5c9f139d0a60ff93	k__Bacteria;p__Proteobacteria;c__Alphaproteobacteria;o__Sphingomonadales;f__Sphingomonadaceae;g__Sphingomicrobium_483265	4524
f2ce459a5a752f96514fca2ecad48a3e	k__Bacteria;p__Proteobacteria;c__Alphaproteobacteria;o__Sphingomonadales;f__Sphingomonadaceae;g__Sphingomicrobium_483265;s__Sphingomicrobium_sediminicola	4476
bd1a491b71e9ba90a48a31b30aac1e74	k__Bacteria;p__Acidobacteriota;c__Blastocatellia;o__Pyrinomonadales;f__Arenimicrobiaceae_433911;g__Arenimicrobium;s__Arenimicrobium_luteum	4442
03871d3e099c9ad40ec0f252c9320f0b	k__Bacteria;p__Proteobacteria;c__Gammaproteobacteria;o__Burkholderiales_592522;f__Burkholderiaceae_A_592522;g__Ramlibacter_582307	3627
4411fced9702ed2a5eb72c4cf8b7f18e	k__Bacteria;p__Proteobacteria;c__Alphaproteobacteria;o__Sphingomonadales;f__Sphingomonadaceae;g__Allosphingosinicella;s__	4103
26a9258d55f1e3b54bea2e4456286407	k__Bacteria;p__Acidobacteriota;c__Vicinamibacteria;o__Vicinamibacterales;f__UBA2999;g__;s__	3822
2e7169a1b50b31fb370f6deda7ad8570	k__Bacteria;p__Proteobacteria;c__Gammaproteobacteria;o__Burkholderiales_597433;f__SG8_39;g__SCGC_AG_212_J23;s__SCGC_AG_212_J23_sp005881595	4248
bbbfafedeb777c2eb1a3ab7304f97a2d	k__Bacteria;p__Acidobacteriota;c__Vicinamibacteria;o__Vicinamibacterales;f__UBA2999;g__;s__	3698
51d4d9145a3565b569b0a57cdb0d26fb	k__Bacteria;p__Proteobacteria;c__Gammaproteobacteria;o__Burkholderiales_597433;f__SG8_39;g__SCGC_AG_212_J23;s__SCGC_AG_212_J23_sp005881595	3928
ab40844eebe114d79d092c09ee2e47b3	k__Bacteria;p__Acidobacteriota;c__Vicinamibacteria;o__Vicinamibacterales;f__UBA2999;g__;s__	3159
60c8d8a9c4650bfccca39e7910c8aff8	k__Bacteria;p__Proteobacteria;c__Alphaproteobacteria;o__Sphingomonadales;f__Sphingomonadaceae;g__Sphingomicrobium_483265;s__Sphingomicrobium_sediminicola	3845
5f1de2b0481260263558b69df2c94f2d	k__Bacteria;p__Actinobacteriota;c__Acidimicrobiia_401430;o__Acidimicrobiales;f__TK06	3770
eec46e489fd607a9c4142013fbd635ee	k__Bacteria;p__Proteobacteria;c__Alphaproteobacteria;o__Sphingomonadales;f__Sphingomonadaceae;g__Sphingomicrobium_483265;s__Sphingomonas_arenae	3497
367abbec4f2c6a09ab9472bbfb6c3cfa	k__Bacteria;p__Gemmatimonadota;c__Gemmatimonadetes;o__Gemmatimonadales;f__Gemmatimonadaceae;g__SCN_70_22;s__	3680
34a209c1f0e8fe00c90072d2621611d5	k__Archaea;p__Thermoproteota;c__Nitrososphaeria_A;o__Nitrososphaerales;f__Nitrososphaeraceae;g__Nitrosocosmicus;s__Nitrosocosmicus_hydrocola	2241
c25bb4ab48d4f74666ca6053f8e3bb13	k__Bacteria;p__Bacteroidota;c__Bacteroidia;o__Cytophagales;f__Hymenobacteraceae;g__Pontibacter_909912;s__	3279
4dae65de26a54a5d99d5058d0478148c	k__Bacteria;p__Acidobacteriota;c__Blastocatellia;o__Pyrinomonadales;f__Pyrinomonadaceae_433871;g__PSRF01;s__	3707
640f3b453e14f8ea65a3b80b1e1c958c	k__Bacteria;p__Acidobacteriota;c__Blastocatellia;o__Pyrinomonadales;f__Pyrinomonadaceae_433871;g__PSRF01;s__PSRF01_sp002427845	3347
b05a4962df80942c3eb2f66920aeba57	k__Bacteria;p__Acidobacteriota;c__Blastocatellia;o__Pyrinomonadales;f__Pyrinomonadaceae_433871	3292
7b78ac5cb04e02f572c1123c236f1f9d	k__Bacteria;p__Proteobacteria;c__Alphaproteobacteria	3863
37f7db624eb2365dd8e5b657367176cf	k__Bacteria;p__Bacteroidota;c__Bacteroidia;o__Cytophagales;f__Cyclobacteriaceae_900466;g__Chryseotalea;s__	2165
700037e3a7a39409b20e333daa980ed2	k__Bacteria;p__Acidobacteriota;c__Blastocatellia;o__Pyrinomonadales;f__Pyrinomonadaceae_433871;g__PSRF01;s__PSRF01_sp002427845	3130
8b26e8edbb952b96c14be8b5a3ac5f64	k__Bacteria;p__Acidobacteriota;c__Blastocatellia;o__Pyrinomonadales	2562
538dcea1e6e6369bab718d5149284b1a	k__Bacteria;p__Proteobacteria;c__Gammaproteobacteria;o__Burkholderiales_597439;f__Usitatibacteraceae;g__Usitatibacter;s__	2916
ae6924429f817d87a90c2d93f72c2bfd	k__Bacteria;p__Acidobacteriota;c__Blastocatellia;o__Pyrinomonadales;f__Pyrinomonadaceae_433871;g__PSRF01;s__PSRF01_sp002427845	2799
8bd5184fd8c76b3bebf329604c8a1556	k__Bacteria;p__Gemmatimonadota;c__Gemmatimonadetes;o__Longimicrobiales;f__Longimicrobiaceae;g__Longimicrobium;s__Longimicrobium_terrae	2604
d6a34ff54361f09d09808c27b07eefae	k__Bacteria;p__Proteobacteria;c__Gammaproteobacteria;o__Burkholderiales_597439;f__Usitatibacteraceae;g__Usitatibacter;s__	2647
3486a5b8a58226adb2d5125a63ee280c	k__Bacteria;p__Acidobacteriota;c__Vicinamibacteria;o__Vicinamibacterales;f__UBA2999;g__WHSN01	2618
d05a77e8935975dde210b2de737776a2	k__Bacteria;p__Gemmatimonadota;c__Gemmatimonadetes;o__Gemmatimonadales;f__Gemmatimonadaceae;g__SCN_70_22;s__	2392
76001e39c08cdccc36e7d57318b3a184	k__Bacteria;p__Proteobacteria;c__Alphaproteobacteria;o__Sphingomonadales;f__Sphingomonadaceae;g__Sphingomicrobium_483265;s__Sphingomicrobium_daechungense	2619
991e4bea2a02163c77bad4e81c910d0e	k__Bacteria;p__Nitrospirota_A_437815;c__Nitrospiria;o__Nitrospirales;f__Nitrospiraceae;g__Nitrospira_C;s__	2884
bd63ba4a8ea890b75fd49cd653a308f5	k__Bacteria;p__Proteobacteria;c__Alphaproteobacteria;o__Sphingomonadales;f__Sphingomonadaceae;g__Sphingomicrobium_483265	2904
022be93e2668bc1af467f7b10750ea18	k__Bacteria;p__Actinobacteriota;c__Actinomycetia;o__Mycobacteriales;f__Geodermatophilaceae;g__Blastococcus	2139
29b8fa794d009b1fed98633dfc969da7	k__Bacteria;p__Planctomycetota;c__Phycisphaerae;o__Tepidisphaerales;f__Tepidisphaeraceae;g__UBA2421;s__	2571
4ebd3989f775315d36985e661d364318	k__Bacteria;p__Proteobacteria;c__Alphaproteobacteria;o__Dongiales;f__Dongiaceae;g__SYSU_D60009;s__SYSU_D60009_sp003574735	2583
d747e4b70e7bb8983cf486701ed6c33b	k__Bacteria;p__Actinobacteriota;c__Acidimicrobiia_401430;o__Acidimicrobiales	2376
cac1914fff4a7014ad72f9cdc3955529	k__Bacteria;p__Acidobacteriota;c__Blastocatellia;o__Pyrinomonadales;f__Pyrinomonadaceae_427640;g__OLB17_427637;s__OLB17_sp003223025	2422
4e911328b221ac1f2fcb135460443fcc	k__Bacteria;p__Acidobacteriota;c__Vicinamibacteria;o__Vicinamibacterales;f__;g__;s__	2675
cf40f423e6a245edc7e01ad751d1646f	k__Bacteria;p__Gemmatimonadota;c__Gemmatimonadetes;o__Gemmatimonadales;f__GWC2_71_9;g__JABFSM01;s__JABFSM01_sp009692115	3356
717695088861a72411a8e7bd376918fa	k__Bacteria;p__Acidobacteriota;c__Blastocatellia;o__Pyrinomonadales;f__Pyrinomonadaceae_433871;g__PSRF01;s__PSRF01_sp002427845	2220
ad63e1cb1644a2b5918a5388dc3043de	k__Bacteria;p__Acidobacteriota;c__Blastocatellia;o__Pyrinomonadales;f__Pyrinomonadaceae_433871;g__UBA11740;s__UBA11740_sp003168335	2367
758fce541e0f7cbfbef0e4129cf17292	k__Bacteria;p__Planctomycetota;c__Phycisphaerae;o__Tepidisphaerales;f__Tepidisphaeraceae;g__UBA2421;s__	2283
6b01900e1ca2a1e473ff2bd4957765a3	k__Bacteria;p__Gemmatimonadota;c__Gemmatimonadetes;o__Gemmatimonadales;f__Gemmatimonadaceae	2178
e38e859b80f21ac6764e9d71e5a5eb17	k__Bacteria;p__Bacteroidota;c__Bacteroidia;o__Chitinophagales;f__Chitinophagaceae_966727;g__VBAR01;s__VBAR01_sp005882315	2339
768b9a17a77456648e3c18c008690adf	k__Bacteria;p__Acidobacteriota;c__Vicinamibacteria;o__Vicinamibacterales;f__UBA2999;g__;s__	2539
e341ee7b6fd9af331f9985c91bd7c34d	k__Bacteria;p__Proteobacteria;c__Gammaproteobacteria;o__Xanthomonadales_616009;f__Xanthomonadaceae_616009;g__Thermomonas_615664;s__Thermomonas_carbonis	2227
a5aa7acd152d8347f2c6ca8b15d88ca5	k__Bacteria;p__Proteobacteria;c__Gammaproteobacteria;o__Burkholderiales_592522;f__Burkholderiaceae_A_592522	2103
2e20949c586f6a924499a47a37005b4a	k__Bacteria;p__Gemmatimonadota;c__Gemmatimonadetes;o__Gemmatimonadales;f__Gemmatimonadaceae;g__Gemmatimonas;s__Gemmatimonas_aurantiaca	1129
bd6ea2e179993f53992626e8912a0240	k__Bacteria;p__Proteobacteria;c__Gammaproteobacteria;o__Enterobacterales_A_737866;f__Enterobacteriaceae_A;g__Escherichia_710834	3958
5bb82d8a363dca344411dcbb1152d9ee	k__Bacteria;p__Gemmatimonadota;c__Gemmatimonadetes;o__Gemmatimonadales;f__Gemmatimonadaceae	2212
7a6bb92e30395c9037dc1a2dc6e3148a	k__Bacteria;p__Proteobacteria;c__Alphaproteobacteria;o__Sphingomonadales;f__Sphingomonadaceae	1568
032a825ef4dc8221b9584479092b7e2b	k__Bacteria;p__Proteobacteria;c__Gammaproteobacteria;o__Xanthomonadales_616009;f__Xanthomonadaceae_616009;g__Lysobacter_A_615995	1935
e5454d2537f045a97e0a2fa2fafd14e8	k__Bacteria;p__Proteobacteria;c__Alphaproteobacteria;o__Sphingomonadales;f__Sphingomonadaceae;g__Allosphingosinicella;s__Allosphingosinicella_humi	1181
f6e3679e9c15d38d8981090e94281269	k__Bacteria;p__Acidobacteriota;c__Blastocatellia;o__Pyrinomonadales;f__Arenimicrobiaceae_433911;g__Arenimicrobium;s__Arenimicrobium_luteum	2202
f04bf7d61dcf4f2e55518b0fbcacfb60	k__Bacteria;p__Proteobacteria;c__Gammaproteobacteria;o__Burkholderiales_597433;f__SG8_39;g__SCGC_AG_212_J23;s__SCGC_AG_212_J23_sp005881595	2076
198c7e6765f402ecba48a7b92340d659	k__Bacteria;p__Acidobacteriota;c__Thermoanaerobaculia;o__UBA5066;f__;g__;s__	2028
2bbbda6f0c927e5e0a7b017dd6bd58e0	k__Bacteria;p__Desulfobacterota_B;c__Binatia;o__UBA9968;f__UBA9968;g__;s__	2402
771b05cf157ca0c74823438f1ee97512	k__Bacteria;p__Acidobacteriota;c__Vicinamibacteria;o__Vicinamibacterales;f__UBA2999;g__;s__	2113
c1f7ef882997a499f1c2037ed6dc9842	k__Bacteria;p__Proteobacteria;c__Alphaproteobacteria;o__Sphingomonadales;f__Sphingomonadaceae;g__Croceibacterium_484881;s__Croceibacterium_sp001427865	1391
edd87dc47a6b53f7b7572a834df19045	k__Bacteria;p__Gemmatimonadota;c__Gemmatimonadetes;o__Gemmatimonadales;f__Gemmatimonadaceae	1613
56f40a2d6f608d54a7fc79db37021831	k__Bacteria;p__Verrucomicrobiota;c__Verrucomicrobiae;o__Pedosphaerales;f__;g__;s__	1510
e4b1fb9668810b5b1fdeb523e11a9ff6	k__Bacteria;p__Chloroflexota;c__Limnocylindria;o__Limnocylindrales;f__CSP1_4;g__GWC2_73_18;s__	2034
6869693173970009270be5c2729d698d	k__Bacteria;p__Proteobacteria;c__Gammaproteobacteria;o__Burkholderiales_597433;f__SG8_39;g__SCGC_AG_212_J23;s__SCGC_AG_212_J23_sp005881595	2194
259f702eba17346e8ad81d8e8fe55774	k__Bacteria;p__Gemmatimonadota;c__Gemmatimonadetes;o__Gemmatimonadales;f__GWC2_71_9;g__JABFSM01;s__JABFSM01_sp009692115	1992
492109a4ed3cf89e4ca270bd6a090a5e	k__Bacteria;p__Proteobacteria;c__Gammaproteobacteria;o__Burkholderiales_592524;f__Burkholderiaceae_A_574758;g__Massilia	1595
b868f9df4c2f1e4b838f3305b7d417ff	k__Bacteria;p__Proteobacteria;c__Gammaproteobacteria;o__Burkholderiales_592522;f__Burkholderiaceae_A_592522;g__Ramlibacter_582307	1798
8d47106e084c76f8ea0b8c186eb6e6d5	k__Bacteria;p__Planctomycetota;c__Phycisphaerae;o__Tepidisphaerales;f__Tepidisphaeraceae;g__UBA2421;s__	1773
ac17b329ea64db1b6244180aa440e038	k__Bacteria;p__Gemmatimonadota;c__Gemmatimonadetes;o__Gemmatimonadales;f__Gemmatimonadaceae;g__Roseisolibacter;s__Roseisolibacter_agri	1479
5c296af0aebb6ede4a0595f3dd0ee949	k__Bacteria;p__Proteobacteria;c__Alphaproteobacteria;o__Sphingomonadales;f__Sphingomonadaceae;g__Sphingomicrobium_483265	1872
5ea57c8f6542164098ece040dfd260b6	k__Bacteria;p__Proteobacteria;c__Gammaproteobacteria;o__Burkholderiales_592524;f__Burkholderiaceae_A_574758;g__Massilia	1532
b783b5ac162267034048a2d41403b801	k__Bacteria;p__Acidobacteriota;c__Blastocatellia;o__Pyrinomonadales;f__Pyrinomonadaceae_433871;g__UBA11740;s__UBA11740_sp003168335	1836
f7794f77b8f512bbe603ac4affb0dded	k__Archaea;p__Thermoproteota;c__Nitrososphaeria_A;o__Nitrososphaerales;f__Nitrososphaeraceae;g__Nitrosocosmicus	1359
32c5be231d64493b1efc968bada9e74c	k__Bacteria;p__Proteobacteria;c__Alphaproteobacteria;o__Sphingomonadales;f__Sphingomonadaceae;g__Sphingomicrobium_483265;s__Sphingomicrobium_mesophila	1633
882211a4641f2a053a49be29f94adaf2	k__Bacteria;p__Acidobacteriota;c__Vicinamibacteria;o__Vicinamibacterales;f__UBA2999;g__WHSN01	1426
1464157053fb679bb41eb163c0519708	k__Bacteria;p__Proteobacteria;c__Gammaproteobacteria;o__Xanthomonadales_616009;f__Xanthomonadaceae_616009;g__Arenimonas_613591;s__Arenimonas_oryziterrae	1602
2f7f7641c5bac930da66462ec00764a5	k__Bacteria;p__Planctomycetota;c__Phycisphaerae;o__Tepidisphaerales;f__Tepidisphaeraceae;g__UBA2421;s__	1589
bec44493abd3c276aa294e9619adb769	k__Bacteria;p__Acidobacteriota;c__Vicinamibacteria;o__Vicinamibacterales;f__UBA2999;g__;s__	1493
07e863471e13a683e4911bf05179e3aa	k__Bacteria;p__Proteobacteria;c__Gammaproteobacteria;o__Burkholderiales_597433;f__SG8_39;g__SCGC_AG_212_J23;s__SCGC_AG_212_J23_sp005881595	1981
33e94528318a3d05651cb03cf4d020e9	k__Bacteria;p__Proteobacteria;c__Gammaproteobacteria;o__Burkholderiales_597437;f__Casimicrobiaceae;g__VBCG01;s__VBCG01_sp005881895	1918
cd60d4b85887d96ca908753145ddf7c6	k__Bacteria;p__Proteobacteria;c__Gammaproteobacteria;o__Xanthomonadales_616009;f__Xanthomonadaceae_616009	1162
de3f9a34fe6d3d9ad4267d35761f1a6f	k__Bacteria;p__Acidobacteriota;c__Vicinamibacteria;o__Vicinamibacterales;f__UBA2999;g__;s__	1988
b11a4a50585b14e7fdd34a0c9e9c92d5	k__Bacteria;p__Bacteroidota;c__Bacteroidia;o__Chitinophagales;f__Chitinophagaceae_966727;g__Niastella;s__	1150
db8249a41a482cd2beec43fef494bddc	k__Bacteria;p__Bacteroidota;c__Bacteroidia;o__Chitinophagales;f__Chitinophagaceae_966727;g__Flavitalea_936101;s__Flavitalea_populi	1464
a06442a88e54e5374f07df1772a73746	k__Bacteria;p__Gemmatimonadota;c__Gemmatimonadetes;o__Gemmatimonadales;f__GWC2_71_9;g__Palsa_1233;s__	1529
64d04d5e1a0a082933843272250c4d1a	k__Bacteria;p__Proteobacteria;c__Gammaproteobacteria;o__Burkholderiales_597441;f__Nitrosomonadaceae;g__Nitrosospira	266
468eae00f04b1042024d11146f320f4f	k__Bacteria;p__Gemmatimonadota;c__Gemmatimonadetes;o__Gemmatimonadales;f__Gemmatimonadaceae;g__Gemmatimonas;s__Gemmatimonas_aurantiaca	1461
575819857c6504f582586e6eb70a7a4e	k__Bacteria;p__Proteobacteria;c__Gammaproteobacteria;o__Burkholderiales_592524;f__Burkholderiaceae_A_574758;g__Massilia	1796
f5eb61e26d3e3590785b644b44ffc29d	k__Bacteria;p__Proteobacteria;c__Gammaproteobacteria;o__Burkholderiales_597439;f__Usitatibacteraceae;g__Usitatibacter;s__	1391
ffa010c881a9268b68429ac5be15882f	k__Bacteria;p__Proteobacteria;c__Alphaproteobacteria;o__Sphingomonadales;f__Sphingomonadaceae;g__Allosphingosinicella;s__Allosphingosinicella_sp011320075	1255
55e0ad0064ec8b6cdcdb2eee13ce0137	k__Archaea;p__Thermoproteota;c__Nitrososphaeria_A;o__Nitrososphaerales;f__Nitrososphaeraceae;g__Nitrososphaera;s__Nitrososphaera_evergladensis	1436
1eb938d238abd587d0bd6195634b8ba5	k__Bacteria;p__Proteobacteria;c__Alphaproteobacteria;o__Sphingomonadales;f__Sphingomonadaceae;g__Sphingomicrobium_483265;s__Sphingomicrobium_edaphi	1654
c50fd5f46c5028344e9f4d44ee8c5ae3	k__Bacteria;p__Proteobacteria;c__Gammaproteobacteria;o__Burkholderiales_597441	1454
5ea9e5a5c579a80852f8448013515474	k__Bacteria;p__Acidobacteriota;c__Thermoanaerobaculia;o__UBA5704;f__UBA5704	1643
9f9b2589672eaa3978d0f3dd8dad7d7e	k__Bacteria;p__Firmicutes_B_370539	1378
24b8e83d6f98ee6c91f96f4cbd38f1c1	k__Bacteria;p__Planctomycetota;c__Phycisphaerae;o__Tepidisphaerales;f__Tepidisphaeraceae;g__UBA2421;s__	1720
7ba64112573b729b351e0bbeee671939	k__Bacteria;p__Proteobacteria;c__Gammaproteobacteria;o__Xanthomonadales_616009;f__Xanthomonadaceae_616009	1148
0ef7a71d4ebec57eba37842e3ccf784e	k__Bacteria;p__Acidobacteriota;c__Thermoanaerobaculia;o__UBA5704;f__UBA5704;g__;s__	1600
497fbeedbfb89141a1a6c038575ec4bf	k__Bacteria;p__Gemmatimonadota;c__Gemmatimonadetes;o__Gemmatimonadales;f__Gemmatimonadaceae	1532
c1d45226519fa9a94c76c9f4bb440345	k__Bacteria;p__Proteobacteria;c__Gammaproteobacteria;o__Burkholderiales_595422;f__Burkholderiaceae_A_595422;g__Achromobacter	1502
9c7566fd452e73077b1ffafee783547d	k__Bacteria;p__Acidobacteriota;c__Vicinamibacteria;o__Vicinamibacterales	1646
12a20b9e49798d80197f2ae9baba6097	k__Bacteria;p__Gemmatimonadota;c__Gemmatimonadetes;o__Gemmatimonadales;f__Gemmatimonadaceae	1766
391f4702de1bee0e9fcd3ea317a682b7	k__Bacteria;p__Planctomycetota;c__Phycisphaerae;o__Tepidisphaerales;f__Tepidisphaeraceae;g__UBA2421;s__	1382
5126e95618156d14cd5b497367fd52fb	k__Bacteria;p__Proteobacteria;c__Alphaproteobacteria;o__Caulobacterales;f__Caulobacteraceae;g__Phenylobacterium;s__Phenylobacterium_kunshanense	1436
989c2315f837954665b3de0f3d421cd6	k__Bacteria;p__Bacteroidota;c__Bacteroidia;o__Chitinophagales;f__Chitinophagaceae_966727	1549
3a8f19847130b075e0aba00366a65b2f	k__Bacteria;p__Acidobacteriota;c__Vicinamibacteria;o__Vicinamibacterales;f__UBA2999;g__;s__	1436
e39d335809e5c8bc71eaf4459ae5c7c9	k__Bacteria;p__Actinobacteriota;c__Actinomycetia;o__Mycobacteriales;f__Pseudonocardiaceae;g__Lentzea	810
740c587b8fba9c1924cc6911428a8ed2	k__Bacteria;p__Proteobacteria;c__Alphaproteobacteria;o__Rhizobiales_A_502138;f__Devosiaceae;g__Devosia_A_501803	1239
66fca327c4dd22314ef8f34842d9ae4f	k__Bacteria;p__Proteobacteria;c__Gammaproteobacteria;o__Burkholderiales_592522;f__Burkholderiaceae_A_592522	1234
ff4361b8193c30fdf7e061c9d7551d54	k__Bacteria;p__Actinobacteriota;c__Acidimicrobiia_401430;o__Acidimicrobiales;f__AC_14;g__AC_14;s__AC_14_sp005888325	1093
4d739eefd497904367c3aafef6881ce2	k__Bacteria;p__Proteobacteria;c__Alphaproteobacteria;o__Sphingomonadales;f__Sphingomonadaceae;g__Allosphingosinicella;s__Allosphingosinicella_sp003347635	1229
a246673692b62c3a1a5cc28b0a6ed202	k__Bacteria;p__Gemmatimonadota;c__Gemmatimonadetes;o__Gemmatimonadales;f__Gemmatimonadaceae;g__AG11;s__	1273
d842bc1f1dc4e3e81a2c8bcbe3bc1440	k__Bacteria;p__Acidobacteriota;c__Vicinamibacteria;o__Vicinamibacterales;f__UBA2999;g__;s__	1443
990e6997c7c78acc4beab20ddeaf7e29	k__Bacteria;p__Proteobacteria;c__Gammaproteobacteria;o__Burkholderiales_597433;f__SG8_39;g__SCGC_AG_212_J23;s__SCGC_AG_212_J23_sp005881595	1335
0ce4e44ad80dc7b0838f4c057626a466	k__Bacteria;p__Proteobacteria;c__Alphaproteobacteria;o__Sphingomonadales;f__Sphingomonadaceae;g__Allosphingosinicella;s__Allosphingosinicella_ginsenosidimutans	1077
05f678a3469f166528b3db9a19d4904e	k__Bacteria;p__Acidobacteriota;c__Thermoanaerobaculia;o__UBA5066;f__;g__;s__	1305
7a65bcfbf16a79efdf23a22b5ab7d0e6	k__Bacteria;p__Proteobacteria;c__Gammaproteobacteria;o__Xanthomonadales_616009;f__Xanthomonadaceae_616009;g__Lysobacter_A_615715;s__Lysobacter_A_dokdonensis	686
2b2d918e0c16d06fbbcd27a96d50c174	k__Bacteria;p__Planctomycetota;c__Phycisphaerae;o__Tepidisphaerales;f__Tepidisphaeraceae;g__UBA2421;s__	1316
b3548d9fc21551b3270ce8faa1626ec6	k__Bacteria;p__Proteobacteria;c__Gammaproteobacteria;o__Steroidobacterales;f__Steroidobacteraceae;g__Povalibacter;s__	1535
97fbeec58c9554da13f1f2f641a0c637	k__Bacteria;p__Proteobacteria;c__Alphaproteobacteria;o__Sphingomonadales;f__Sphingomonadaceae;g__Sphingomicrobium_483265;s__Sphingomicrobium_edaphi	1611
d225db15f9cc97a08bfc6b0a3455f2a0	k__Bacteria;p__Bacteroidota;c__Bacteroidia;o__Chitinophagales;f__Chitinophagaceae_966727;g__;s__	1166
c8ccdff90833e45faea1ed202347d075	k__Bacteria;p__Acidobacteriota;c__Vicinamibacteria;o__Vicinamibacterales;f__UBA2999;g__;s__	1312
80893ebeef85898f322e248977a4bb22	k__Bacteria;p__Proteobacteria;c__Gammaproteobacteria;o__Burkholderiales_592522;f__Burkholderiaceae_A_592522	1335
24c65922ce5255c88876a16f4bca0d91	k__Bacteria;p__Gemmatimonadota;c__Gemmatimonadetes;o__Gemmatimonadales;f__Gemmatimonadaceae	1288
e94bc5b2604f6ab34544bffcacf92a35	k__Bacteria;p__Planctomycetota;c__Phycisphaerae;o__Tepidisphaerales;f__Tepidisphaeraceae;g__UBA2421;s__	1269
f487b36bdc87243d70c3391347d4ea53	k__Bacteria;p__Acidobacteriota;c__Vicinamibacteria;o__Vicinamibacterales;f__UBA2999;g__;s__	1402
795d19c64081de2839adcfbaa4edc12b	k__Bacteria;p__Proteobacteria;c__Gammaproteobacteria;o__Burkholderiales_597433;f__SG8_39;g__SCGC_AG_212_J23;s__SCGC_AG_212_J23_sp005881595	1194
e9b0bc32aeb278063cc9b6bfacd33064	k__Bacteria;p__Acidobacteriota;c__Vicinamibacteria;o__Vicinamibacterales	978
d21eb386d62306bcb166d2eb2f123e89	k__Bacteria;p__Planctomycetota;c__Phycisphaerae;o__Tepidisphaerales;f__Tepidisphaeraceae;g__UBA2421;s__	1025
cca15c13ff810c7538cabd056392d6b5	k__Bacteria;p__Verrucomicrobiota;c__Verrucomicrobiae;o__Chthoniobacterales;f__Chthoniobacteraceae;g__VFJQ01;s__VFJQ01_sp009885995	1166
5b3cef1a949b7e2cd60647d8fa57fdba	k__Bacteria	1412
e4bcd2fe1b36f1d7798a0ad922414a34	k__Bacteria;p__Methylomirabilota;c__Methylomirabilia;o__Rokubacteriales;f__CSP1_6;g__UBA12499;s__UBA12499_sp001788395	1487
bfe210da6b1bd97b79a0417f21f02bc0	k__Bacteria;p__Verrucomicrobiota;c__Verrucomicrobiae;o__Pedosphaerales;f__Pedosphaeraceae;g__Pedosphaera;s__Pedosphaera_parvula	1022
9d07692d0a8a928034f731f6c1ddd267	k__Bacteria;p__Proteobacteria;c__Gammaproteobacteria;o__Steroidobacterales;f__Steroidobacteraceae;g__SCUD01;s__	1381
45aae32b3fa2310fa1f221213cbc4ed6	k__Bacteria;p__Proteobacteria;c__Alphaproteobacteria;o__Sphingomonadales;f__Sphingomonadaceae	1131
76c4caccade9f730bc6aee2b0ccf9ecb	k__Bacteria;p__Proteobacteria;c__Alphaproteobacteria;o__Sphingomonadales;f__Sphingomonadaceae;g__Sphingomicrobium_483265;s__Sphingomicrobium_piscis	1253
41c2ed08141ec1e3f980bf31779837bb	k__Bacteria;p__Acidobacteriota;c__Vicinamibacteria;o__Vicinamibacterales;f__;g__;s__	1351
c24d8a34b5483cbc21ae769876c0d6f4	k__Bacteria;p__Proteobacteria;c__Alphaproteobacteria;o__Sphingomonadales;f__Sphingomonadaceae;g__Sphingomicrobium_483265;s__Sphingomonas_arenae	1147
b1797a9e022160715dde90ba9e677edb	k__Bacteria;p__Planctomycetota;c__Phycisphaerae;o__Tepidisphaerales;f__Tepidisphaeraceae;g__UBA2421;s__	1162
0ed260389660468c6780166a4423895e	k__Bacteria;p__Gemmatimonadota;c__Gemmatimonadetes;o__Gemmatimonadales;f__GWC2_71_9;g__JABFSM01;s__JABFSM01_sp009692115	1184
d42a8af69ff4d58ef89e497fc3ce7433	k__Bacteria;p__Gemmatimonadota;c__Gemmatimonadetes;o__Longimicrobiales;f__RSA9;g__RSA9;s__	1090
4ca7012591de9d94d3228c586803a569	k__Bacteria;p__Gemmatimonadota;c__Gemmatimonadetes;o__Gemmatimonadales;f__GWC2_71_9;g__JABFSM01;s__JABFSM01_sp009692115	1531
e6a320ce9fec0c44a3f2f6774bbfbabc	k__Bacteria;p__Bacteroidota;c__Bacteroidia;o__Chitinophagales;f__Chitinophagaceae_966727;g__Flaviaesturariibacter;s__	786
d7c684ef32cc66513e8dde7ef2bd89d2	k__Bacteria;p__Bacteroidota;c__Bacteroidia;o__Cytophagales;f__Hymenobacteraceae;g__Pontibacter_909912;s__Pontibacter_populi	652
5b013ac82511ed0cb67247d545387b5e	k__Bacteria;p__Proteobacteria;c__Gammaproteobacteria;o__Steroidobacterales;f__Steroidobacteraceae;g__SCUD01;s__	1368
8bc37e723f3d7f01d384449470527e98	k__Bacteria;p__Proteobacteria;c__Gammaproteobacteria;o__Burkholderiales_597441;f__Methylophilaceae;g__MM2;s__MM2_sp001645185	1605
4de10cef7ebdcd37306a1422fd2a66ff	k__Bacteria;p__Methylomirabilota;c__Methylomirabilia;o__Rokubacteriales;f__CSP1_6;g__UBA12499;s__	1217
98b0a719421ab98cee0c70d95537f8b0	k__Bacteria;p__Proteobacteria;c__Gammaproteobacteria;o__Steroidobacterales;f__Steroidobacteraceae;g__SCUD01;s__	1365
b163468275b99c2191ad76e881ad453b	k__Bacteria;p__Proteobacteria;c__Gammaproteobacteria;o__Steroidobacterales;f__Steroidobacteraceae	1249
71c395088115ce89a67f248587dcc166	k__Bacteria;p__Acidobacteriota;c__Vicinamibacteria;o__Vicinamibacterales;f__UBA2999;g__;s__	1306
3924e60747d5e2ea0012742140bd6f18	k__Bacteria;p__Proteobacteria;c__Alphaproteobacteria;o__Sphingomonadales;f__Sphingomonadaceae;g__Rhizorhabdus_483366	943
d3ef359372a7a9e212cc07e700814ba0	k__Bacteria;p__Proteobacteria;c__Alphaproteobacteria;o__Sphingomonadales;f__Sphingomonadaceae;g__Sphingomicrobium_483265;s__Sphingomicrobium_sinipercae	1319
d0920e0fda26d4d3ceb229571130bbe8	k__Bacteria;p__Acidobacteriota;c__Blastocatellia;o__Pyrinomonadales;f__Blastocatellaceae_426820;g__Tellurimicrobium;s__	939
2180ffe72ccc961e36e10018c6780e7e	k__Bacteria;p__Chloroflexota;c__Chloroflexia;o__Thermomicrobiales;f__;g__;s__	1095
929a2160864c3c370ce7e47831780f6a	k__Bacteria;p__Proteobacteria;c__Alphaproteobacteria;o__Rhizobiales_A_504705;f__Xanthobacteraceae_503485	1102
f65cb122ee44e0ef13a629f00b81ccfc	k__Bacteria;p__Methylomirabilota;c__Methylomirabilia;o__Rokubacteriales;f__CSP1_6;g__UBA12499;s__	1314
076432333be0b1ff11db95e191b43cc8	k__Bacteria;p__Gemmatimonadota;c__Gemmatimonadetes;o__Gemmatimonadales;f__GWC2_71_9;g__JABFSM01;s__JABFSM01_sp009692115	1432
37fb624e9cf56d47ef30f78d35ae25dc	k__Bacteria;p__Gemmatimonadota;c__Gemmatimonadetes;o__Gemmatimonadales;f__GWC2_71_9;g__JABFSM01;s__JABFSM01_sp009692115	935
7c223a9af4dd10fc3fbf6da43019fcfe	k__Bacteria;p__Acidobacteriota;c__Vicinamibacteria;o__Vicinamibacterales;f__SCN_69_37;g__SCN_69_37;s__SCN_69_37_sp001724025	1204
fced766edfa2d6c9ffda3a669cdfccd6	k__Bacteria;p__Bacteroidota;c__Bacteroidia;o__Chitinophagales;f__Chitinophagaceae_966727	891
ac0c0f4c6441cf1b786554986bb53045	k__Bacteria;p__Bacteroidota;c__Bacteroidia;o__Chitinophagales;f__Chitinophagaceae_966727;g__Flavisolibacter_B	380
836882b864125300742e94e5f9c51b3c	k__Bacteria;p__Proteobacteria;c__Alphaproteobacteria;o__Sphingomonadales;f__Sphingomonadaceae;g__Croceibacterium_484881;s__Croceibacterium_sp001427865	986
cd7dc12493580710c87797970a9611b3	k__Bacteria;p__Planctomycetota;c__Phycisphaerae;o__Tepidisphaerales;f__Tepidisphaeraceae;g__UBA2421;s__	793
079e1798e56d962e490c73c2c9fbcb3e	k__Bacteria;p__Planctomycetota;c__Phycisphaerae;o__Tepidisphaerales;f__Tepidisphaeraceae;g__UBA2421;s__	942
0ca3f1e5fa3978f765354cdc97257856	k__Bacteria;p__Proteobacteria;c__Alphaproteobacteria;o__Rhizobiales_A_504723;f__Aestuariivirgaceae;g__Nordella;s__Nordella_sp011046735	1207
10f4e3b268c2d2420c871a14034b4a41	k__Bacteria;p__Verrucomicrobiota;c__Verrucomicrobiae;o__Opitutales;f__Opitutaceae;g__ER46;s__ER46_sp003054705	976
a53945828b4b6fbc90ce0a553081f61f	k__Bacteria;p__Proteobacteria;c__Gammaproteobacteria;o__Xanthomonadales_613062;f__Rhodanobacteraceae_613062	842
c9e3d676f0b7251480ff94ba9cd029f7	k__Bacteria;p__Acidobacteriota;c__Vicinamibacteria;o__Vicinamibacterales;f__UBA2999;g__;s__	983
4b90a267b2447b5e0698c515412edd21	k__Bacteria;p__Chloroflexota;c__Limnocylindria;o__Limnocylindrales;f__CSP1_4;g__GWC2_73_18;s__	814
c0a7c920e826a225ec079dd0ff9b2af1	k__Bacteria;p__Actinobacteriota;c__Acidimicrobiia_401430;o__Acidimicrobiales	1055
5675a53776d8f94e7a688529d25a9afe	k__Bacteria;p__Actinobacteriota;c__Actinomycetia;o__Propionibacteriales;f__Nocardioidaceae	503
0acd84093d22266b14227fe552a55fc1	k__Bacteria;p__Gemmatimonadota;c__Gemmatimonadetes;o__Gemmatimonadales;f__Gemmatimonadaceae;g__Gemmatimonas;s__Gemmatimonas_aurantiaca	684
054998bba57271e86e44ddd35804b47b	k__Bacteria;p__Acidobacteriota;c__Thermoanaerobaculia;o__UBA5066;f__;g__;s__	883
73813b1db24435ad3f77b9603230f53b	k__Archaea;p__Thermoproteota;c__Nitrososphaeria_A;o__Nitrososphaerales;f__Nitrososphaeraceae;g__Nitrososphaera	1020
031e81c560e6f41a1c35b52f9ce44a24	k__Bacteria;p__Gemmatimonadota;c__Gemmatimonadetes;o__Gemmatimonadales;f__Gemmatimonadaceae;g__Roseisolibacter;s__Roseisolibacter_agri	735
b1f463782dda6ce06663b55f8d842f43	k__Archaea;p__Thermoproteota;c__Nitrososphaeria_A;o__Nitrososphaerales;f__Nitrososphaeraceae;g__Nitrosocosmicus	740
58790b5ec3e9b61e9a713ad9c24f1f7c	k__Bacteria;p__Acidobacteriota;c__Blastocatellia;o__Pyrinomonadales;f__Pyrinomonadaceae_433871	1186
ec6f0b5e819b892c278220a7e1a864dc	k__Bacteria;p__Proteobacteria;c__Gammaproteobacteria;o__Burkholderiales_592524;f__Burkholderiaceae_A_574758;g__Pseudoduganella	971
d41ce9694c2b8497da79a07e1c69a40d	k__Bacteria;p__Gemmatimonadota;c__Gemmatimonadetes;o__Longimicrobiales;f__Longimicrobiaceae;g__Longimicrobium;s__Longimicrobium_terrae	1186
532cfc97687b05f9437c72a634a52c14	k__Bacteria;p__Acidobacteriota;c__Vicinamibacteria;o__Vicinamibacterales;f__Vicinamibacteraceae;g__Luteitalea;s__Luteitalea_pratensis	811
14a4526306a6d4af786c2a269a214808	k__Bacteria;p__Acidobacteriota;c__Vicinamibacteria;o__Vicinamibacterales;f__UBA2999;g__;s__	1211
e83dd3c077c66feb1ac4038d6ecf85ee	k__Bacteria;p__Proteobacteria;c__Gammaproteobacteria;o__Burkholderiales_592522;f__Burkholderiaceae_A_592522;g__Piscinibacter	1048
b36162aee2ffc6732fe797298dbadb9b	k__Bacteria;p__Gemmatimonadota;c__Gemmatimonadetes;o__Gemmatimonadales;f__Gemmatimonadaceae	1042
4c48a860253a9956817a8eac27008555	k__Bacteria;p__Acidobacteriota;c__Vicinamibacteria;o__Vicinamibacterales;f__UBA2999;g__;s__	1216
9327667f9ce922df04a3df1e670a18bf	k__Bacteria;p__Proteobacteria;c__Gammaproteobacteria;o__Burkholderiales_592522;f__Burkholderiaceae_A_592522	988
3d930afa33b45acf4bebeb581aa4eb9f	k__Bacteria;p__Actinobacteriota;c__Acidimicrobiia_401430;o__Acidimicrobiales;f__JACDCH01;g__VFJN01;s__VFJN01_sp009694375	941
98fbcfcddca1654bc5b652988b8b4733	k__Bacteria;p__Verrucomicrobiota;c__Verrucomicrobiae;o__Pedosphaerales;f__Pedosphaeraceae;g__Pedosphaera;s__Pedosphaera_parvula	569
aaa49383dd6a0bb1381a935fab8d432d	k__Bacteria;p__Acidobacteriota;c__Vicinamibacteria;o__Vicinamibacterales;f__UBA2999;g__;s__	959
14e77f02d13819baee0427e2e076ca8d	k__Bacteria;p__Actinobacteriota;c__Acidimicrobiia_401430;o__Acidimicrobiales	842
ede1c9927b9b36a68ce5de246972f90f	k__Bacteria;p__Proteobacteria;c__Gammaproteobacteria;o__GCA_2729495;f__GCA_2729495;g__QUBU01;s__	983
f4b9bd1856cf22cc9b464d404ba9fa0b	k__Archaea;p__Thermoplasmatota;c__Thermoplasmata_1773	1438
0778d0947e633bde121926b979682a2a	k__Bacteria;p__Desulfobacterota_G_459544;c__BSN033;o__B13_G15;f__B13_G15	930
41838358c484978ad122a06fb94acc4f	k__Bacteria;p__Proteobacteria;c__Gammaproteobacteria;o__Xanthomonadales_616009;f__Xanthomonadaceae_616009	291
8b3436430251cefe545487bf2eccf322	k__Bacteria;p__Gemmatimonadota;c__Gemmatimonadetes;o__Gemmatimonadales;f__Gemmatimonadaceae;g__Roseisolibacter;s__Roseisolibacter_agri	703
e53a6809be2e9222ccb1de6ca2e4a065	k__Bacteria;p__Acidobacteriota;c__Thermoanaerobaculia;o__UBA5066;f__;g__;s__	925
9ce7f6f6cd96017a5779f72b1bbf1ac7	k__Bacteria;p__Verrucomicrobiota;c__Verrucomicrobiae;o__Pedosphaerales;f__Pedosphaeraceae;g__Pedosphaera;s__Pedosphaera_parvula	628
94e8f1227c814383a12fd925b7ae8f65	k__Bacteria;p__Bacteroidota;c__Bacteroidia;o__Chitinophagales;f__Chitinophagaceae_966727;g__Flaviaesturariibacter;s__	358
128d524a97f1482800c425430def5788	k__Bacteria;p__Proteobacteria;c__Alphaproteobacteria;o__Micropepsales;f__;g__;s__	946
bd44ae93092202d6166281b295f90e5a	k__Bacteria;p__Chloroflexota;c__Limnocylindria;o__QHBO01;f__QHBO01;g__CF_167;s__CF_167_sp005879775	803
39c65f3e0029a5247b06035b2d34c634	k__Bacteria;p__Proteobacteria;c__Gammaproteobacteria;o__Burkholderiales_597441;f__SG8_41;g__UBA5216;s__UBA5216_sp902825845	844
60d0c596a2d6273175fbe8a796c3c7fe	k__Bacteria;p__Acidobacteriota;c__Blastocatellia;o__Pyrinomonadales;f__Blastocatellaceae_430966;g__Aridibacter	859
a758e171695ed320c2d4ea08674c2244	k__Bacteria;p__Proteobacteria;c__Alphaproteobacteria;o__Sphingomonadales;f__Sphingomonadaceae;g__Sphingoaurantiacus;s__Sphingoaurantiacus_polygranulatus	722
acd468c0d9a99c94be0026d784382ef7	k__Bacteria;p__Planctomycetota;c__Phycisphaerae;o__Tepidisphaerales;f__Tepidisphaeraceae;g__UBA2421;s__	774
1c7d445dbcd7d58296fa4a1aed5f0d36	k__Bacteria;p__Acidobacteriota;c__Vicinamibacteria;o__Vicinamibacterales;f__UBA2999;g__;s__	938
27f9cfad67d9973d17e591f0af5adc79	k__Bacteria;p__Gemmatimonadota;c__Gemmatimonadetes;o__Longimicrobiales;f__Longimicrobiaceae;g__Longimicrobium;s__Longimicrobium_terrae	768
ce820ca9427321b263629a58ec06bd2e	k__Bacteria;p__Acidobacteriota;c__Vicinamibacteria;o__Vicinamibacterales;f__UBA2999;g__WHSN01;s__	954
6dbf2e6a33e0f19208a58e47169eeef1	k__Bacteria;p__Proteobacteria;c__Gammaproteobacteria;o__Burkholderiales_592524;f__Burkholderiaceae_A_574934	937
d8d7ad2ee4e2475275fdc03e78eb936a	k__Bacteria;p__Proteobacteria;c__Gammaproteobacteria;o__Burkholderiales_597441;f__SG8_41;g__UBA5216;s__UBA5216_sp902825845	890
fa28affd66d300aabd34b2200da34cc8	k__Bacteria;p__Proteobacteria;c__Gammaproteobacteria;o__Burkholderiales_592522;f__Burkholderiaceae_A_592522	1052
9f4281b6e02046271b8bb1d495139784	k__Bacteria;p__Acidobacteriota;c__Vicinamibacteria;o__Vicinamibacterales;f__UBA2999;g__;s__	901
2303e85a2aff16a5f74707c2a797071a	k__Bacteria;p__Gemmatimonadota;c__Gemmatimonadetes;o__Gemmatimonadales;f__GWC2_71_9;g__Palsa_1233;s__Palsa_1233_sp003169895	1106
1e09afb7afceb3770e0c9b4f2953a597	k__Bacteria;p__Bacteroidota;c__Bacteroidia;o__Chitinophagales;f__Chitinophagaceae_966727;g__Paracnuella;s__Paracnuella_aquatica	364
fab6f851726434b3297c561a00335dc5	k__Bacteria;p__Actinobacteriota;c__Actinomycetia;o__Propionibacteriales;f__Nocardioidaceae;g__Aeromicrobium	685
06bf73629d3417ca77d852356379e885	k__Bacteria;p__Actinobacteriota;c__Actinomycetia;o__Propionibacteriales;f__Nocardioidaceae;g__Aeromicrobium	296
16bdeeb1880055516f0dd2296de858bb	k__Bacteria;p__Acidobacteriota;c__Blastocatellia;o__Pyrinomonadales;f__Pyrinomonadaceae_427640;g__OLB17_427637;s__OLB17_sp003223025	684
f0adb48010d0b15b32ef6ee66c4ffbee	k__Bacteria;p__Bacteroidota;c__Bacteroidia;o__Chitinophagales;f__Chitinophagaceae_966727;g__Flavisolibacter_B;s__Flavisolibacter_B_ginsengiterrae	744
7afc2d2e785edbba995ed989d4d7be2a	k__Bacteria;p__Bacteroidota;c__Bacteroidia;o__Chitinophagales;f__Chitinophagaceae_966727;g__Paraflavitalea	1377
1651b732d8fd786fbb909e040cb3dfc1	k__Bacteria;p__Proteobacteria;c__Gammaproteobacteria;o__Xanthomonadales_616009;f__Xanthomonadaceae_616009;g__Lysobacter_A_615715;s__Lysobacter_A_dokdonensis	928
1f4483412da572832d7355ab1f87e263	k__Bacteria;p__Actinobacteriota;c__Acidimicrobiia_401430;o__Acidimicrobiales;f__JACDCH01;g__VFJN01;s__VFJN01_sp009694375	744
d915792d96b3eb11c334be2f316e0101	k__Archaea;p__Thermoproteota;c__Nitrososphaeria_A;o__Nitrososphaerales;f__Nitrososphaeraceae;g__Nitrososphaera	809
3a5d49135b280617191557eec11caa76	k__Bacteria;p__Proteobacteria;c__Gammaproteobacteria;o__Burkholderiales_597433;f__SG8_39;g__SCGC_AG_212_J23;s__SCGC_AG_212_J23_sp005881595	737
8df5dbc69851e4701667ead0287fd410	k__Bacteria	932
655c5fb69bb7f21a353a6eee144e5a85	k__Bacteria;p__Proteobacteria;c__Gammaproteobacteria;o__Burkholderiales_597433;f__SG8_39;g__SCGC_AG_212_J23;s__SCGC_AG_212_J23_sp005881595	839
b56c888d8fee2cf34997fc88ab0e517b	k__Bacteria;p__Acidobacteriota;c__Vicinamibacteria;o__Vicinamibacterales;f__UBA2999;g__;s__	863
2ede9cfe98719862471bc184b53d59ff	k__Bacteria;p__Actinobacteriota;c__Acidimicrobiia_401430;o__Acidimicrobiales;f__Ilumatobacteraceae;g__UBA3006;s__	568
9f3ecb558d91d47fcb05fb2e122e52ec	k__Bacteria;p__Gemmatimonadota;c__Gemmatimonadetes;o__Gemmatimonadales;f__Gemmatimonadaceae	659
17e9099109678b52dda3d2b2aa585391	k__Bacteria;p__Proteobacteria;c__Alphaproteobacteria;o__Sphingomonadales;f__Sphingomonadaceae	1111
ba44bf4e0a499dd08b5a8bc561de338d	k__Bacteria;p__Eisenbacteria;c__RBG_16_71_46;o__RBG_16_71_46;f__RBG_16_71_46;g__RBG_16_71_46;s__	881
b133654f870b79f04a6409bc274ceb9e	k__Bacteria;p__Acidobacteriota;c__Thermoanaerobaculia;o__UBA5066;f__Gp7_AA6;g__Gp7_AA6;s__Gp7_AA6_sp003222385	970
81ee6141fe778d956d3e654132dfad26	k__Bacteria;p__Gemmatimonadota;c__Gemmatimonadetes;o__Longimicrobiales;f__Longimicrobiaceae;g__Longimicrobium;s__Longimicrobium_terrae	849
1eadda835d157bcab487591671ed899b	k__Bacteria;p__Acidobacteriota;c__Vicinamibacteria;o__Vicinamibacterales;f__SCN_69_37;g__SCN_69_37;s__SCN_69_37_sp001724025	785
3ec322fbe77d83be851c39bbc0889cc1	k__Bacteria;p__Myxococcota_A_473307;c__UBA9160;o__UBA9160;f__;g__;s__	868
2a1662a2c5531aff9e5241e951068975	k__Bacteria;p__Bacteroidota;c__Bacteroidia;o__Chitinophagales;f__Chitinophagaceae_966727	517
f0db9df2403b23f315ef2d0352dacd48	k__Bacteria;p__Gemmatimonadota;c__Gemmatimonadetes;o__Gemmatimonadales;f__Gemmatimonadaceae;g__Gemmatimonas;s__Gemmatimonas_aurantiaca	549
6f89f1096378f9f0c5f7bf2bde42e28c	k__Bacteria;p__Planctomycetota;c__Phycisphaerae;o__Tepidisphaerales;f__Tepidisphaeraceae;g__UBA2421;s__	742
dc6c158bd839b7beb9e9ce49e60f86a2	k__Bacteria;p__Planctomycetota;c__Phycisphaerae;o__Tepidisphaerales;f__Tepidisphaeraceae;g__UBA2421;s__	603
815e060c1062198316c6506a1d314d06	k__Bacteria;p__Bacteroidota;c__Bacteroidia;o__Chitinophagales;f__Chitinophagaceae_966727	657
281defd9f045cf338627280e856fa54a	k__Bacteria;p__Proteobacteria;c__Gammaproteobacteria	879
92b6000b9d6a1e0d72c49726a7f064f1	k__Bacteria;p__Acidobacteriota;c__Vicinamibacteria;o__Vicinamibacterales;f__UBA2999;g__WHSN01;s__	926
712f0a9a4a815be2300488aaeb8d1b24	k__Bacteria;p__Bacteroidota;c__Bacteroidia;o__Cytophagales;f__Cyclobacteriaceae_900466;g__Chryseolinea;s__Chryseolinea_serpens	655
91f04c274f7b304296274387b10f4649	k__Bacteria;p__Gemmatimonadota;c__Gemmatimonadetes;o__Gemmatimonadales;f__GWC2_71_9;g__Palsa_1233;s__	823
f81e56536d73d99f90f8a7ee05871623	k__Bacteria;p__Proteobacteria;c__Alphaproteobacteria;o__Sphingomonadales;f__Sphingomonadaceae	565
317cf1abd46549dda5d8bd2e9933ae9c	k__Bacteria;p__Actinobacteriota;c__Actinomycetia;o__Mycobacteriales;f__Geodermatophilaceae;g__Modestobacter	480
48b5e549c0593debd8bd3ce94b0c30a3	k__Bacteria;p__Planctomycetota;c__Phycisphaerae;o__Tepidisphaerales;f__Tepidisphaeraceae;g__UBA2421;s__	778
09c7be617a57d959d385b6db717e5b6a	k__Bacteria;p__Gemmatimonadota;c__Gemmatimonadetes;o__Gemmatimonadales;f__Gemmatimonadaceae	700
20e02efc0b24251fd089f74bc1726c79	k__Bacteria;p__Planctomycetota;c__Phycisphaerae;o__Tepidisphaerales;f__Tepidisphaeraceae;g__UBA2421;s__	831
0caacfca3da05eb7e5b3fa292966e8a3	k__Bacteria;p__Proteobacteria;c__Alphaproteobacteria;o__Sphingomonadales;f__Sphingomonadaceae	539
ab49cedf85a44044013b440cb17e6a10	k__Archaea;p__Thermoplasmatota;c__Thermoplasmata_1773	1021
7ef45dda3b962804d56d6121da2d952c	k__Bacteria;p__Acidobacteriota;c__Vicinamibacteria;o__Vicinamibacterales;f__UBA2999;g__;s__	868
2b0461d58d870b30067af74cd9afe1c8	k__Bacteria;p__Gemmatimonadota;c__Gemmatimonadetes;o__Gemmatimonadales;f__GWC2_71_9;g__JABFSM01;s__JABFSM01_sp009692115	940
461379b45f1c51d178a55812fba35ec7	k__Bacteria;p__Gemmatimonadota;c__Gemmatimonadetes;o__Gemmatimonadales;f__Gemmatimonadaceae	665
6ba85c11a0f63e4896c3ddbd6c06262a	k__Bacteria;p__Acidobacteriota;c__Vicinamibacteria;o__Vicinamibacterales;f__UBA2999;g__;s__	681
5e0c261705ce598d4266c83323b38e35	k__Bacteria;p__Proteobacteria;c__Gammaproteobacteria;o__Steroidobacterales;f__Steroidobacteraceae;g__SCUD01;s__	875
b2ad526cbfa5adf3d55700bf5c1734e8	k__Bacteria;p__Bacteroidota;c__Bacteroidia;o__Chitinophagales;f__Chitinophagaceae_966727;g__Flavisolibacter_B;s__Flavisolibacter_B_rigui	540
13fcf0435f0ae7f2ea443438bea56ea1	k__Bacteria;p__Bacteroidota;c__Bacteroidia;o__Chitinophagales;f__Chitinophagaceae_966727;g__Flavisolibacter_B;s__Flavisolibacter_B_ginsengiterrae	619
130d86e681888e3a9d254778afa0c3b9	k__Bacteria;p__Planctomycetota;c__Phycisphaerae;o__Tepidisphaerales;f__Tepidisphaeraceae;g__UBA2421;s__	659
23ef2d2c0b8ee5727d6864795ebc0817	k__Bacteria;p__Proteobacteria;c__Alphaproteobacteria;o__Sphingomonadales;f__Sphingomonadaceae;g__Allosphingosinicella;s__Allosphingosinicella_sp003347635	741
789a09cf00dbd06b80af8d943cbdd295	k__Bacteria;p__Chloroflexota;c__Limnocylindria;o__Limnocylindrales;f__CSP1_4;g__GWC2_73_18;s__	815
223c4021266c1fd45b297472889bb6e1	k__Bacteria;p__Bacteroidota;c__Bacteroidia;o__Chitinophagales;f__Chitinophagaceae_966727;g__;s__	745
dbec8864bd69a8c586f9617eb8fa3bf5	k__Bacteria;p__Acidobacteriota;c__Vicinamibacteria;o__Vicinamibacterales;f__Vicinamibacteraceae;g__Luteitalea	666
615035aa8975f16c9b10d05914a0d90a	k__Archaea;p__Thermoproteota;c__Nitrososphaeria_A;o__Nitrososphaerales;f__Nitrososphaeraceae;g__Nitrososphaera;s__Nitrososphaera_evergladensis	556
b2bd39e661a197848330da5db829ba65	k__Bacteria;p__Planctomycetota;c__Phycisphaerae;o__Tepidisphaerales;f__Tepidisphaeraceae;g__UBA2421	572
2e791a446c019136bae1d09f2e8e141b	k__Bacteria;p__Gemmatimonadota;c__Gemmatimonadetes;o__Gemmatimonadales;f__Gemmatimonadaceae;g__AG11;s__	998
1173b37bf2036ebcc4155fd1e5e67cde	k__Bacteria;p__Acidobacteriota;c__Vicinamibacteria;o__Vicinamibacterales;f__UBA2999;g__;s__	1009
b5fa5ded9887af3172f92625f02880a1	k__Bacteria;p__Proteobacteria;c__Gammaproteobacteria;o__Steroidobacterales;f__Steroidobacteraceae;g__;s__	740
4946f7fef5aea51f0b9734bf0253d3f9	k__Bacteria;p__Acidobacteriota;c__Thermoanaerobaculia;o__UBA5066;f__;g__;s__	595
35064eeac9d8100c0cd558c818057217	k__Bacteria;p__Bacteroidota;c__Bacteroidia;o__Chitinophagales;f__Chitinophagaceae_966727;g__;s__	922
eb000774e613b70189030d26f6d43f67	k__Bacteria;p__Acidobacteriota;c__Vicinamibacteria;o__Vicinamibacterales;f__UBA2999;g__;s__	734
7737da21522a11f25f723940464dc827	k__Bacteria;p__Chloroflexota;c__Limnocylindria;o__QHBO01;f__QHBO01;g__CF_167;s__CF_167_sp005879775	974
5ffc95cf9eee42e2ed0d11e2fddc4c2f	k__Bacteria;p__Planctomycetota;c__Phycisphaerae;o__Tepidisphaerales;f__Tepidisphaeraceae;g__UBA2421;s__	646
2f9dd74d21cf39359986572cbd66c531	k__Bacteria;p__Bacteroidota;c__Bacteroidia;o__Chitinophagales;f__Chitinophagaceae_966727	684
a9865b7551b422e543a6c566f8d5d035	k__Bacteria;p__Chloroflexota	416
bd8f4a6e1a699a2f6a15c0a775f6881a	k__Bacteria;p__Methylomirabilota;c__Methylomirabilia;o__Rokubacteriales;f__CSP1_6;g__;s__	797
be0616c163fa9ea64587f92b286e9e0e	k__Bacteria;p__Proteobacteria;c__Alphaproteobacteria;o__Sphingomonadales;f__Sphingomonadaceae;g__Sphingomonas_L_486704	744
8793c4e1209fa140e336ff28cbf9a19d	k__Bacteria;p__Gemmatimonadota;c__Gemmatimonadetes;o__Longimicrobiales;f__Longimicrobiaceae;g__Longimicrobium;s__Longimicrobium_terrae	536
c37097ac175de6969d5b9a1531444685	k__Bacteria;p__Gemmatimonadota;c__Gemmatimonadetes;o__Longimicrobiales;f__Longimicrobiaceae;g__Longimicrobium;s__Longimicrobium_terrae	552
7cac416cd9cf53df4cbab5fc8090ac42	k__Bacteria;p__Acidobacteriota;c__Vicinamibacteria;o__Vicinamibacterales;f__UBA2999;g__WHSN01;s__WHSN01_sp902826465	996
a993632dcdd31496d6d2bcd21f1978c5	k__Bacteria;p__Bacteroidota;c__Bacteroidia;o__Cytophagales;f__Hymenobacteraceae;g__Nibribacter	661
7aca6d935f6d81c2f248b6d7984a0852	k__Bacteria;p__Bacteroidota;c__Bacteroidia;o__Chitinophagales;f__Saprospiraceae;g__OLB9;s__	797
1abd55a565868a4b4fa1e18b01df9e75	k__Bacteria;p__Proteobacteria;c__Gammaproteobacteria;o__Xanthomonadales_616009;f__Xanthomonadaceae_616009;g__Arenimonas_613591	462
b8f89d929e021807a0c10c365ef5b375	k__Bacteria;p__Proteobacteria;c__Alphaproteobacteria;o__Sphingomonadales;f__Sphingomonadaceae;g__Sphingomicrobium_483265;s__Sphingomicrobium_sediminicola	852
f1a308dc528d734570650cc190748319	k__Bacteria;p__Methylomirabilota;c__Methylomirabilia;o__Rokubacteriales;f__CSP1_6;g__UBA12499;s__UBA12499_sp001788395	1006
38301928ed9fd7746f1e94ebd35f64ff	k__Archaea;p__Thermoplasmatota	551
14a5f781b1672639e10b8383db3beabe	k__Bacteria;p__Bacteroidota;c__Bacteroidia;o__Cytophagales;f__Cyclobacteriaceae_900466;g__Chryseolinea;s__Chryseolinea_serpens	540
50b8c5c02d8b3f82d2e421d67d558f98	k__Bacteria;p__Methylomirabilota;c__Methylomirabilia;o__Rokubacteriales;f__CSP1_6;g__UBA12499;s__UBA12499_sp001788395	853
eee7bcb78328a1af717d92486fbe862d	k__Bacteria;p__Gemmatimonadota;c__Gemmatimonadetes;o__Longimicrobiales;f__Longimicrobiaceae;g__Longimicrobium;s__Longimicrobium_terrae	705
6ce469f0a67572aaf458be901e90de75	k__Bacteria;p__Planctomycetota;c__Phycisphaerae;o__Tepidisphaerales;f__Tepidisphaeraceae;g__UBA2421;s__	724
fa7c25669de59f3a8cd81bfddaf58caf	k__Bacteria;p__Acidobacteriota;c__Blastocatellia;o__Pyrinomonadales;f__Blastocatellaceae_426820;g__Stenotrophobacter_424270	658
5a59550992c03582aa6769f290cda8b6	k__Bacteria;p__Acidobacteriota;c__Thermoanaerobaculia;o__UBA5704;f__UBA5704	828
c60338cc4e6dd1b795542355527749d9	k__Bacteria;p__Planctomycetota;c__Phycisphaerae;o__Tepidisphaerales;f__Tepidisphaeraceae;g__UBA2421;s__	745
4bd98460c112ce05bed9892947edc9f4	k__Bacteria;p__Proteobacteria;c__Gammaproteobacteria;o__Burkholderiales_597441;f__Methylophilaceae	845
a6ca989f29e62b40d1b4b2dd3118196b	k__Bacteria;p__Proteobacteria;c__Alphaproteobacteria;o__Sphingomonadales;f__Sphingomonadaceae;g__Allosphingosinicella	386
06f4fb27434f4cf1af0a78c077970a5c	k__Bacteria;p__Myxococcota_A_473307;c__Myxococcia;o__Myxococcales;f__Myxococcaceae	736
e44b45b1b20ec3315b29e5bc61f1972c	k__Bacteria	728
4970cfe1cc83525d1a00d8cfbaf8f3c5	k__Bacteria;p__Planctomycetota;c__Phycisphaerae;o__Tepidisphaerales;f__Tepidisphaeraceae;g__UBA2421;s__	586
381c83206bd1c5af3efefd754d97dd54	k__Bacteria;p__Bacteroidota;c__Bacteroidia;o__Chitinophagales;f__Chitinophagaceae_966727;g__Ginsengibacter;s__Ginsengibacter_hankyongi	740
0571b1879f64d1db6707b7b5801ba412	k__Bacteria;p__Proteobacteria;c__Gammaproteobacteria;o__Burkholderiales_592524;f__Burkholderiaceae_A_574934;g__Noviherbaspirillum_A_568104;s__Noviherbaspirillum_A_568104_suwonense	539
a92244078a2f2f7106d148024d936e9e	k__Bacteria;p__Proteobacteria;c__Alphaproteobacteria;o__Sphingomonadales;f__Sphingomonadaceae	687
2f15cf4f20536c89a19bcd931f389a24	k__Bacteria;p__Proteobacteria;c__Alphaproteobacteria;o__Rhodobacterales;f__Rhodobacteraceae;g__Rubellimicrobium	585
89a50487de89c80e0c9066b3bc06451e	k__Bacteria;p__Verrucomicrobiota;c__Verrucomicrobiae;o__Opitutales;f__Opitutaceae;g__ER46;s__ER46_sp003054705	618
b4465fe620e1a1c18f18c8dc106a593c	k__Bacteria;p__Planctomycetota;c__Phycisphaerae;o__Tepidisphaerales;f__Tepidisphaeraceae;g__UBA2421;s__	555
03bed8d163d017270b520cabc5dce6d1	k__Bacteria;p__Chloroflexota;c__Anaerolineae;o__Anaerolineales;f__UBA6663;g__SpSt_583;s__SpSt_583_sp011367385	773
3165f50492259d9577abbbcbe329ebac	k__Bacteria;p__Planctomycetota;c__Phycisphaerae;o__Tepidisphaerales;f__Tepidisphaeraceae;g__UBA2421;s__	617
d25f2fca242694f644cd300e89bda024	k__Bacteria;p__Acidobacteriota;c__Vicinamibacteria;o__Vicinamibacterales;f__UBA2999;g__;s__	804
7c7f2046b221e2a0dd9bc25979970793	k__Bacteria;p__Proteobacteria;c__Alphaproteobacteria;o__Rhizobiales_A_504705;f__Beijerinckiaceae;g__Microvirga	411
64f42003a79606a40faeffbc1176f64a	k__Bacteria;p__Proteobacteria;c__Gammaproteobacteria;o__Burkholderiales_597441;f__WYBJ01;g__WYBJ01;s__WYBJ01_sp009377585	617
97a8d58d61ceff9ce028595097ebd8be	k__Bacteria;p__Bacteroidota;c__Bacteroidia;o__Chitinophagales;f__Chitinophagaceae_966727;g__VBAR01;s__VBAR01_sp005882315	660
7bad9124c591617e6663e3ac60f10f37	k__Bacteria;p__Proteobacteria;c__Gammaproteobacteria;o__Burkholderiales_592522;f__Burkholderiaceae_A_592522;g__Variovorax;s__	706
960b45ab3904648a854c9705aa288185	k__Bacteria;p__Bacteroidota;c__Bacteroidia;o__Cytophagales;f__Hymenobacteraceae;g__Adhaeribacter;s__	317
4fcad4dc13b7d8b55b0644c4476c4d1d	k__Bacteria;p__Acidobacteriota;c__Thermoanaerobaculia;o__UBA5066;f__;g__;s__	448
2829be890e1669c4335385f3c3832e4f	k__Bacteria;p__Actinobacteriota;c__Thermoleophilia;o__Gaiellales;f__Gaiellaceae;g__Gaiella;s__Gaiella_occulta	526
7b074d200d5abc7d493b612895619809	k__Bacteria;p__Myxococcota_A_473307;c__Polyangia_463783;o__Haliangiales_463188;f__Haliangiaceae_463188;g__Haliangium_463188;s__Haliangium_ochraceum	641
5727f0e62298758c81b7ea4e3d4114ac	k__Bacteria;p__Proteobacteria;c__Alphaproteobacteria;o__Sphingomonadales;f__Sphingomonadaceae;g__Sphingomicrobium_483265;s__Sphingomicrobium_sinipercae	599
af892caaa08fdeb40a2ee2fa099d2738	k__Bacteria;p__Myxococcota_A_473307;c__UBA9160;o__UBA9160;f__UBA6930;g__DSOP01;s__DSOP01_sp011055735	700
842e3723cdba36eabdb55be3bd38b09e	k__Bacteria;p__Bacteroidota;c__Bacteroidia;o__Cytophagales;f__Hymenobacteraceae;g__Adhaeribacter;s__Adhaeribacter_terrae	451
1dd7bb00892cacc6498916264fb84591	k__Bacteria;p__Gemmatimonadota;c__Gemmatimonadetes;o__Longimicrobiales;f__Longimicrobiaceae;g__Longimicrobium;s__Longimicrobium_terrae	393
a452021712b266c25756109f3533a7c2	k__Bacteria;p__Proteobacteria;c__Gammaproteobacteria;o__Burkholderiales_592522;f__Burkholderiaceae_A_592522	405
0a3f826ac70b8308477e11eec57a505a	k__Bacteria;p__Chloroflexota;c__Limnocylindria;o__QHBO01;f__QHBO01;g__CF_167;s__CF_167_sp005879775	486
c7d5a329e950a0c1156f68ea8beb3cb8	k__Bacteria;p__Proteobacteria;c__Gammaproteobacteria;o__Burkholderiales_592522;f__Burkholderiaceae_A_592522	459
e61e9ae9e353e408ad627d22c5a8dae1	k__Bacteria;p__Proteobacteria;c__Alphaproteobacteria;o__Sphingomonadales;f__Sphingomonadaceae;g__Novosphingobium_485351	928
3b285f0c4267461e2c5a6b4b3de4df96	k__Bacteria;p__Actinobacteriota;c__Actinomycetia;o__Mycobacteriales;f__Geodermatophilaceae;g__Modestobacter	431
77bce2c617fa53513f4fc8b39ada8130	k__Bacteria;p__Proteobacteria;c__Alphaproteobacteria;o__Sphingomonadales;f__Sphingomonadaceae;g__Rhizorhapis;s__Rhizorhapis_suberifaciens	215
a34c7e38878177ab280d5bc5a9651d8f	k__Bacteria;p__Gemmatimonadota;c__Gemmatimonadetes;o__Gemmatimonadales;f__Gemmatimonadaceae	339
56682c2dc47cb5bbb5a5e699debf337c	k__Bacteria;p__Proteobacteria;c__Gammaproteobacteria;o__Burkholderiales_592522;f__Burkholderiaceae_A_592522	487
ed31993efc1903755e283f81d85d1eb6	k__Bacteria;p__Acidobacteriota;c__Thermoanaerobaculia;o__UBA5066;f__;g__;s__	634
0dd05a236f7c18bcbd29b059f6a5bb74	k__Bacteria;p__Proteobacteria;c__Alphaproteobacteria;o__Geminicoccales;f__Geminicoccaceae;g__Geminicoccus;s__Geminicoccus_roseus	540
9e73f14d556fa21aba9acc272b57fdd1	k__Bacteria	672
d3337d88e83c44fc7c94c2c87f9e1732	k__Bacteria;p__Acidobacteriota;c__Vicinamibacteria;o__Vicinamibacterales;f__SCN_69_37;g__SCN_69_37;s__SCN_69_37_sp001724025	667
c65415523feb4b586135408bc2d3f596	k__Bacteria;p__Acidobacteriota;c__Vicinamibacteria;o__Vicinamibacterales;f__UBA2999;g__WHSN01	603
985b796d373076625b31c894cb337dfa	k__Bacteria;p__Bacteroidota;c__Bacteroidia;o__Chitinophagales;f__Chitinophagaceae_966727;g__Flaviaesturariibacter;s__	213
0ccca3b55c7d16e1b5095e6bfbb35d5c	k__Bacteria;p__Gemmatimonadota;c__Gemmatimonadetes;o__Gemmatimonadales;f__Gemmatimonadaceae	401
58668a3075591147dd86b6854e32548d	k__Bacteria;p__Proteobacteria;c__Gammaproteobacteria;o__Burkholderiales_597437;f__Casimicrobiaceae;g__VBCG01;s__VBCG01_sp005881895	745
e3e67b0ad0d2ad8750d06aa39a947730	k__Bacteria;p__Gemmatimonadota;c__Gemmatimonadetes;o__Gemmatimonadales;f__Gemmatimonadaceae	479
33d186e868bb710e8de1ee552c7ef3ca	k__Bacteria;p__Acidobacteriota;c__Vicinamibacteria;o__Vicinamibacterales	609
28a32351b1233103c4b091687f25e57b	k__Bacteria;p__Acidobacteriota;c__Vicinamibacteria;o__Vicinamibacterales;f__SCN_69_37;g__SCN_69_37;s__SCN_69_37_sp001724025	471
cbff7949ca9e0121039b1bcd204aae35	k__Bacteria;p__Proteobacteria;c__Alphaproteobacteria;o__Sphingomonadales;f__Sphingomonadaceae;g__Sphingomicrobium_483265;s__Sphingomicrobium_mesophila	678
99bba98b3e1853b9839fce9313908b38	k__Bacteria;p__Planctomycetota;c__Phycisphaerae;o__Tepidisphaerales;f__Tepidisphaeraceae;g__UBA2421;s__	569
1c069916dfbacf736f2551fdb8216bfb	k__Bacteria;p__Acidobacteriota;c__Vicinamibacteria;o__Vicinamibacterales;f__;g__;s__	620
97f86815d2ee00df9b1afa2e5dcb4a25	k__Bacteria;p__Chloroflexota;c__Anaerolineae;o__Anaerolineales;f__UBA6663;g__SpSt_583;s__SpSt_583_sp011367385	692
6b158608485a426d75c69538b713b70e	k__Bacteria;p__Bacteroidota;c__Bacteroidia;o__Cytophagales;f__Hymenobacteraceae;g__Adhaeribacter	463
1d02e46880bcd2c349530e3193de90ab	k__Bacteria;p__Acidobacteriota;c__Vicinamibacteria;o__Vicinamibacterales;f__UBA2999;g__;s__	463
13ae90fea74775cb930f1d01f3736393	k__Bacteria;p__Proteobacteria;c__Gammaproteobacteria;o__Steroidobacterales;f__Steroidobacteraceae;g__Steroidobacter_A_608626;s__Steroidobacter_A_608626_soli	541
0fca74afd56c4a463ee5c4e9cb2f272e	k__Bacteria;p__Gemmatimonadota;c__Gemmatimonadetes;o__Gemmatimonadales;f__Gemmatimonadaceae	490
5426fdcda7800cbe43cc26aa4c68a583	k__Bacteria;p__Actinobacteriota;c__Actinomycetia;o__Streptomycetales_400645;f__Streptomycetaceae_400641;g__Streptomyces_G_399870	254
d71c79e2bdc03c02c8309170edd2ba68	k__Bacteria	461
71d82125edb4ca89f24b5f8f5ca3d9e4	k__Bacteria;p__Actinobacteriota;c__Acidimicrobiia_401430;o__Acidimicrobiales	376
8517be11e5d6b5f60737903e0bb490b7	k__Bacteria;p__Proteobacteria;c__Alphaproteobacteria;o__DSM_16000;f__Inquilinaceae;g__Inquilinus;s__Inquilinus_limosus	609
4f63aff5f4835fafa6a56df8f2396396	k__Bacteria	586
32ed8584b65fb4bc1de485fdcbf2c3d1	k__Bacteria;p__Bacteroidota;c__Bacteroidia;o__Chitinophagales;f__Chitinophagaceae_966727	393
c6061a7d0021cbfc95ae0f139622368d	k__Bacteria;p__Gemmatimonadota;c__Gemmatimonadetes;o__Gemmatimonadales;f__GWC2_71_9;g__JABFSM01;s__JABFSM01_sp009692115	770
3a7427cc94c10b90cc1202314775b117	k__Bacteria;p__Acidobacteriota;c__Vicinamibacteria;o__Vicinamibacterales;f__UBA2999;g__;s__	492
d5acf54e3a357059d65a36975f61d686	k__Bacteria;p__Actinobacteriota;c__Acidimicrobiia_401430;o__Acidimicrobiales;f__JACDCH01;g__VFJN01;s__VFJN01_sp009694375	159
c2d6f8dfc032978c83ee874812dfd042	k__Bacteria;p__Acidobacteriota;c__Thermoanaerobaculia;o__UBA5066;f__;g__;s__	384
c968ed1cedef33180938deb52a99330b	k__Bacteria;p__Gemmatimonadota;c__Gemmatimonadetes;o__Gemmatimonadales;f__GWC2_71_9;g__DSTP01;s__DSTP01_sp011362545	542
e679cc0d794a1df791456bfcd83696fb	k__Bacteria;p__Actinobacteriota;c__Thermoleophilia;o__Solirubrobacterales;f__Solirubrobacteraceae_405336;g__F1_60_MAGs163	348
7cd9315c7217ee620cc0e9037a20ccbc	k__Bacteria;p__Proteobacteria;c__Alphaproteobacteria;o__Caulobacterales;f__Caulobacteraceae;g__Phenylobacterium;s__Phenylobacterium_kunshanense	393
3a50a4b6b23a5708476c4debd32de734	k__Bacteria;p__Gemmatimonadota;c__Gemmatimonadetes;o__Gemmatimonadales;f__Gemmatimonadaceae	446
5ed13a5b55e9c654a91641184f683eb6	k__Bacteria;p__Verrucomicrobiota;c__Verrucomicrobiae;o__Opitutales;f__Opitutaceae;g__ER46;s__ER46_sp003054705	422
84b5f026ec4abddb79569baef6cffc25	k__Bacteria;p__Proteobacteria;c__Alphaproteobacteria;o__Sphingomonadales;f__Sphingomonadaceae;g__Novosphingobium_485350;s__Novosphingobium_ovatum	612
9ee8307acab68cfa2e462761930980ed	k__Bacteria;p__Actinobacteriota;c__Actinomycetia;o__Mycobacteriales;f__Pseudonocardiaceae;g__Actinosynnema	464
577d0341f04039ae3c289b2f73ad10f8	k__Bacteria;p__Acidobacteriota;c__Vicinamibacteria;o__Vicinamibacterales;f__UBA2999;g__;s__	475
6154e07da97c304e0eae785606fd696f	k__Bacteria;p__Acidobacteriota;c__Vicinamibacteria;o__Vicinamibacterales;f__UBA2999;g__;s__	283
74aed132788a8197a14c5a6f7554ba3b	k__Archaea;p__Thermoproteota;c__Nitrososphaeria_A;o__Nitrososphaerales;f__Nitrososphaeraceae	413
d67e3f589e81a86377e3edc866658156	k__Bacteria;p__Actinobacteriota	407
c6b438da2ac84dd1275218a501396306	k__Bacteria;p__Methylomirabilota;c__Methylomirabilia;o__Rokubacteriales;f__CSP1_6;g__AR9;s__AR9_sp003221455	550
5fbaa44c1515f21d3da5312d60762114	k__Bacteria;p__Gemmatimonadota;c__Gemmatimonadetes;o__Longimicrobiales;f__Longimicrobiaceae;g__Longimicrobium;s__Longimicrobium_terrae	447
143b427f839ec024394668788cdbc0da	k__Bacteria;p__Methylomirabilota;c__Methylomirabilia;o__Rokubacteriales;f__CSP1_6;g__UBA12499;s__UBA12499_sp001788395	666
c9426679b0e1b0ea567f88191f16eda6	k__Bacteria;p__Proteobacteria;c__Gammaproteobacteria;o__Xanthomonadales_616009;f__Xanthomonadaceae_616009;g__Lysobacter_A_615995;s__Lysobacter_A_615995_psychrotolerans	584
166f5f920c46ea9b07aa33ded0a783b1	k__Bacteria;p__Proteobacteria;c__Alphaproteobacteria;o__Sphingomonadales;f__Sphingomonadaceae	408
febeaf8873535d0147a0f8a9f910ddd1	k__Bacteria;p__Actinobacteriota	307
03657a3d4a44227c06b82c2b0704bb2b	k__Bacteria;p__Chloroflexota;c__Limnocylindria;o__Limnocylindrales;f__CSP1_4;g__GWC2_73_18;s__	499
42a173b59c14178ac140f5e347daecf2	k__Bacteria;p__Chloroflexota;c__Anaerolineae;o__Anaerolineales;f__UBA6663;g__SpSt_583;s__SpSt_583_sp011367385	501
8eae526f4d46ee233467d5b77f8ea8fb	k__Bacteria;p__Proteobacteria;c__Alphaproteobacteria;o__Dongiales;f__Dongiaceae;g__Hypericibacter;s__	510
abb7873f47fd3e23d87fffd49710c92c	k__Bacteria;p__Proteobacteria;c__Gammaproteobacteria;o__Burkholderiales_592522;f__Burkholderiaceae_A_592522	374
9418c24ff8d295444635b40103037d3c	k__Bacteria;p__Bacteroidota;c__Bacteroidia;o__Chitinophagales;f__Chitinophagaceae_966727;g__Flavisolibacter_B	435
46a09745854cbf7a35f097a27d2e1426	k__Bacteria;p__Acidobacteriota;c__Thermoanaerobaculia;o__UBA5704;f__UBA5704;g__;s__	587
5979d78b80c7df269c30a75c51ac1c2e	k__Bacteria;p__Acidobacteriota;c__Thermoanaerobaculia;o__UBA5704;f__UBA5704;g__;s__	478
6fee043de459b2fbc74b2db5fc986f52	k__Bacteria;p__Myxococcota_A_473307;c__Polyangia_463783;o__Polyangiales;f__Polyangiaceae	532
199c285392cc16c08d9347765c8d1eea	k__Bacteria;p__Actinobacteriota;c__UBA4738_401450;o__UBA4738;f__HRBIN12;g__DSJA01;s__DSJA01_sp011054185	490
dc9cc7d09e10637ef9db7f32b1851741	k__Bacteria;p__Proteobacteria;c__Alphaproteobacteria;o__Caulobacterales;f__Caulobacteraceae;g__Phenylobacterium;s__Phenylobacterium_soli	468
ecd228693722c730ffc0882344633a82	k__Bacteria;p__Gemmatimonadota;c__Gemmatimonadetes;o__Gemmatimonadales;f__Gemmatimonadaceae;g__AG11;s__	323
e8ff28d7d49ed3d0e6dfba77f3ddd1d8	k__Bacteria;p__Gemmatimonadota;c__Gemmatimonadetes;o__Gemmatimonadales;f__Gemmatimonadaceae;g__SCN_70_22	358
dd54a07f8ef12588a2e3b5e369a2f093	k__Bacteria;p__Bacteroidota;c__Bacteroidia;o__Chitinophagales;f__Saprospiraceae;g__OLB9;s__	481
f8c8ea8c09893d511dd34b1848727d05	k__Bacteria;p__Gemmatimonadota;c__Gemmatimonadetes;o__Longimicrobiales;f__Longimicrobiaceae;g__Longimicrobium;s__Longimicrobium_terrae	296
9f85080ab49da84ea68412d77480e57f	k__Archaea;p__Thermoplasmatota;c__Thermoplasmata_1773	544
c703198c53a0381282db5107f1712240	k__Bacteria;p__Actinobacteriota;c__Acidimicrobiia_401430;o__Acidimicrobiales;f__JACDCH01;g__VFJN01;s__VFJN01_sp009694375	327
e5774bd59bdd2b7a7e8c28671109c255	k__Bacteria;p__Proteobacteria;c__Alphaproteobacteria;o__Rhizobiales_A_504705;f__Xanthobacteraceae_503485;g__Z2_YC6860	532
b0bdecae537e14976ccab6b2dc307423	k__Bacteria;p__Proteobacteria;c__Alphaproteobacteria;o__Sphingomonadales;f__Sphingomonadaceae;g__Sphingomicrobium_483265;s__Sphingomicrobium_piscis	448
66d863ee8432fa944ecb52a7bf022fbe	k__Bacteria;p__Acidobacteriota;c__Vicinamibacteria;o__Vicinamibacterales;f__;g__;s__	551
d9d350fbca90c40b0f2ab5384cf2a9e8	k__Bacteria;p__Acidobacteriota;c__Vicinamibacteria;o__Vicinamibacterales;f__UBA2999;g__WHSN01	496
1ee21f98406d2e049ae10ed7db0dc739	k__Bacteria;p__Proteobacteria;c__Gammaproteobacteria;o__Pseudomonadales_650611;f__Pseudomonadaceae;g__Pseudomonas_E_647464	569
9211c213e798e3b59b69d124752e842d	k__Bacteria;p__Actinobacteriota;c__Thermoleophilia;o__Solirubrobacterales;f__Solirubrobacteraceae_405341;g__Conexibacter	315
5258790cbb6af492de84675540ba64db	k__Bacteria;p__Proteobacteria;c__Alphaproteobacteria;o__Rhizobiales_A_504705;f__Xanthobacteraceae_503485;g__Bradyrhizobium	495
13c365728f049b6e183339d2f6dc64db	k__Bacteria;p__Gemmatimonadota;c__Gemmatimonadetes;o__Gemmatimonadales;f__GWC2_71_9;g__JABFSM01;s__	400
1d0db3b116ae2880e93b9c3e02e096fe	k__Bacteria;p__Bacteroidota;c__Bacteroidia;o__Chitinophagales;f__Chitinophagaceae_966727;g__Niastella;s__Niastella_hibisci	323
959bdb7903a4166c11b6a4bb3ee6d271	k__Bacteria;p__Actinobacteriota;c__Thermoleophilia;o__Gaiellales;f__Gaiellaceae;g__GMQP_bins7;s__GMQP_bins7_sp004366385	434
a83fd38e96b7e12f0f59e0a8f3b53d8e	k__Bacteria;p__Bacteroidota;c__Bacteroidia;o__Chitinophagales;f__Chitinophagaceae_966727;g__Flavisolibacter_B	265
c13b750f47d01e8747a4a51478327cca	k__Archaea;p__Thermoproteota;c__Nitrososphaeria_A;o__Nitrososphaerales;f__Nitrososphaeraceae;g__Nitrososphaera	352
18b99cf6121688996b6dd854ae971560	k__Bacteria;p__Planctomycetota;c__Phycisphaerae;o__Tepidisphaerales;f__Tepidisphaeraceae;g__UBA2421;s__	411
e0b06f79f5c5aa944fbf2dd184dde7c8	k__Bacteria;p__Planctomycetota;c__Phycisphaerae;o__Tepidisphaerales;f__Tepidisphaeraceae;g__UBA2421;s__	411
994a2e8345420d533db4889ce1d7281e	k__Bacteria;p__Proteobacteria;c__Gammaproteobacteria;o__Pseudomonadales_650612;f__Pseudohongiellaceae;g__;s__	471
db7a79d37f9e159f9a899f205e231a94	k__Bacteria;p__Proteobacteria;c__Alphaproteobacteria;o__Sphingomonadales;f__Sphingomonadaceae;g__Sphingomonas_I;s__Sphingomonas_I_vulcanisoli	276
8f49b15fdfc2d5691d46c21e333d133c	k__Bacteria;p__Proteobacteria;c__Alphaproteobacteria;o__Sphingomonadales;f__Sphingomonadaceae;g__Sphingomonas_L_486704;s__	602
e278cb0372de3f1d17801b2c42fefad4	k__Bacteria	473
7161c24c95e5d4d7bf7fe160a3142613	k__Bacteria;p__Proteobacteria;c__Gammaproteobacteria;o__Burkholderiales_597433;f__SG8_39;g__SCGC_AG_212_J23;s__SCGC_AG_212_J23_sp005881595	457
ab3ec2800c8a98fc30cadfcd445f2b81	k__Bacteria;p__Actinobacteriota;c__Actinomycetia;o__Propionibacteriales;f__Nocardioidaceae;g__Aeromicrobium	241
711f794fd435d0080c1c125cefc1be93	k__Bacteria;p__Gemmatimonadota;c__Gemmatimonadetes;o__Gemmatimonadales;f__Gemmatimonadaceae;g__Gemmatimonas;s__Gemmatimonas_aurantiaca	333
81e196d12446cbdee97059617d9d5fb3	k__Bacteria;p__Gemmatimonadota;c__Gemmatimonadetes;o__Longimicrobiales;f__Longimicrobiaceae;g__Longimicrobium;s__Longimicrobium_terrae	277
46a95a90f37c50d8c3736b18fd7314c5	k__Bacteria;p__Proteobacteria;c__Gammaproteobacteria;o__Burkholderiales_597441;f__SG8_41;g__UBA5216;s__UBA5216_sp902825845	466
a35d3cd2cb4785449dd8d7a3a0f0e832	k__Bacteria;p__Verrucomicrobiota;c__Verrucomicrobiae;o__Chthoniobacterales;f__Chthoniobacteraceae;g__VFJQ01;s__VFJQ01_sp009885995	348
e17a00f532d6f4d55eeb14e97ff08e29	k__Bacteria;p__Chloroflexota;c__Dehalococcoidia;o__DSTF01;f__WHTK01;g__WHTK01;s__WHTK01_sp009377745	403
0dc47862261075c9d85a33924c4412a6	k__Bacteria;p__Proteobacteria;c__Gammaproteobacteria;o__Xanthomonadales_616009;f__Xanthomonadaceae_616009;g__Lysobacter_A_615995	460
d69c49e865efbec04009514403c66dc9	k__Bacteria;p__Acidobacteriota;c__Acidobacteriae	396
a6a1d34cc8462308db30153be78ef5b4	k__Bacteria;p__Planctomycetota;c__Phycisphaerae;o__Tepidisphaerales;f__Tepidisphaeraceae;g__UBA2421;s__	500
b8efacf78fcf40e6821fc721844fd5e0	k__Bacteria;p__Proteobacteria;c__Gammaproteobacteria;o__Burkholderiales_597441;f__SG8_41;g__UBA5216;s__UBA5216_sp902825845	402
8cebb7fdf5ddb4ca44eb4df2b779b47d	k__Bacteria;p__Proteobacteria;c__Alphaproteobacteria;o__Reyranellales;f__Reyranellaceae;g__Reyranella;s__Reyranella_soli	366
c195220afbec5c34171ca1de8759688c	k__Bacteria;p__Actinobacteriota;c__Actinomycetia;o__Actinomycetales;f__Microbacteriaceae;g__Agromyces_B_382064	291
3d57c1054b4f21120513b99d22a46fab	k__Bacteria;p__Chloroflexota;c__Anaerolineae;o__Anaerolineales;f__EnvOPS12;g__OLB14;s__OLB14_sp001567105	401
fed27d330e82a3a43c5ed26ae77d5cd9	k__Bacteria;p__Methylomirabilota;c__Methylomirabilia;o__Rokubacteriales;f__CSP1_6;g__GWA2_73_35;s__GWA2_73_35_sp001788495	667
ab9dc727d66e4570873e5e4311302d9d	k__Bacteria;p__Actinobacteriota;c__Actinomycetia;o__Mycobacteriales;f__Geodermatophilaceae;g__Geodermatophilus_A	287
6c8995da27bd4a661c218ff777111c42	k__Bacteria;p__Firmicutes_B_370539	486
93bc663b5ccd72d5d6e2bab08fed3b78	k__Bacteria;p__Bacteroidota;c__Bacteroidia;o__Chitinophagales;f__Chitinophagaceae_966727;g__Chitinophaga;s__	597
3cdc0392fe64f31f046a243623832bd7	k__Bacteria;p__Actinobacteriota;c__Thermoleophilia;o__Gaiellales;f__Gaiellaceae;g__Gaiella;s__Gaiella_occulta	332
5953c3f67a811ab37717bf8a79df8a74	k__Bacteria;p__Planctomycetota;c__Phycisphaerae;o__Tepidisphaerales;f__Tepidisphaeraceae;g__UBA2421;s__	423
c1948df1baf5f2b6cac894ba174ae2e3	k__Bacteria;p__Myxococcota_A_473307;c__Polyangia_463783;o__Haliangiales_463188;f__Haliangiaceae_463188;g__Haliangium_463188;s__Haliangium_ochraceum	382
27726f431d589732221dd6ce190f3bc4	k__Bacteria;p__Acidobacteriota;c__Acidobacteriae;o__VXMN01;f__VXMN01;g__VXMN01;s__VXMN01_sp009841055	497
58cd2f9e3530aafcb287e49d3f493867	k__Bacteria;p__Proteobacteria;c__Gammaproteobacteria;o__Steroidobacterales;f__Steroidobacteraceae;g__;s__	378
294db488172a164a501133f7d7121b05	k__Bacteria;p__Myxococcota_A_473307;c__Polyangia_463783;o__Haliangiales_463188;f__Haliangiaceae_463188;g__Haliangium_463188;s__Haliangium_ochraceum	362
412f220b9819d768c82fa1db4df486ea	k__Bacteria;p__Actinobacteriota;c__Actinomycetia;o__Propionibacteriales;f__Nocardioidaceae;g__Nocardioides_A_392796	180
1ea2d76d28701c9f493eddaa8dd3d30c	k__Bacteria;p__Myxococcota_A_473307;c__Polyangia_463783;o__Polyangiales;f__Polyangiaceae;g__Chondromyces	297
566fe3a3dcd03eb677b87a329c970bfc	k__Bacteria;p__Planctomycetota;c__Phycisphaerae;o__Tepidisphaerales;f__Tepidisphaeraceae;g__UBA2421;s__	446
174872b7e448f05b344df5975a717dae	k__Bacteria;p__Proteobacteria;c__Alphaproteobacteria;o__Sphingomonadales;f__Sphingomonadaceae	272
69dcf26591523ae8180034c212e52856	k__Bacteria;p__Actinobacteriota;c__Thermoleophilia;o__Solirubrobacterales	350
8532450c0859ec20820d6fdac17c21d3	k__Bacteria;p__Planctomycetota;c__Phycisphaerae;o__Tepidisphaerales;f__Tepidisphaeraceae;g__UBA2421;s__	361
6fcc8bca2ddc5d9ca9a4e0bb9f5845f2	k__Bacteria;p__Proteobacteria;c__Alphaproteobacteria;o__Rhizobiales_A_501396;f__Rhizobiaceae_A_499470;g__Mesorhizobium_F_498388	438
bbaf6b897d1c7773e304f5fadbb5d242	k__Bacteria;p__Proteobacteria;c__Alphaproteobacteria;o__Caulobacterales;f__Caulobacteraceae;g__;s__	451
5ba049149734d73eaf4a8600bdb65de6	k__Bacteria;p__Gemmatimonadota;c__Gemmatimonadetes;o__Gemmatimonadales;f__Gemmatimonadaceae;g__Roseisolibacter;s__Roseisolibacter_agri	245
b10925b05bacf6b880cac170883c54e0	k__Bacteria;p__Proteobacteria;c__Gammaproteobacteria	472
ed65f106001d46470ec966358728fc85	k__Bacteria;p__Proteobacteria;c__Gammaproteobacteria;o__Burkholderiales_597441;f__WYBJ01;g__WYBJ01;s__WYBJ01_sp009377585	354
7674b62e678c5915f860b78b2d36cec6	k__Bacteria	372
a4b4b30d936e5a447519fc1dac1cf36a	k__Bacteria;p__Proteobacteria;c__Alphaproteobacteria;o__Rhizobiales_A_502138;f__Devosiaceae;g__Devosia_A_501803;s__Devosia_A_501803_enhydra	347
de7426defb9d63b35b3e291ed29ced76	k__Bacteria;p__Actinobacteriota;c__Actinomycetia;o__Propionibacteriales;f__Kribbellaceae;g__Kribbella	334
b07faded7bd4b76bf345661a947777b7	k__Archaea;p__Thermoplasmatota;c__Thermoplasmata_1773;o__RBG_16_68_12;f__RBG_16_68_12	511
ec9890ccd95b935f6d5f217502b1a80e	k__Bacteria;p__Proteobacteria;c__Alphaproteobacteria;o__Sphingomonadales;f__Sphingomonadaceae	366
236db54a69b7dfbf8462ecce9232e2b0	k__Bacteria;p__Bacteroidota;c__Bacteroidia;o__Chitinophagales;f__Chitinophagaceae_966727;g__UTBCD1;s__UTBCD1_sp002066995	364
e82a87841dd52c1975e8a4e33fced37f	k__Bacteria;p__Proteobacteria;c__Alphaproteobacteria;o__Sphingomonadales;f__Sphingomonadaceae;g__Sphingomicrobium_483265;s__Sphingomicrobium_kaistense	213
6f30fde7fea01f1d18558a911c421810	k__Bacteria;p__Proteobacteria;c__Alphaproteobacteria;o__Rhizobiales_A_501059;f__Rhizobiaceae_A_501059	404
b81a5a4a559f2167ddd9289948a1cf6c	k__Bacteria;p__Proteobacteria;c__Gammaproteobacteria;o__Burkholderiales_597441;f__SG8_41;g__UBA5216;s__UBA5216_sp902825845	401
daf80addcef9dacf7a10ceeb2a992c38	k__Bacteria;p__Proteobacteria;c__Gammaproteobacteria;o__Burkholderiales_597433;f__SG8_39;g__SCGC_AG_212_J23;s__SCGC_AG_212_J23_sp005881595	411
63b75e3aff41dffa54791233c52a8ef8	k__Bacteria	369
8499bc70c184e58c8ec284c2aeffdd0b	k__Bacteria;p__Actinobacteriota;c__Actinomycetia;o__Propionibacteriales;f__Nocardioidaceae;g__Nocardioides_A_392796	241
63bde703ce12cb8c54e7c012eb163a3a	k__Bacteria;p__Acidobacteriota;c__Vicinamibacteria;o__Vicinamibacterales;f__UBA2999;g__;s__	326
2ede9bdbef87c06084f8e475060a1d13	k__Bacteria;p__Proteobacteria;c__Gammaproteobacteria;o__Xanthomonadales_616009;f__Xanthomonadaceae_616009;g__Lysobacter_A_615715;s__Lysobacter_A_dokdonensis	397
bf15367364e8252272e6bcd3e615b824	k__Bacteria;p__Proteobacteria;c__Gammaproteobacteria;o__Ectothiorhodospirales;f__Acidihalobacteraceae;g__;s__	255
c39ed022d8eac5e29b1b9c56411a921f	k__Bacteria;p__Gemmatimonadota;c__Gemmatimonadetes;o__Gemmatimonadales;f__Gemmatimonadaceae;g__Roseisolibacter;s__Roseisolibacter_agri	325
dec7d9e7ddafab9d756528cbfccdc16c	k__Bacteria;p__Proteobacteria;c__Alphaproteobacteria;o__Ferrovibrionales;f__Ferrovibrionaceae;g__SYSU_D60015;s__SYSU_D60015_sp003576705	380
09e40e6c51e8e2cc1bd6dddea230cd4a	k__Bacteria;p__Proteobacteria;c__Gammaproteobacteria;o__Burkholderiales_592524;f__Burkholderiaceae_A_580492;g__Cupriavidus	415
38096eab7cbff9b69054e4f00b2007c6	k__Bacteria;p__Actinobacteriota;c__Actinomycetia;o__Mycobacteriales	299
23f1e5b4bc4cd4e8939308a64e05391c	k__Bacteria;p__Bacteroidota;c__Bacteroidia;o__Chitinophagales;f__Chitinophagaceae_966727;g__Dinghuibacter;s__	318
5d447c039a47b4d27b603fd7eff48081	k__Bacteria;p__Acidobacteriota;c__Thermoanaerobaculia;o__UBA5066;f__;g__;s__	196
a92748aabe82951e6b5b3a34d10ab9cf	k__Bacteria;p__Proteobacteria;c__Alphaproteobacteria;o__Rhizobiales_A_504723;f__Aestuariivirgaceae;g__Nordella;s__Nordella_sp011046735	328
1846c4a4c01e573c2201a3c58fbf2d34	k__Bacteria;p__Verrucomicrobiota;c__Verrucomicrobiae;o__Chthoniobacterales;f__Chthoniobacteraceae;g__Chthoniobacter;s__Chthoniobacter_flavus	304
6eae6c2086402789d738658a79e0b9f5	k__Bacteria;p__Methylomirabilota;c__Methylomirabilia;o__Rokubacteriales;f__CSP1_6;g__GWA2_73_35;s__GWA2_73_35_sp001788495	401
a74e650e1377add44e6c899e302db364	k__Bacteria;p__Proteobacteria;c__Alphaproteobacteria;o__Caulobacterales;f__Caulobacteraceae;g__Brevundimonas;s__Brevundimonas_nasdae_A_487984	285
5124bda4e2418aa4f3af062f877ac152	k__Bacteria;p__Acidobacteriota;c__Vicinamibacteria;o__Vicinamibacterales;f__UBA2999;g__;s__	387
0844160ee0abcc9d24293adbe77d4c84	k__Bacteria;p__Proteobacteria;c__Alphaproteobacteria;o__Sphingomonadales;f__Sphingomonadaceae;g__Sphingopyxis	464
649df29dd8f0fa5b176a51d2f9b33d58	k__Bacteria;p__Actinobacteriota;c__Acidimicrobiia_401430;o__Acidimicrobiales;f__JACDCH01;g__VFJN01;s__VFJN01_sp009694375	217
5531ab7bc31a238d34a8c57cdeda9503	k__Bacteria;p__Acidobacteriota;c__Acidobacteriae;o__Acidobacteriales;f__SbA1;g__Sulfotelmatobacter;s__Sulfotelmatobacter_sp003166855	322
17bac7a14f4d3dd0203220a57b51adfd	k__Bacteria;p__Actinobacteriota;c__Thermoleophilia;o__Solirubrobacterales;f__Solirubrobacteraceae_405341;g__Solirubrobacter	186
f2a057bd95424933315f44b9cb13e4d4	k__Bacteria;p__Actinobacteriota;c__Thermoleophilia;o__Gaiellales;f__Gaiellaceae;g__Palsa_739;s__Palsa_739_sp003139545	359
9cf35a2841075a01c636d1d7b2149374	k__Bacteria;p__Planctomycetota;c__Planctomycetia;o__Pirellulales;f__Pirellulaceae	286
196be591058dfe81278579fc2e993d9f	k__Bacteria;p__Proteobacteria;c__Gammaproteobacteria;o__Burkholderiales_597433;f__SG8_39;g__SCGC_AG_212_J23;s__SCGC_AG_212_J23_sp005881595	327
adff3ebcaf59c00e7bd310dbd1e2c89b	k__Bacteria;p__Planctomycetota;c__Planctomycetia;o__Pirellulales;f__Pirellulaceae;g__Anatilimnocola;s__Anatilimnocola_aggregata	232
08f5b8869391bfb7c81557c7f4c86850	k__Bacteria;p__Acidobacteriota;c__Vicinamibacteria;o__Vicinamibacterales;f__;g__;s__	336
f81a33b7a2e46586973964283927b5cb	k__Bacteria;p__Gemmatimonadota;c__Gemmatimonadetes;o__Gemmatimonadales;f__Gemmatimonadaceae	296
9eb65198a9bb2da05ffada8b446a4534	k__Bacteria;p__Acidobacteriota;c__Vicinamibacteria;o__Vicinamibacterales;f__UBA2999;g__;s__	391
55416263bc7f872e562ba19a40b61fa5	k__Bacteria;p__Planctomycetota;c__Phycisphaerae;o__Tepidisphaerales;f__Tepidisphaeraceae;g__UBA2421;s__	283
36ceb314ece75a6c7815386545252b00	k__Bacteria;p__Bacteroidota;c__Bacteroidia;o__Cytophagales;f__Hymenobacteraceae;g__Adhaeribacter;s__Adhaeribacter_terrae	312
58245092b526fecd5a9af414d3d301b4	k__Bacteria;p__Chloroflexota;c__Dehalococcoidia;o__UBA2979;f__UBA2979;g__;s__	438
20afe87d0e007978d3d31025afdb80f9	k__Bacteria;p__Acidobacteriota;c__Vicinamibacteria;o__Vicinamibacterales	436
db5fe70b9c5ab8ac745afaeeca5081bc	k__Bacteria;p__Chloroflexota;c__Limnocylindria;o__QHBO01;f__QHBO01;g__CF_167;s__CF_167_sp005879775	276
248c67b04a4674ba9e34bfd245ed40d8	k__Bacteria	368
fa1770a9948a66fa7c5695e6d1cbc706	k__Bacteria;p__Proteobacteria;c__Alphaproteobacteria;o__Sphingomonadales;f__Sphingomonadaceae	431
bb4773b6671b33c654ef7d5574f0591d	k__Bacteria;p__Proteobacteria;c__Gammaproteobacteria;o__Pseudomonadales_650612;f__Pseudohongiellaceae;g__;s__	285
d08b3a6f87d722b932b0828dd2978a94	k__Bacteria;p__Gemmatimonadota;c__Gemmatimonadetes;o__Gemmatimonadales;f__Gemmatimonadaceae;g__AG11;s__AG11_sp003223455	330
93f1d3f4a14c4a14b6759c4fd3026f77	k__Bacteria;p__Actinobacteriota;c__Thermoleophilia;o__Gaiellales;f__Gaiellaceae;g__Palsa_739;s__Palsa_739_sp003139545	385
63b4030c5842366266718c6f41cf8728	k__Bacteria;p__Gemmatimonadota;c__Gemmatimonadetes;o__Gemmatimonadales;f__GWC2_71_9;g__JABFSM01;s__JABFSM01_sp009692115	369
78ea90c37fc7b655731f1939e79e22e3	k__Bacteria;p__Armatimonadota;c__Chthonomonadetes;o__;f__;g__;s__	280
6ec1f0779cbe22ba061641300898d1b6	k__Bacteria;p__Bacteroidota;c__Bacteroidia;o__Cytophagales;f__Hymenobacteraceae;g__Adhaeribacter;s__	339
01d55e883df927932b7a3655e540fa55	k__Bacteria;p__Acidobacteriota;c__Blastocatellia;o__UBA7656;f__UBA7656;g__QHVH01;s__QHVH01_sp003222245	318
d3095b4b1f235aa4e0a25956ae8f7c50	k__Bacteria;p__Verrucomicrobiota;c__Verrucomicrobiae;o__Chthoniobacterales;f__Chthoniobacteraceae;g__Chthoniobacter;s__Chthoniobacter_flavus	322
386fa3daa991c40665ea27a0536995cd	k__Bacteria;p__Acidobacteriota;c__Thermoanaerobaculia;o__UBA5066;f__;g__;s__	422
9bbf21cb2d3db606f2375f29f62b3c8f	k__Bacteria;p__Planctomycetota;c__Planctomycetia;o__Gemmatales;f__Gemmataceae;g__Gemmata;s__	305
fe2816825ca4522ea66f215f9ddc5941	k__Bacteria;p__Planctomycetota;c__Phycisphaerae;o__Tepidisphaerales;f__Tepidisphaeraceae;g__UBA2421;s__	257
6b13c432c60aed195552c8e114fe6e47	k__Bacteria;p__Acidobacteriota;c__Vicinamibacteria;o__Fen_336;f__Fen_336;g__WYBL01;s__WYBL01_sp011526565	300
f8bf8a34463776e191133951ea6195f4	k__Bacteria;p__Planctomycetota;c__Planctomycetia;o__Pirellulales;f__Pirellulaceae	259
7c42dbfc955a284b208bcc1877682837	k__Bacteria;p__Proteobacteria;c__Gammaproteobacteria;o__Xanthomonadales_616009;f__Xanthomonadaceae_616009;g__Arenimonas_613591	257
eff8aba1e1d87920fc6ba924f13df794	k__Bacteria;p__Proteobacteria;c__Gammaproteobacteria;o__Burkholderiales_597441;f__WYBJ01;g__WYBJ01;s__WYBJ01_sp009377585	292
6d287d50d028dd3424c5022d81ae6ecf	k__Bacteria;p__Proteobacteria;c__Gammaproteobacteria;o__Burkholderiales_597433;f__SG8_39;g__SCGC_AG_212_J23;s__SCGC_AG_212_J23_sp005881595	361
da576cf9c81b5c5623be1202093b08ac	k__Archaea;p__Thermoplasmatota	322
fb79b70eed8acb0d4e3c6274d3e4831c	k__Bacteria;p__Bacteroidota;c__Bacteroidia;o__Chitinophagales;f__Chitinophagaceae_966727;g__Chitinophaga;s__Chitinophaga_barathri	404
1556e6b5060cf0e25d68b92b6656bfd1	k__Bacteria;p__Proteobacteria;c__Alphaproteobacteria;o__Rhizobiales_A_504721;f__Hyphomicrobiaceae;g__Hyphomicrobium_A;s__Hyphomicrobium_A_sp002279935	298
faaad7f6f9b70647547abd44349af438	k__Bacteria;p__Actinobacteriota;c__Acidimicrobiia_401430;o__Acidimicrobiales;f__Ilumatobacteraceae;g__Casp_actino8;s__Casp_actino8_sp004379135	224
4eb664a446dbfe7941c4b4659cc66cac	k__Bacteria	172
1df723ce69659b2a18cad0dd16db15c5	k__Bacteria;p__Proteobacteria;c__Gammaproteobacteria;o__Burkholderiales_597441;f__SG8_41;g__UBA5216;s__UBA5216_sp902825845	225
f2c1b588cb6cc6e5471e0523b7868d1d	k__Bacteria;p__Planctomycetota;c__Phycisphaerae;o__Tepidisphaerales;f__Tepidisphaeraceae;g__UBA2421;s__	300
432c7fbd4f968bae4c6bf7314beef3f0	k__Bacteria;p__Proteobacteria;c__Alphaproteobacteria	319
5e8d557e1e279c024982a7e12c8fc9c4	k__Bacteria;p__Proteobacteria;c__Alphaproteobacteria;o__Rhizobiales_A_504705;f__Beijerinckiaceae	260
2bbaf0b7117242631c9d7db63bb6a2a6	k__Bacteria;p__Chloroflexota;c__Anaerolineae;o__Aggregatilineales;f__A4b;g__OLB13;s__OLB13_sp001567485	200
33b17533a9904a8ed8967caf714015dc	k__Bacteria;p__Acidobacteriota;c__Vicinamibacteria;o__Vicinamibacterales;f__UBA2999;g__;s__	191
4667feaa45e305b30be907e1290a448d	k__Bacteria;p__Planctomycetota;c__Planctomycetia;o__Gemmatales;f__Gemmataceae;g__Zavarzinella	265
c05d38c13155d833b9700b24d72a01dc	k__Bacteria;p__Chloroflexota;c__Limnocylindria;o__Limnocylindrales;f__CSP1_4;g__GWC2_73_18;s__	262
84ae3da02556c4c5a02c38771c3ebf6b	k__Bacteria;p__Verrucomicrobiota;c__Verrucomicrobiae;o__Pedosphaerales;f__;g__;s__	223
81aaeabbcbdfe01c4b78a84c9cdc32ba	k__Bacteria;p__Deinococcota;c__Deinococci;o__Deinococcales;f__Thermaceae_405955;g__Thermus_A;s__Thermus_A_scotoductus	224
74f193f9cf504dae161e45a30cd7167f	k__Bacteria;p__Bacteroidota;c__Bacteroidia;o__;f__;g__;s__	121
3994af8d59228491edcab84b4a8e7bdf	k__Bacteria;p__Proteobacteria;c__Gammaproteobacteria;o__Burkholderiales_597433;f__SG8_39;g__SCGC_AG_212_J23;s__SCGC_AG_212_J23_sp005881595	305
845afa7ed9fbb7bdd52c543ac6f68cd7	k__Bacteria;p__Proteobacteria;c__Gammaproteobacteria;o__Burkholderiales_597433;f__SG8_39;g__VBDM01;s__VBDM01_sp005881575	402
c0767ca06d378dc18821ea948e4a9c66	k__Bacteria;p__Chloroflexota;c__Dehalococcoidia;o__DSTF01;f__WHTK01;g__WHTK01;s__WHTK01_sp009377745	322
69e4a442686f3fdcb2d3627d32cd7785	k__Bacteria;p__Verrucomicrobiota;c__Verrucomicrobiae;o__Pedosphaerales;f__Pedosphaeraceae;g__Pedosphaera;s__Pedosphaera_parvula	219
23fb656b20d1f8cb342d64bbda8666e8	k__Bacteria;p__Proteobacteria;c__Alphaproteobacteria;o__Reyranellales;f__Reyranellaceae;g__;s__	319
43395732db619eb82ea0ec9afea87b36	k__Bacteria;p__Proteobacteria;c__Gammaproteobacteria;o__Burkholderiales_592524;f__Burkholderiaceae_A_580492;g__Cupriavidus;s__Cupriavidus_gilardii_575559	223
a9d5adb9b8c252eade45a7d324a11a2d	k__Bacteria;p__Acidobacteriota;c__Vicinamibacteria;o__Vicinamibacterales	287
dd35a026f0dfe7d6025eac9d9df0ff67	k__Bacteria;p__Firmicutes_D;c__Bacilli	215
9c45e01fbe61f80bf47db3a8bd254b9b	k__Bacteria;p__Actinobacteriota;c__Thermoleophilia;o__Solirubrobacterales;f__Solirubrobacteraceae_405343;g__Palsa_513;s__Palsa_513_sp003138355	235
e2338c74a63c4c52c363d0f2cd0f73a6	k__Bacteria;p__Proteobacteria;c__Alphaproteobacteria;o__Rhizobiales_A_504723;f__Aestuariivirgaceae;g__Nordella;s__Nordella_sp011046735	236
3fedd024a9ebc0809e087ab2f40ca0d8	k__Bacteria;p__Myxococcota_A_473307;c__Polyangia_463783;o__Haliangiales_463188;f__Haliangiaceae_463188;g__Haliangium_463188;s__Haliangium_ochraceum	318
80f2eb5dbf9a10e0d99c1bc8fac15c91	k__Bacteria;p__Actinobacteriota;c__Acidimicrobiia_401430;o__Acidimicrobiales;f__Ilumatobacteraceae;g__UBA3006;s__	228
401dd1159934121fe5ca545e8fcf8f97	k__Bacteria;p__Nitrospirota_A_437815;c__Nitrospiria;o__Nitrospirales;f__Nitrospiraceae;g__Nitrospira_A;s__Nitrospira_A_defluvii_A	219
a60bf688a09e50608304c26938648c85	k__Bacteria;p__Actinobacteriota;c__Acidimicrobiia_401430	382
e52450134a3333e7dbbba943668d094f	k__Bacteria;p__Chloroflexota;c__Chloroflexia;o__Thermomicrobiales;f__;g__;s__	222
68fa3e56d7010e1a29d3166ff856339c	k__Bacteria;p__Proteobacteria;c__Alphaproteobacteria;o__Sphingomonadales;f__Sphingomonadaceae;g__Sphingomicrobium_483265;s__	253
cda53bc8fb5cf1f6749dbf3186b2b509	k__Bacteria;p__Proteobacteria;c__Gammaproteobacteria;o__Burkholderiales_592522;f__Burkholderiaceae_A_592522;g__Variovorax;s__Variovorax_paradoxus_C_587666	265
9af91604437448a6928d5879765803b2	k__Bacteria;p__Verrucomicrobiota;c__Verrucomicrobiae;o__Verrucomicrobiales;f__Verrucomicrobiaceae;g__VFKE01;s__VFKE01_sp009885695	315
ba7dc859ac47401b603b1225d61a9a91	k__Bacteria;p__Proteobacteria;c__Alphaproteobacteria	212
ea64d56beea73f2b89b15f5f18a3a72d	k__Bacteria;p__Bacteroidota;c__Bacteroidia;o__Cytophagales;f__Cyclobacteriaceae_900466;g__Chryseolinea;s__Chryseolinea_serpens	198
1b77490faa145c7e75ed7d873e890c0b	k__Bacteria;p__Acidobacteriota;c__Thermoanaerobaculia;o__UBA5704;f__UBA5704;g__;s__	289
fb30fb14a95df2dc489cc908355e0a24	k__Bacteria;p__Planctomycetota;c__Phycisphaerae;o__Tepidisphaerales;f__Tepidisphaeraceae;g__UBA2421;s__	267
e241b54c4ae90f89cfc88f57f8f4bc41	k__Bacteria;p__Acidobacteriota;c__Acidobacteriae;o__20CM_2_55_15;f__20CM_2_55_15;g__DSPE01;s__DSPE01_sp011046715	337
32989054fcb4b1c819b3889fa112da61	k__Bacteria;p__Planctomycetota;c__Planctomycetia;o__Pirellulales;f__Pirellulaceae;g__Pirellula_B_754616;s__Pirellula_B_754616_sp003671195	198
647c96e892f9c3882edabb12d5918c7b	k__Bacteria;p__Actinobacteriota;c__Actinomycetia;o__Propionibacteriales;f__Nocardioidaceae;g__Nocardioides_A_392796;s__Nocardioides_A_392796_allogilvus	192
3a322dd07e71038b12b4bf32e6f5151e	k__Bacteria;p__Proteobacteria;c__Alphaproteobacteria;o__Rhizobiales_A_501637;f__Kaistiaceae_501637;g__Bauldia;s__Bauldia_consociata	235
a86e17dc698dc2dd2ee5ef57a87a2678	k__Bacteria;p__Bacteroidota;c__Bacteroidia;o__Chitinophagales;f__Chitinophagaceae_966727;g__Niastella;s__Niastella_vici	295
96f8e2c9862d083f3aa0ef9ac8f795f5	k__Bacteria;p__Bacteroidota;c__Bacteroidia;o__Chitinophagales;f__Chitinophagaceae_966727;g__Ferruginibacter;s__Ferruginibacter_lapsinanis	228
726a4c47f5b994f504ac297f2b864ef9	k__Bacteria;p__Bacteroidota;c__Bacteroidia;o__Chitinophagales;f__Chitinophagaceae_966727;g__Niastella	239
e122cae58ae562551dda674be52b0230	k__Bacteria;p__Proteobacteria;c__Alphaproteobacteria	210
f7c0f06a79f915b1aa34864264bde108	k__Bacteria;p__Gemmatimonadota;c__Gemmatimonadetes;o__Gemmatimonadales;f__Gemmatimonadaceae	205
17b25a3a3e994ffa4354e25d4105e3d0	k__Bacteria;p__Verrucomicrobiota;c__Verrucomicrobiae;o__Pedosphaerales;f__Pedosphaeraceae;g__Pedosphaera;s__Pedosphaera_parvula	227
b0eddde746e1249eb51de656a154b60c	k__Bacteria;p__Proteobacteria;c__Alphaproteobacteria;o__Rhodobacterales;f__Rhodobacteraceae;g__Rubellimicrobium;s__Rubellimicrobium_rubrum	182
2f8214307f76bd10ee5e471982816eb1	k__Bacteria;p__Proteobacteria;c__Alphaproteobacteria;o__Sphingomonadales;f__Sphingomonadaceae;g__Sphingomonas_L_486704	156
f189ce4960b578c37696ba4043630a92	k__Bacteria;p__Planctomycetota;c__Planctomycetia;o__Pirellulales;f__Pirellulaceae	232
9964c78ec3504dcef374b14be18a46f8	k__Bacteria;p__Gemmatimonadota;c__Gemmatimonadetes;o__Gemmatimonadales;f__GWC2_71_9	220
4a8d61ac8eb411d8dbbee28775a4e230	k__Bacteria;p__Proteobacteria;c__Alphaproteobacteria;o__Dongiales;f__Dongiaceae;g__Hypericibacter;s__	283
c346e559ed36cb1d4e87e815326629cb	k__Bacteria;p__Acidobacteriota;c__Acidobacteriae;o__Bryobacterales;f__Bryobacteraceae;g__Bryobacter;s__Bryobacter_aggregatus	301
7c04730995fa9c85dee061626d6418f6	k__Bacteria;p__Bacteroidota;c__Bacteroidia;o__Cytophagales;f__Cyclobacteriaceae_900466;g__Chryseotalea;s__	148
8b5d9c9b65955689cc54693ef03fb412	k__Bacteria;p__Bacteroidota;c__Bacteroidia;o__Chitinophagales;f__Chitinophagaceae_966727;g__Flavisolibacter_B;s__Flavisolibacter_B_tropicus	186
e109aea427922d97a6d0dfb0c5d8f7e8	k__Bacteria;p__Bacteroidota;c__Bacteroidia;o__Chitinophagales;f__Chitinophagaceae_966727;g__Chitinophaga	231
190ecc5ae5466a072dda7f64748f744a	k__Bacteria;p__Planctomycetota;c__Phycisphaerae;o__Tepidisphaerales;f__Tepidisphaeraceae;g__UBA2421;s__	286
d38319515e0df12c3ebb07b2b94fa27c	k__Bacteria;p__Gemmatimonadota;c__Gemmatimonadetes;o__Gemmatimonadales;f__GWC2_71_9;g__JABFSM01;s__JABFSM01_sp009692115	286
75df99fcb955f236fdcbb8cd25f22b95	k__Bacteria;p__Gemmatimonadota;c__Gemmatimonadetes;o__Longimicrobiales;f__Longimicrobiaceae;g__Longimicrobium;s__Longimicrobium_terrae	249
286869cf76c28abd9327a685c40abc49	k__Bacteria;p__Proteobacteria;c__Alphaproteobacteria;o__Caulobacterales;f__Caulobacteraceae	248
8374df999441d76a1cfaea53387a20ce	k__Bacteria;p__Acidobacteriota;c__Vicinamibacteria;o__Fen_336;f__Fen_336;g__WYBL01;s__WYBL01_sp011526565	251
343fea9f4134256e9f945146432ea7ee	k__Bacteria;p__Actinobacteriota;c__Actinomycetia;o__Actinomycetales;f__Cellulomonadaceae;g__Cellulomonas	130
9f83a8bb4c2b0bde7fcc9dbfd3f6429c	k__Bacteria;p__Myxococcota_A_473307;c__Polyangia_463783;o__Palsa_1104_A;f__Fen_1088;g__Fen_1137	159
3f3a9c428daff6162684d3713fcb6f21	k__Bacteria;p__Actinobacteriota;c__UBA4738_401450;o__UBA4738;f__HRBIN12;g__AC_51;s__	186
1390690d966b2899f586cbe35ab1186c	k__Bacteria;p__Proteobacteria;c__Alphaproteobacteria	348
b9bb26b5bab77a95d3ba1e074e3f0a80	k__Bacteria;p__Verrucomicrobiota;c__Verrucomicrobiae;o__Chthoniobacterales;f__Chthoniobacteraceae;g__Chthoniobacter;s__Chthoniobacter_flavus	289
cdc1ae5f3053f557490aa39d66b0e406	k__Bacteria;p__Myxococcota_A_473307;c__Polyangia_463783;o__Haliangiales_463188;f__Haliangiaceae_463188;g__Haliangium_463188;s__Haliangium_ochraceum	233
57e6de6382dfc4e2dfd75ac61e37c717	k__Bacteria;p__Actinobacteriota;c__Actinomycetia;o__Propionibacteriales;f__Nocardioidaceae;g__Nocardioides_A_392796	167
5999584a05416c86e26ac87df5768de0	k__Bacteria;p__Actinobacteriota;c__Actinomycetia;o__Propionibacteriales;f__Nocardioidaceae;g__Nocardioides_A_392796;s__Nocardioides_A_392796_silvaticus	110
f226b3d0feca50f960566626589a2530	k__Bacteria;p__Gemmatimonadota;c__Gemmatimonadetes	198
3b7cb25da4ac8547da83d341fec61d15	k__Bacteria;p__Proteobacteria;c__Gammaproteobacteria	212
d84e378846729d7b3d5e5571c10cad9f	k__Bacteria;p__Myxococcota_A_437813;c__Polyangia_437813;o__Haliangiales_437813;f__Haliangiaceae_437813;g__;s__	232
ca12b69ecfad3064d1c25ed8adda57c7	k__Bacteria;p__Bacteroidota;c__Bacteroidia;o__Cytophagales;f__Hymenobacteraceae;g__Rufibacter_909687;s__Rufibacter_radiotolerans	179
80d979c697a4e9977fa6a60a7998d5f1	k__Bacteria;p__Proteobacteria;c__Gammaproteobacteria;o__Xanthomonadales_616009;f__Xanthomonadaceae_616009;g__Pseudoxanthomonas_A_615337	260
2cb77f9f682e6490730be138af91289e	k__Bacteria;p__Chloroflexota;c__Limnocylindria;o__;f__;g__;s__	299
117b27533e075dea1fa3672f7e767f75	k__Bacteria;p__Gemmatimonadota;c__Gemmatimonadetes;o__Longimicrobiales	211
2fd25521dcc0c992bcd9d48d54933d06	k__Bacteria;p__Chloroflexota;c__Chloroflexia;o__Thermomicrobiales;f__;g__;s__	171
34d13c720fa550acb3cd1b5b0807bfcb	k__Bacteria;p__Proteobacteria;c__Alphaproteobacteria	183
df11404de178bfef8ff6682cf9a79302	k__Bacteria;p__Bacteroidota;c__Bacteroidia;o__Chitinophagales;f__Chitinophagaceae_966727;g__Niastella;s__Niastella_vici	196
5d9a0ff121455e24745b41893a162024	k__Bacteria;p__Planctomycetota;c__Planctomycetia;o__Pirellulales;f__Pirellulaceae;g__Pirellula_B_754535;s__Pirellula_staleyi	156
9ee8c395d7172f938602cca5775702b3	k__Bacteria;p__Proteobacteria;c__Alphaproteobacteria;o__Rhizobiales_A_504705;f__Beijerinckiaceae;g__Bosea	264
6abcea977e7bd32bd2d7c5d7098b6041	k__Bacteria;p__Acidobacteriota;c__Vicinamibacteria;o__Vicinamibacterales;f__UBA2999;g__;s__	237
daf1909284d5c6d5d34e55ac89505e13	k__Bacteria;p__Proteobacteria;c__Alphaproteobacteria;o__Rhizobiales_A_504721;f__Hyphomicrobiaceae;g__Hyphomicrobium_A	207
9e6da0eb046bc59697e6a5a368b1703d	k__Bacteria;p__Planctomycetota;c__Phycisphaerae;o__Tepidisphaerales;f__Tepidisphaeraceae;g__UBA2421;s__	301
c5d735ecff23f87e806a25c4064d44bb	k__Bacteria;p__Planctomycetota;c__Planctomycetia;o__Pirellulales;f__Pirellulaceae	184
50c1bc7a6811ca76746e8a2fe93f1e76	k__Bacteria;p__Proteobacteria;c__Alphaproteobacteria	217
4e359b5b6b34c201c809163305def7db	k__Bacteria;p__Planctomycetota;c__Phycisphaerae;o__Tepidisphaerales;f__Tepidisphaeraceae;g__UBA2421;s__	209
e83e00ec2fc0f46773f054419146c054	k__Bacteria;p__Planctomycetota;c__Phycisphaerae;o__Tepidisphaerales;f__Tepidisphaeraceae;g__UBA2421;s__	168
029690c8d218b6534f01749d72a49e6b	k__Bacteria;p__Planctomycetota;c__UBA1135;o__UBA2386;f__UBA2386;g__UBA2386;s__UBA2386_sp002343845	197
f0dbd8ebe102abb7f165a206c7482e2c	k__Bacteria;p__Acidobacteriota;c__Vicinamibacteria;o__Vicinamibacterales;f__SCN_69_37;g__SCN_69_37;s__SCN_69_37_sp001724025	158
93ea9d8478584e2e1affa82a719f4776	k__Bacteria;p__Verrucomicrobiota;c__Verrucomicrobiae;o__Pedosphaerales;f__UBA11358;g__WYBW01;s__WYBW01_sp011525685	113
2be8e3c9fb2f7dd7610471cd69eac08a	k__Bacteria;p__Actinobacteriota;c__Actinomycetia;o__Mycobacteriales;f__Micromonosporaceae;g__Dactylosporangium	255
95fc0d171fabb7796264a170a2281f05	k__Bacteria;p__Planctomycetota;c__Planctomycetia;o__Pan216;f__Pan216;g__Pan216;s__Pan216_sp007748055	190
62dda4a4c97cd33e8997ae0dbca07ba0	k__Bacteria	237
39a3d0a30ab814b1442d3cc8e87aa1c1	k__Bacteria;p__Bacteroidota;c__Bacteroidia;o__Chitinophagales;f__Chitinophagaceae_966727;g__Gynurincola;s__	143
fd53ebca2a948c0834788b21ac17f73a	k__Bacteria;p__Gemmatimonadota;c__Gemmatimonadetes;o__Longimicrobiales;f__Longimicrobiaceae;g__Longimicrobium;s__Longimicrobium_terrae	239
4eff4bef07a9165925fbfc089d090eaf	k__Bacteria;p__Bacteroidota;c__Bacteroidia;o__Chitinophagales;f__Chitinophagaceae_966727;g__Flavitalea_936101;s__Flavitalea_gansuensis	235
c3219f031dc512d99d048cf7839cf8e1	k__Bacteria;p__Myxococcota_A_473307;c__Polyangia_463783;o__Polyangiales;f__Polyangiaceae;g__;s__	175
51efaf05138ff1292875d5054833ad00	k__Bacteria;p__Gemmatimonadota;c__Gemmatimonadetes;o__Longimicrobiales	206
a3c614516c5d405966e7df9fb02898f9	k__Bacteria	216
29b12a52138410da7a1a3fc7b49a9e4d	k__Bacteria;p__Verrucomicrobiota;c__Verrucomicrobiae;o__Chthoniobacterales;f__Chthoniobacteraceae;g__VFJQ01;s__VFJQ01_sp009885995	180
879183e6e4033519a54ed66af587d074	k__Bacteria	150
2b67b9c87c7fc71045aa8fb8c79c910a	k__Bacteria;p__Planctomycetota;c__Phycisphaerae;o__Tepidisphaerales;f__Tepidisphaeraceae;g__UBA2421;s__	153
9f8a868be72a67d6df1970b89ce95757	k__Bacteria;p__Verrucomicrobiota;c__Verrucomicrobiae;o__Pedosphaerales;f__;g__;s__	171
89aae6c962d3f13a801f7d79aab64ead	k__Bacteria;p__Proteobacteria;c__Gammaproteobacteria;o__Burkholderiales_592524;f__Burkholderiaceae_A_574758;g__Massilia;s__Massilia_yuzhufengensis	191
0d230bfd12a056ba9426cda799d132d4	k__Bacteria;p__Methylomirabilota;c__Methylomirabilia;o__Rokubacteriales;f__CSP1_6	259
8629db29d4fbb84e2297483418523805	k__Bacteria;p__Proteobacteria;c__Alphaproteobacteria;o__Sphingomonadales;f__Sphingomonadaceae;g__Novosphingobium_485350;s__Novosphingobium_ovatum	181
e9a4e0df72614401ed736a4bb58a54da	k__Bacteria;p__Proteobacteria;c__Alphaproteobacteria;o__Rhizobiales_A_504721;f__Methyloligellaceae;g__Methyloceanibacter	97
9df3041e93eb8374d875e5020b2a94b4	k__Bacteria;p__Actinobacteriota;c__Actinomycetia;o__Sporichthyales;f__Sporichthyaceae;g__Sporichthya;s__Sporichthya_polymorpha	200
e36f12ed16be1ccb1279b810f13b01ec	k__Bacteria;p__Gemmatimonadota;c__Gemmatimonadetes;o__Gemmatimonadales;f__GWC2_71_9;g__JABFSM01;s__JABFSM01_sp009692115	244
3c920104a8b1b4f7d0635a61635a4e14	k__Bacteria;p__Desulfobacterota_B;c__Binatia;o__UTPRO1;f__DP_6;g__DP_6;s__DP_6_sp005879795	174
a9c487534e6fbc98a8282ee96bb6df52	k__Bacteria;p__Proteobacteria;c__Gammaproteobacteria;o__Steroidobacterales;f__Steroidobacteraceae;g__;s__	240
27aff06b727cee1f84d141d2b9abf6ef	k__Bacteria;p__Gemmatimonadota;c__Gemmatimonadetes;o__Longimicrobiales;f__RSA9;g__RSA9;s__	152
eddee886dfb57458e0eca8515db6fc26	k__Bacteria;p__Gemmatimonadota;c__Gemmatimonadetes;o__Gemmatimonadales;f__Gemmatimonadaceae	172
381b2610ae8b9fe5e178cce7d9b97bf3	k__Bacteria;p__Gemmatimonadota;c__Gemmatimonadetes;o__Longimicrobiales;f__RSA9;g__RSA9;s__	214
0cb839da207d919b965f205e39bc23cb	k__Bacteria;p__Gemmatimonadota;c__Gemmatimonadetes;o__Gemmatimonadales;f__GWC2_71_9;g__DSTP01;s__DSTP01_sp011362545	231
89bef15e447d86d1d932984c1e7a2bd6	k__Bacteria;p__Chloroflexota;c__Chloroflexia;o__Chloroflexales_407288;f__Roseiflexaceae;g__Kouleothrix;s__	223
65d17b966186b9283935fcde40940dac	k__Bacteria;p__Planctomycetota;c__Phycisphaerae;o__Tepidisphaerales;f__Tepidisphaeraceae;g__UBA2421;s__	242
3b4f1d7ba466802d70d1b2b0cb9a750e	k__Bacteria;p__Planctomycetota;c__Planctomycetia;o__Pirellulales;f__Pirellulaceae;g__Pirellula_B_754535;s__Pirellula_staleyi	180
b030a45b997cd75d4c152aa1428cc69d	k__Bacteria;p__Proteobacteria;c__Alphaproteobacteria;o__Rhizobiales_A_504705;f__Xanthobacteraceae_503485	215
fdff6776abcab26cd9f1e60fb4d74dcb	k__Bacteria;p__Bacteroidota;c__Bacteroidia;o__Cytophagales;f__Hymenobacteraceae;g__Hymenobacter_910554;s__Hymenobacter_sp000801315	187
f5504cefe2ab1ee9260897095de9510c	k__Bacteria;p__Planctomycetota;c__Planctomycetia;o__Gemmatales;f__Gemmataceae;g__;s__	137
c118a00ea3d4cd7b86cecd330f2b7b79	k__Bacteria;p__Acidobacteriota;c__Vicinamibacteria;o__Vicinamibacterales;f__;g__;s__	233
15b31e6912535ac857c32019b2c9bd98	k__Bacteria;p__Verrucomicrobiota;c__Verrucomicrobiae;o__Chthoniobacterales;f__Chthoniobacteraceae;g__VFJQ01;s__VFJQ01_sp009885995	154
1897e38ef323c9afee010686205c9cd3	k__Bacteria;p__Proteobacteria;c__Alphaproteobacteria;o__Rhizobiales_A_504705;f__Xanthobacteraceae_503485	175
a91c7d65cfee322c017743f18a0ded89	k__Bacteria;p__Acidobacteriota;c__Vicinamibacteria;o__Vicinamibacterales;f__UBA2999;g__;s__	245
efd593ed1b568976a59f4fbe59770da9	k__Bacteria;p__Actinobacteriota;c__Acidimicrobiia_401430;o__Acidimicrobiales;f__Acidimicrobiaceae_401414;g__Aciditerrimonas	143
b49c377873407fae4b9bf58cb36d0af0	k__Bacteria;p__Proteobacteria;c__Gammaproteobacteria;o__Nevskiales;f__Nevskiaceae	165
2e53c752b98b3e253d2898704f9d0022	k__Archaea;p__Thermoplasmatota	181
f857cc77ab5964780bfae9e06b86621f	k__Bacteria;p__Chloroflexota;c__Anaerolineae;o__Anaerolineales;f__UBA6663;g__SpSt_583;s__SpSt_583_sp011367385	262
8f6e5086583212bfd9fb4f4e2143d13e	k__Bacteria	160
aec0057084fc8055436a430f41c9c26b	k__Bacteria;p__Planctomycetota;c__Planctomycetia;o__Pirellulales;f__Pirellulaceae;g__Anammoximicrobium;s__Anammoximicrobium_sp012515235	148
95f3b3bc0e8d2de04b9a601bbdf01b5f	k__Bacteria;p__Bacteroidota;c__Bacteroidia;o__Chitinophagales;f__Chitinophagaceae_966727;g__Segetibacter	183
f3ba7cf7220787eff1168a125ddfa9e4	k__Bacteria;p__Proteobacteria;c__Alphaproteobacteria;o__Reyranellales;f__Reyranellaceae;g__;s__	197
8326da6e3e60d63fb5a5ec08b1a0c04c	k__Bacteria;p__Gemmatimonadota;c__Gemmatimonadetes;o__Longimicrobiales;f__Longimicrobiaceae;g__Longimicrobium;s__Longimicrobium_terrae	230
c6520d987872a8026a70e95fa8d26caf	k__Bacteria;p__Proteobacteria;c__Alphaproteobacteria;o__Rhodobacterales;f__Rhodobacteraceae;g__Rubellimicrobium;s__Rubellimicrobium_rubrum	81
ae1238700c5b6d44ea301b2c80b23a2d	k__Bacteria;p__Actinobacteriota;c__Acidimicrobiia_401430;o__Acidimicrobiales;f__JAAYBP01;g__Aquihabitans	177
b4d0986858a93f186b9e8baea2da8619	k__Bacteria;p__Chloroflexota;c__Anaerolineae;o__Caldilineales;f__Caldilineaceae;g__Bin5;s__	166
5e1d5afd5a43cd27cce73feaf89b6678	k__Bacteria;p__Proteobacteria;c__Alphaproteobacteria;o__Caulobacterales;f__Caulobacteraceae;g__Phenylobacterium;s__Phenylobacterium_hankyongense	163
5e4a745b0460c5f3db2401a0767c8fb7	k__Bacteria;p__Proteobacteria;c__Gammaproteobacteria;o__Burkholderiales_597439;f__Usitatibacteraceae;g__Usitatibacter;s__	229
f6219169f687160575d79e9d564a276c	k__Bacteria;p__Bacteroidota;c__Bacteroidia;o__Cytophagales;f__Hymenobacteraceae;g__Adhaeribacter;s__Adhaeribacter_terrae	177
bfcc6dd26402624e1089b4eedd8b6806	k__Bacteria;p__Actinobacteriota;c__UBA4738_401450;o__UBA4738;f__HRBIN12;g__AC_51;s__AC_51_sp005883885	145
1357e9e3ed054a352f96f304177f9cb8	k__Bacteria;p__Verrucomicrobiota;c__Verrucomicrobiae;o__Chthoniobacterales;f__UBA10450;g__AV80;s__AV80_sp003134765	172
b771e6a9be54b95ea60e7c14b30cfb13	k__Bacteria;p__Acidobacteriota;c__Acidobacteriae;o__Acidobacteriales;f__SbA1;g__Sulfotelmatobacter;s__Sulfotelmatobacter_sp003166855	175
faefe397cd7d96b5a7d6b240587645ac	k__Bacteria;p__Chloroflexota;c__Anaerolineae;o__Aggregatilineales;f__A4b;g__GCA_2699585;s__GCA_2699585_sp002699585	232
78a60fb92e27861a29b6dc8bb318018a	k__Bacteria;p__Myxococcota_A_473307;c__Polyangia_463783;o__Polyangiales;f__Polyangiaceae;g__MWCO01;s__	146
38f62433d2e9e5894a3adbaca2cd3c8b	k__Bacteria;p__Proteobacteria;c__Gammaproteobacteria;o__Steroidobacterales;f__Steroidobacteraceae;g__Steroidobacter_A_608626;s__Steroidobacter_A_608626_soli	166
68a20ac853292d03491fa134d2942b9f	k__Bacteria;p__Proteobacteria;c__Gammaproteobacteria;o__Steroidobacterales;f__Steroidobacteraceae;g__Steroidobacter_A_608626;s__	107
9a58cab39cd5bc877400605564f2ef37	k__Bacteria;p__Planctomycetota;c__Planctomycetia;o__Isosphaerales;f__Isosphaeraceae	139
97557ed48e23d46dca19cf67340a6228	k__Bacteria;p__Chloroflexota;c__Limnocylindria;o__Limnocylindrales;f__CSP1_4;g__GWC2_73_18;s__	80
de08a41432aeac0241139d4f580886ce	k__Bacteria;p__Proteobacteria;c__Alphaproteobacteria;o__Sphingomonadales;f__Sphingomonadaceae	83
43467cebecf7dd33c79be64453b6a628	k__Bacteria;p__Planctomycetota;c__Phycisphaerae;o__Tepidisphaerales;f__Tepidisphaeraceae;g__UBA2421;s__UBA2421_sp002343075	179
e06ef8033b3aa3d77ec77d8ee69604c4	k__Bacteria;p__Proteobacteria;c__Gammaproteobacteria;o__Burkholderiales_597433;f__SG8_39;g__SCGC_AG_212_J23;s__SCGC_AG_212_J23_sp005881595	176
f8f7a90115f6264dc8a16b083402559c	k__Bacteria;p__Bacteroidota;c__Kapabacteria;o__OLB7;f__OLB7;g__OLB7;s__OLB7_sp001567195	129
34a8807ae42ea33b523c706d6de9488a	k__Bacteria;p__Gemmatimonadota;c__Gemmatimonadetes;o__Gemmatimonadales;f__Gemmatimonadaceae;g__SCN_70_22;s__SCN_70_22_sp001724275	171
fdbda34b9821e362b53ba0eacbd05bdb	k__Bacteria;p__Gemmatimonadota;c__Gemmatimonadetes;o__Longimicrobiales;f__Longimicrobiaceae;g__Longimicrobium;s__Longimicrobium_terrae	106
74d31f2fef8ffb734839b940407c10a2	k__Bacteria	106
3e01a9295554bb662c6309bbdc8205de	k__Bacteria;p__Chloroflexota;c__Anaerolineae;o__Aggregatilineales	180
c0ae6998a034ea527123636fad211380	k__Bacteria;p__Eisenbacteria;c__RBG_16_71_46;o__RBG_16_71_46;f__RBG_16_71_46;g__RBG_16_71_46;s__RBG_16_71_46_sp001780165	168
67f01c59b455be3cc0a96194d5514324	k__Bacteria;p__Myxococcota_A_473307;c__Polyangia_463783;o__Polyangiales;f__Polyangiaceae	209
2a91620d70604a93959d39b836319f2b	k__Bacteria;p__Gemmatimonadota;c__Gemmatimonadetes;o__Longimicrobiales;f__Longimicrobiaceae;g__Longimicrobium;s__Longimicrobium_terrae	113
227b6798d5995aa02aba3bd16948bf18	k__Bacteria;p__Actinobacteriota	89
42d55602b8dbb18c456c6d6a3d507fba	k__Bacteria;p__Armatimonadota;c__Chthonomonadetes;o__Chthonomonadales;f__Chthonomonadaceae;g__Chthonomonas;s__	128
5b34c4d9bed835fa979f5c28f5e1a625	k__Bacteria;p__Bacteroidota;c__Bacteroidia;o__Cytophagales;f__Hymenobacteraceae;g__Adhaeribacter;s__Adhaeribacter_aquaticus	90
c72125222c640426bd65fe32b400454f	k__Bacteria;p__Proteobacteria;c__Gammaproteobacteria;o__Xanthomonadales_616009;f__Xanthomonadaceae_616009;g__Arenimonas_613591;s__Arenimonas_daechungensis	120
8572771cc4da2609ea9232ddc6a0b3f0	k__Bacteria;p__Armatimonadota;c__Fimbriimonadia;o__Fimbriimonadales;f__Fimbriimonadaceae;g__55_13;s__55_13_sp001898035	104
f075e526ca88a9601d58432b033ccf85	k__Bacteria;p__Proteobacteria;c__Gammaproteobacteria	160
149d7ee0173f7c65e127dfee9f910b33	k__Bacteria	176
526128937f3edc157544c7dcd307e07b	k__Bacteria;p__Myxococcota_A_473307;c__Polyangia_463783;o__Polyangiales;f__;g__;s__	143
808f3dbb64a72b4d15aff04362e80c5b	k__Bacteria;p__Planctomycetota;c__UBA1135;o__UBA1135;f__GCA_002686595;g__WYBT01;s__	126
d2ff44636f336f8367718b9a415e2507	k__Bacteria;p__Planctomycetota;c__Planctomycetia;o__Gemmatales;f__Gemmataceae;g__Gemmata;s__	159
a535714bf98db2b5f96c8ef4add78ba4	k__Bacteria;p__Proteobacteria;c__Alphaproteobacteria;o__Caulobacterales;f__TH1_2	142
1216b72564c147eb0ed7e4a74a71afba	k__Bacteria;p__Planctomycetota;c__Planctomycetia;o__Planctomycetales;f__Planctomycetaceae;g__Alienimonas	103
1abd16cba89ead4ce72885f03bbf1b8c	k__Bacteria;p__Proteobacteria;c__Alphaproteobacteria	68
156e86bbeda11251c1c17b85b99a844b	k__Bacteria;p__Chloroflexota;c__Dehalococcoidia;o__SM23_28_2;f__RBG_16_64_32;g__CF_163;s__CF_163_sp005882715	193
c5d3b19d4a106f99bff1dd95e49dc799	k__Bacteria;p__Desulfobacterota_B;c__Binatia;o__UTPRO1;f__UTPRO1;g__UTPRO1;s__UTPRO1_sp002050235	132
e940ceb92ffae123e0a3b0e51abd689c	k__Bacteria;p__Proteobacteria;c__Alphaproteobacteria;o__Sphingomonadales;f__Sphingomonadaceae;g__Allosphingosinicella;s__Allosphingosinicella_deserti	143
39047fcf46dcd1ec82fc8d908c819747	k__Bacteria	170
a8ceaa90c6bc8b2d8c45ad7641fe83e9	k__Bacteria;p__Planctomycetota;c__Planctomycetia;o__Gemmatales;f__Gemmataceae;g__Urbifossiella;s__Urbifossiella_sp003136315	84
ee0812b7ee8bcf2290bf9023ba1f21ce	k__Bacteria;p__Gemmatimonadota;c__Gemmatimonadetes;o__Gemmatimonadales;f__GWC2_71_9;g__Palsa_1233	136
80707c4d6c2114cf0359bc67467e6586	k__Bacteria;p__Proteobacteria;c__Alphaproteobacteria;o__Rhizobiales_A_501580;f__Afifellaceae;g__Afifella	135
10f0e30c23ac4f84df6c4244fa86565d	k__Bacteria;p__Proteobacteria;c__Alphaproteobacteria;o__Rhizobiales_A_504705;f__Beijerinckiaceae	135
18a5ea6f38479bccaa14bb4d915cda3a	k__Bacteria;p__Chloroflexota;c__Anaerolineae;o__Anaerolineales;f__UBA6663;g__SpSt_583;s__SpSt_583_sp011367385	141
9e33ef953df740d57204695f3c7d320a	k__Bacteria;p__Actinobacteriota;c__Thermoleophilia;o__Gaiellales;f__Gaiellaceae	166
aa5d46f1336577dd7e1d6790ea931e64	k__Bacteria;p__Myxococcota_A_473307;c__Polyangia_463783;o__Polyangiales;f__Polyangiaceae;g__MWCO01;s__	168
cf149ea9d317cbac203dab5dfe8d85d9	k__Bacteria;p__Bacteroidota;c__Bacteroidia;o__Chitinophagales;f__Chitinophagaceae_966727;g__Chitinophaga;s__Chitinophaga_ginsengihumi	174
74a83ffad4ad983d1458c4ef9995a602	k__Bacteria	128
a1f12ff936f863c2587dbbe496f53321	k__Bacteria;p__Actinobacteriota	144
c785a02fd7eccd80a7a2fe28ccb906ee	k__Bacteria;p__Proteobacteria;c__Alphaproteobacteria	152
d50c5cc9c869221947c2246393ca53b2	k__Bacteria;p__Gemmatimonadota;c__Gemmatimonadetes;o__Longimicrobiales;f__Longimicrobiaceae;g__Longimicrobium;s__Longimicrobium_terrae	151
787d3bda80a1a42623006f7c57bfa5ce	k__Bacteria;p__Bacteroidota;c__Bacteroidia;o__Chitinophagales;f__Chitinophagaceae_966727;g__;s__	171
8daf533969370ee174626728d7daa7bb	k__Bacteria;p__Acidobacteriota;c__Thermoanaerobaculia;o__UBA5704;f__UBA5704;g__JAAYLR01	134
3d70a27f0581c669f576e77a86af80e8	k__Bacteria;p__Planctomycetota;c__Phycisphaerae;o__Tepidisphaerales;f__Tepidisphaeraceae;g__UBA2421;s__	127
9c13200ce5de2183d810e8a65d9f1eca	k__Bacteria;p__Proteobacteria;c__Alphaproteobacteria;o__Rhizobiales_A_501396;f__Rhizobiaceae_A_499470;g__Mesorhizobium_F_498388	103
59d17fcf247023949afda704c7575e22	k__Bacteria;p__Planctomycetota;c__Planctomycetia;o__Gemmatales;f__Gemmataceae;g__Fimbriiglobus;s__Fimbriiglobus_ruber	157
f70332e0fa4551e193d4cf07db8ba9e4	k__Bacteria;p__Gemmatimonadota;c__Gemmatimonadetes;o__Gemmatimonadales;f__GWC2_71_9	194
61059ad6328979265f4d5ec38405b898	k__Bacteria;p__Planctomycetota;c__Planctomycetia;o__Planctomycetales;f__UBA10511;g__UBA10511;s__UBA10511_sp003508595	88
b9a6cf8895871b960fb57a1a5c3e5a6d	k__Bacteria;p__Proteobacteria;c__Alphaproteobacteria;o__Caulobacterales;f__Caulobacteraceae;g__;s__	163
ae04a47f4aba9f03d2a8e9bac9b0a699	k__Bacteria;p__Proteobacteria;c__Gammaproteobacteria;o__Pseudomonadales_650612;f__Cellvibrionaceae;g__Cellvibrio	96
ff63fd441b1ea8a43f46966ac196d3e4	k__Bacteria;p__Proteobacteria;c__Gammaproteobacteria;o__Xanthomonadales_616009;f__Xanthomonadaceae_616009;g__Stenotrophomonas_A_615274	154
087c60c7117e5b03d3260adf62a974b0	k__Bacteria;p__Bacteroidota;c__Kapabacteria;o__OLB7;f__OLB7;g__OLB7;s__OLB7_sp001567195	67
165ed5c3ae45e10b47e082c5fd465144	k__Bacteria;p__Gemmatimonadota;c__Gemmatimonadetes;o__Gemmatimonadales;f__Gemmatimonadaceae;g__Gemmatimonas;s__Gemmatimonas_aurantiaca	90
176348cbf05f4f06b0e30e1c89aedee9	k__Bacteria;p__Proteobacteria;c__Alphaproteobacteria;o__Rhizobiales_A_504705;f__Beijerinckiaceae;g__Microvirga	113
b21ab1b9567eeb98d9168c2e85032c30	k__Bacteria;p__Planctomycetota;c__Phycisphaerae;o__Tepidisphaerales;f__Tepidisphaeraceae;g__UBA2421;s__	158
3249a82caf28b0c3d8787becdcb09cbb	k__Bacteria;p__Proteobacteria;c__Alphaproteobacteria;o__Azospirillales_507929;f__Azospirillaceae_507917;g__Skermanella;s__Skermanella_aerolata	136
c822da097ff5bdc85e2a76ea12ec1f76	k__Bacteria;p__Chloroflexota;c__Anaerolineae;o__Anaerolineales;f__UBA6663;g__SpSt_583;s__SpSt_583_sp011367385	133
25e1177f4f2883327d9827fc57d6201a	k__Bacteria;p__Proteobacteria;c__Alphaproteobacteria;o__Rhizobiales_A_501396;f__Rhizobiaceae_A_499470	166
fdf7b791337093c527ab7ed5b837ed06	k__Bacteria;p__Chloroflexota;c__Dehalococcoidia;o__UBA2979;f__UBA2979;g__W_Chloroflexi_9;s__W_Chloroflexi_9_sp002840675	132
194ec76b02f41a84e664c6027ff4fabf	k__Bacteria;p__Chloroflexota;c__Limnocylindria;o__;f__;g__;s__	142
7b0b7f8630bdb5b8c75746d5ddd62ec8	k__Bacteria;p__Actinobacteriota;c__Acidimicrobiia_401430;o__Acidimicrobiales;f__Acidimicrobiaceae_401414;g__Aciditerrimonas	109
baeed5ffca6f2516ef007c46b0dc3322	k__Bacteria;p__Chloroflexota;c__Anaerolineae;o__Aggregatilineales;f__A4b;g__GCA_2699585	114
edaac267fc4f17edce262cc20c9efa3f	k__Bacteria;p__Acidobacteriota;c__HRBIN11;o__HRBIN11;f__HRBIN11;g__HRBIN11;s__	128
88c1fc90d4083e06e90cf9626c738118	k__Bacteria;p__Armatimonadota;c__Chthonomonadetes;o__;f__;g__;s__	120
2cebc7cac0d882ac18b8994847b5648c	k__Bacteria	67
d879e6cdf6cf51f79ea03a2e040e84cf	k__Bacteria;p__Myxococcota_A_473307;c__WYAZ01;o__WYAZ01;f__WYAZ01;g__WYAZ01;s__WYAZ01_sp011526105	102
554a4d06dc845036af5926e13bfb4892	k__Bacteria;p__Actinobacteriota;c__Thermoleophilia;o__Solirubrobacterales;f__Parviterribacteraceae;g__Parviterribacter;s__Parviterribacter_multiflagellatus	55
0dea7b1b8220378d805e2a7ebf6d8f16	k__Bacteria;p__Proteobacteria;c__Gammaproteobacteria;o__GCA_2729495;f__GCA_2729495;g__QUBU01;s__	129
b9bcc6f5aafba8cd1ae8e072943d9828	k__Bacteria;p__Proteobacteria;c__Alphaproteobacteria;o__Rhodospirillales_505895;f__2_12_FULL_67_15;g__2_12_FULL_67_15;s__2_12_FULL_67_15_sp009693905	117
e68f8de17e8b02eb7be352274540bb52	k__Bacteria;p__Planctomycetota;c__Planctomycetia;o__Planctomycetales	64
8670d24b45fced2b391f6aabfa6ce270	k__Bacteria;p__Planctomycetota;c__Planctomycetia;o__Pirellulales;f__Lacipirellulaceae;g__Pirellulimonas;s__Pirellulimonas_nuda	63
43ee64f863f38d72f9bd47484db683c4	k__Bacteria;p__Verrucomicrobiota;c__Verrucomicrobiae;o__Verrucomicrobiales;f__Verrucomicrobiaceae;g__Prosthecobacter	91
62c5fbfe700903c2109464712e2e54e3	k__Bacteria;p__Chloroflexota;c__Dehalococcoidia;o__SM23_28_2;f__RBG_16_64_32;g__CF_163;s__CF_163_sp005882715	143
1f158bb76f0d07d48d54e7d49d13f51a	k__Archaea;p__Thermoplasmatota;c__Thermoplasmata_1773;o__RBG_16_68_12;f__RBG_16_68_12	106
fdc50b45131516c2165d60439fc0d4f9	k__Bacteria;p__Chloroflexota;c__Chloroflexia;o__Chloroflexales_407288;f__Chloroflexaceae;g__JAAUSQ01;s__JAAUSQ01_sp012033195	85
c9dc06c9a620488f2bf965e5c73019d9	k__Bacteria;p__Chloroflexota;c__Chloroflexia;o__Chloroflexales_407288;f__Roseiflexaceae;g__Kouleothrix;s__	129
48e2b0c648ca9e99fcb126e8204c7760	k__Bacteria;p__Proteobacteria;c__Alphaproteobacteria;o__Rhizobiales_A_504705;f__Xanthobacteraceae_503485;g__Pseudolabrys_502538;s__Pseudolabrys_sp001426945	120
8d522cacb8784bed638de7e0e8226f8f	k__Bacteria;p__Acidobacteriota;c__Mor1	84
a0047fe55b3eb112450214dbf66e1819	k__Bacteria;p__Eisenbacteria;c__RBG_16_71_46	89
5493bdb59a5c2b07b45ad3a09d85ee4a	k__Bacteria;p__Planctomycetota;c__Planctomycetia;o__Planctomycetales;f__UBA10511;g__UBA10511;s__	71
3994688a6dcd03a3462022fcd98d562e	k__Bacteria;p__Planctomycetota;c__Planctomycetia;o__Gemmatales;f__Gemmataceae;g__;s__	61
625459b83d3aec104141067b71e35386	k__Bacteria;p__Actinobacteriota;c__Thermoleophilia;o__Gaiellales;f__Gaiellaceae;g__GMQP_bins7;s__GMQP_bins7_sp004366385	72
12a59ac308a4b84059a64d95682e4eac	k__Bacteria;p__Planctomycetota;c__UBA1135;o__UBA2386;f__UBA2386;g__UBA2386;s__	82
5b1961433e48b08387854ac29c5401d2	k__Bacteria;p__Bacteroidota;c__Bacteroidia;o__Chitinophagales;f__LD1;g__UBA7692;s__UBA7692_sp001897535	67
543a5046d149eee0df4c20b5f203ab66	k__Bacteria;p__Planctomycetota;c__Phycisphaerae;o__Phycisphaerales;f__SM1A02	80
efe683b7149769c919218772ae705eeb	k__Bacteria;p__Acidobacteriota;c__Thermoanaerobaculia;o__UBA5704;f__UBA5704;g__;s__	75
c040daf6d67adac2ebe196ae66849d17	k__Bacteria;p__Bacteroidota;c__Bacteroidia;o__Chitinophagales;f__Chitinophagaceae_966727;g__Segetibacter	95
a8481390cdf27addf23dacd67a34c28c	k__Bacteria;p__Actinobacteriota;c__Acidimicrobiia_401430;o__Acidimicrobiales;f__Ilumatobacteraceae;g__;s__	92
e538baf9f02dc85916d896fcc8a3af7e	k__Bacteria;p__Acidobacteriota;c__Vicinamibacteria;o__Fen_336;f__Fen_336;g__WYBL01;s__WYBL01_sp011526565	69
4798da83424cb9fa5a688df23fb75c74	k__Bacteria;p__Bacteroidota;c__Kapabacteria;o__OLB7;f__OLB7;g__OLB7;s__OLB7_sp001567195	59
d75ab73e852de4d088959952796563b1	k__Bacteria;p__Armatimonadota;c__Armatimonadia;o__Armatimonadales;f__Armatimonadaceae;g__Armatimonas;s__Armatimonas_rosea	60
8d5cc582cf1af01bde8d824cceac16ed	k__Bacteria;p__Proteobacteria;c__Alphaproteobacteria;o__Rhizobiales_A_502244;f__Methylopilaceae_502244;g__Ga0077545;s__	67
c4042ff910feda89c15e0812c1166570	k__Bacteria;p__Proteobacteria;c__Alphaproteobacteria;o__Rhizobiales_A_504705;f__Beijerinckiaceae;g__Methylobacterium	88
93bbae1e6a07525f193a0d14d94afe81	k__Bacteria;p__Chloroflexota;c__Anaerolineae;o__Aggregatilineales	55
9ecbc87aaec8937f1ef8c503eabab7db	k__Bacteria;p__Sumerlaeota;c__Sumerlaeia;o__Sumerlaeales;f__Sumerlaeaceae;g__HGW_BRC1_1;s__HGW_BRC1_1_sp002842095	87
e985a121cf161e54d01db0905a809009	k__Bacteria;p__Chloroflexota;c__Chloroflexia;o__Chloroflexales_407189;f__Herpetosiphonaceae_407189;g__Herpetosiphon;s__Herpetosiphon_llansteffanensis	95
53be053eb989141debd9f85f5305ab1d	k__Bacteria;p__Bacteroidota;c__Bacteroidia;o__Cytophagales;f__Hymenobacteraceae;g__Hymenobacter_910554;s__Hymenobacter_qilianensis	44
1d5116a25fec49efee91312ea1f0768c	k__Bacteria;p__Proteobacteria;c__Alphaproteobacteria;o__Rhodospirillales_505895	73
8694912892cd4332f7518dbbdee7c3e0	k__Bacteria;p__Proteobacteria;c__Alphaproteobacteria;o__CACIAM_22H2;f__CACIAM_22H2;g__Tagaea;s__Tagaea_marina	70
2f9530e891a302c6e221e0657fe5fc44	k__Bacteria;p__Planctomycetota;c__Planctomycetia;o__Gemmatales;f__Gemmataceae;g__;s__	42
5e7f59bc63727a287591b17140a16812	k__Bacteria	73
ff42b464ea2b03b31be93cae01e1c624	k__Bacteria;p__Bacteroidota;c__Bacteroidia;o__Bacteroidales;f__Marinilabiliaceae;g__JC017;s__JC017_sp004296775	82
18085a64ad2d63cdc60f146fd0d4757b	k__Bacteria;p__Bacteroidota;c__Bacteroidia;o__Chitinophagales;f__Chitinophagaceae_966727;g__Segetibacter	47
cb21e5ac9f607c03522df44c7ec6e9a5	k__Bacteria;p__Chloroflexota;c__Limnocylindria;o__;f__;g__;s__	85
5ae307ce2508e0439aed69ec727a5209	k__Bacteria;p__Proteobacteria;c__Alphaproteobacteria	48
d244eca1ad44657d342e63378509b942	k__Bacteria;p__Proteobacteria;c__Alphaproteobacteria;o__Azospirillales_507929;f__Azospirillaceae_507917	35
70a434c0852f7c2bfe8acad30fafa5f9	k__Bacteria	31
f956d8fba5872b9e4ad8b702c2d57c17	k__Bacteria;p__Proteobacteria;c__Gammaproteobacteria;o__Pseudomonadales_641030;f__Halomonadaceae_641030	20

## Sheet: category4_D2C2S_special_species
OTUID	Taxonomy	SUM_Abundance
8cf30dbf49a7e8554ec8945f36db75c6	k__Bacteria;p__Gemmatimonadota;c__Gemmatimonadetes;o__Longimicrobiales;f__Longimicrobiaceae;g__Longimicrobium;s__Longimicrobium_terrae	151
5aa0535320eafc28228ab0fc177e4297	k__Bacteria;p__Actinobacteriota;c__Actinomycetia;o__Actinomycetales;f__Dermatophilaceae_390796	117
d89244d96ad0db56f068885206eb5732	k__Bacteria;p__Proteobacteria;c__Alphaproteobacteria;o__Sphingomonadales;f__Sphingomonadaceae;g__Allosphingosinicella	39
f966202e4d503b55d1014f2c055057e6	k__Bacteria;p__Gemmatimonadota;c__Gemmatimonadetes;o__Longimicrobiales;f__RSA9;g__RSA9;s__	130
c2b34a815f2074dcb0f5eba20c23067c	k__Bacteria;p__Actinobacteriota;c__Actinomycetia;o__Propionibacteriales;f__Nocardioidaceae;g__Nocardioides_A_392796;s__Nocardioides_A_392796_glacieisoli	17
7f118d89eeebe0a06b34ccf5b97d7f8d	k__Bacteria;p__Gemmatimonadota;c__Gemmatimonadetes;o__Gemmatimonadales;f__Gemmatimonadaceae	114
d005a1652ec317ae1403daa06507923e	k__Bacteria;p__Acidobacteriota;c__Vicinamibacteria;o__Vicinamibacterales	175
2256f14093a0ce655563ee9ce6c63953	k__Bacteria;p__Actinobacteriota;c__Actinomycetia;o__Propionibacteriales;f__Nocardioidaceae;g__Nocardioides_A_392796;s__Nocardioides_A_392796_sediminis	32
9b2abbebcfba0ecf4238abf13ab7d2ce	k__Bacteria;p__Planctomycetota;c__Phycisphaerae;o__Tepidisphaerales;f__Tepidisphaeraceae;g__UBA2421;s__	39
2987ac6813d156c7486737ed623f03b5	k__Bacteria;p__Acidobacteriota;c__Blastocatellia;o__Pyrinomonadales;f__Pyrinomonadaceae_433871;g__PSRF01;s__	113
c2e9a4b2bac0088e52488bd54b56e841	k__Bacteria;p__Acidobacteriota;c__Vicinamibacteria;o__Vicinamibacterales;f__Vicinamibacteraceae;g__Luteitalea	118
0ea9120ce576d4dda6ea2fa2a75ff2eb	k__Bacteria;p__Actinobacteriota;c__Thermoleophilia;o__Solirubrobacterales;f__Solirubrobacteraceae_405341;g__Solirubrobacter;s__Solirubrobacter_soli	113
c6131ecfabdda333d2c912196d1dbfbf	k__Bacteria;p__Chloroflexota;c__Chloroflexia;o__Thermomicrobiales;f__;g__;s__	21
1129bbaa45c92a7ef53235501d813111	k__Bacteria;p__Acidobacteriota;c__Vicinamibacteria;o__Vicinamibacterales;f__SCN_69_37;g__SCN_69_37;s__SCN_69_37_sp001724025	75
d4ac2bebd4a5324e3fb4c0dfe576fe71	k__Bacteria;p__Verrucomicrobiota;c__Verrucomicrobiae;o__Opitutales;f__Opitutaceae	12
31367cd3d9d4295884ed479ae1114c92	k__Bacteria;p__Proteobacteria;c__Gammaproteobacteria;o__Pseudomonadales_650611;f__Pseudomonadaceae;g__Pseudomonas_E_647464	132
c05e7214c06134db6bea2cddffe8022d	k__Bacteria;p__Proteobacteria;c__Gammaproteobacteria;o__Burkholderiales_592522;f__Burkholderiaceae_A_592522	69
3fc9cd317b830fafdc8283fccc23ba16	k__Bacteria;p__Actinobacteriota;c__Actinomycetia;o__Mycobacteriales	9
53616e7f83581f83e96ae06b6e781db3	k__Bacteria;p__Planctomycetota;c__Phycisphaerae;o__Tepidisphaerales;f__Tepidisphaeraceae;g__UBA2421;s__	92
8b1bdd10a8571112ddcfad2641938051	k__Bacteria;p__Desulfobacterota_G_459544;c__BSN033;o__B13_G15;f__B13_G15	38
9d782a8ca319e366f974de5846a028aa	k__Bacteria;p__Methylomirabilota;c__Methylomirabilia;o__Rokubacteriales;f__CSP1_6;g__AR9;s__AR9_sp003221455	94
7ff463832fb6c274364c1f670f347904	k__Bacteria;p__Acidobacteriota;c__Blastocatellia;o__Pyrinomonadales;f__Blastocatellaceae_430966;g__Aridibacter;s__	50
d64f8e3b0fd99e0b476fc06bdf2f45cc	k__Bacteria;p__Proteobacteria;c__Gammaproteobacteria;o__Burkholderiales_597441;f__WYBJ01;g__WYBJ01;s__WYBJ01_sp009377585	75
792578e33a925523b3d8cbf32bac93fc	k__Bacteria;p__Proteobacteria;c__Alphaproteobacteria;o__Caulobacterales;f__Hyphomonadaceae;g__Asprobacter;s__	39
0738b4ce5657f0ab3786a3e8d61e5f67	k__Bacteria;p__Actinobacteriota;c__UBA4738_401450;o__UBA4738;f__HRBIN12;g__DSJA01;s__DSJA01_sp011054185	47
0ab8ba092d821bba033b9c911fc0120e	k__Bacteria;p__Proteobacteria;c__Alphaproteobacteria;o__Caulobacterales;f__Hyphomonadaceae;g__Asprobacter;s__Asprobacter_aquaticus	71
2772e3588d785433e5436102844f9612	k__Bacteria;p__Actinobacteriota;c__Actinomycetia;o__Streptomycetales_400645;f__Streptomycetaceae_400641;g__Streptomyces_G_399870	33
0fc4a2380f8679fa8a4fd0607cc87728	k__Bacteria;p__Verrucomicrobiota;c__Verrucomicrobiae;o__Opitutales;f__Opitutaceae;g__IMCC26134_A;s__	12
5d299ca492def22dee6b5a7cbe779ba8	k__Bacteria;p__Gemmatimonadota;c__Gemmatimonadetes;o__Gemmatimonadales;f__Gemmatimonadaceae;g__Gemmatimonas;s__Gemmatimonas_aurantiaca	15
177e651c6c04de936ccae4eb70c2981e	k__Bacteria;p__Proteobacteria;c__Alphaproteobacteria;o__Caulobacterales;f__Caulobacteraceae;g__Brevundimonas	15
702df3a3369205ad76b03d7680530c25	k__Bacteria	44
3213170bc88fec2977dbe48dab4e7517	k__Bacteria;p__Planctomycetota;c__UBA1135;o__UBA1135;f__GCA_002686595;g__WYBT01;s__WYBT01_sp011525785	23
2d62aea2e97308617aa3ce262a948140	k__Bacteria	40
45fe5ec7194eced57807013f7114e107	k__Bacteria;p__Gemmatimonadota;c__Gemmatimonadetes;o__Longimicrobiales;f__RSA9;g__RSA9;s__	27
1a3691246b6e339181aee268512d0ff3	k__Bacteria;p__Myxococcota_A_473307;c__Polyangia_463783	17
4cb90a97947c2d92f56319cb7ea80110	k__Bacteria;p__Planctomycetota;c__Phycisphaerae;o__Tepidisphaerales;f__Tepidisphaeraceae;g__UBA2421;s__	25
c7a638c609b30e9d7f8569a0fb26a888	k__Bacteria;p__Planctomycetota;c__Planctomycetia;o__Planctomycetales;f__Planctomycetaceae;g__MB_PLM_1	8
86306ab8337da65e0c08733c36116060	k__Bacteria;p__Gemmatimonadota;c__Gemmatimonadetes;o__Gemmatimonadales;f__GWC2_71_9;g__20CM_2_65_7;s__20CM_2_65_7_sp003221035	13
5a3e574bc5f7a82b69ec2b22151dab46	k__Bacteria;p__Desulfobacterota_G_459544;c__BSN033;o__B13_G15;f__B13_G15	37
256aac2d9ffcc0a76d00734bb70d405a	k__Bacteria;p__Acidobacteriota;c__Blastocatellia;o__Pyrinomonadales;f__Blastocatellaceae_426820;g__Stenotrophobacter_424270;s__Stenotrophobacter_namibiensis	34
02bb78ad55d7b9aa1455660d1fc48c6b	k__Bacteria;p__Actinobacteriota;c__Rubrobacteria;o__Rubrobacterales;f__Rubrobacteraceae;g__Rubrobacter_A_405431;s__Rubrobacter_A_405431_bracarensis	31
62f497dbb1000c358dbe2a9be8ba796a	k__Bacteria;p__Actinobacteriota;c__Actinomycetia;o__Mycobacteriales;f__Micromonosporaceae;g__Micromonospora_H_372070	13
88b2f783387c84829af6a7d24873ff43	k__Bacteria;p__Actinobacteriota;c__Actinomycetia;o__Mycobacteriales;f__Mycobacteriaceae;g__Mycobacterium	40
fb94dbdcf9eb87b6c0ba4a42f7b52fc1	k__Bacteria;p__Actinobacteriota;c__Thermoleophilia;o__Gaiellales;f__Gaiellaceae;g__Palsa_739;s__Palsa_739_sp003139545	50
37f837a06d428165947c154f9c42ba62	k__Bacteria	26
cfe239c4b75c54e136d657bdd9ec8d43	k__Bacteria;p__Gemmatimonadota;c__Gemmatimonadetes;o__Gemmatimonadales;f__Gemmatimonadaceae;g__Gemmatimonas;s__Gemmatimonas_aurantiaca	36
c9791823d1949c135b2bd3af4c6cd641	k__Bacteria;p__Acidobacteriota;c__Vicinamibacteria;o__Vicinamibacterales;f__UBA2999;g__;s__	29
96b3f16c4838f0100f272099b9f8b882	k__Bacteria;p__Bacteroidota;c__Bacteroidia;o__Chitinophagales;f__Chitinophagaceae_966727;g__Flavisolibacter_B;s__Flavisolibacter_B_tropicus	10
ca49a3050444faf6aa7a31b693af6658	k__Bacteria;p__Proteobacteria;c__Alphaproteobacteria;o__Caulobacterales;f__Caulobacteraceae	16
cd2426ff894406e4f5cdff90bfc4f5a0	k__Bacteria	19
db2324bb0fa2357efddd50fff52aa3ac	k__Bacteria;p__Proteobacteria;c__Alphaproteobacteria;o__Sphingomonadales;f__Sphingomonadaceae;g__Allosphingosinicella	10
bbc8e030143e4a8c727811cdd17359b8	k__Bacteria;p__Acidobacteriota;c__Vicinamibacteria;o__Vicinamibacterales;f__SCN_69_37;g__SCN_69_37;s__SCN_69_37_sp001724025	60
def200f7ef4176d60f71184ae16999bd	k__Bacteria;p__Proteobacteria;c__Alphaproteobacteria;o__Rhizobiales_A_504705;f__Xanthobacteraceae_503485;g__;s__	83
2d37acffa7ed256868d16535c19447f3	k__Bacteria;p__Proteobacteria;c__Alphaproteobacteria;o__Micropepsales;f__;g__;s__	30
8e8ab8094cc75c18d59cb3ec165cd070	k__Bacteria;p__Actinobacteriota;c__Actinomycetia;o__Streptosporangiales;f__Streptosporangiaceae;g__Acrocarpospora	14
cbbfb0e228309d088a31019b634a4844	k__Bacteria;p__Cyanobacteria;c__Vampirovibrionia;o__;f__;g__;s__	6
0ff9b13ec7680d5aa873eb0924d40330	k__Bacteria;p__Acidobacteriota;c__Vicinamibacteria;o__Vicinamibacterales;f__SCN_69_37;g__SCN_69_37;s__	23
bb02323b3c373d63d77ec97867985a87	k__Bacteria	16
2a4623ceb37278c66197c5f319927a80	k__Archaea;p__Thermoplasmatota;c__Thermoplasmata_1773	47
564111db90450fc1ab17eefe7ba71c4e	k__Bacteria;p__Gemmatimonadota;c__Gemmatimonadetes;o__Gemmatimonadales;f__Gemmatimonadaceae	8
ec56ada2977992f7e5d35d55a9c74715	k__Bacteria;p__Verrucomicrobiota;c__Verrucomicrobiae;o__Opitutales;f__Opitutaceae	5
c281c8df4cb5a4eb5647d11d5a081c20	k__Bacteria;p__Proteobacteria;c__Alphaproteobacteria;o__Rhizobiales_A_504705;f__Xanthobacteraceae_503485;g__Variibacter;s__	25
9c77b56c9cc22dab16ee00cea543b868	k__Bacteria;p__Proteobacteria;c__Alphaproteobacteria;o__Rhizobiales_A_504705;f__Beijerinckiaceae	17
72d43f82647375a0d14883262fb977e6	k__Bacteria;p__Actinobacteriota;c__Actinomycetia;o__Mycobacteriales;f__Micromonosporaceae;g__Micromonospora_H_372070	30
b7e11a1c879c899ce8c4fa4e157bbadd	k__Bacteria;p__Proteobacteria;c__Gammaproteobacteria;o__Pseudomonadales_650611;f__Pseudomonadaceae;g__Azotobacter_648166;s__Azotobacter_chroococcum	27
b04f176aca93f473ad41ccb304953cca	k__Bacteria;p__Chloroflexota;c__Chloroflexia;o__Thermomicrobiales;f__;g__;s__	11
e989ea8c7e6e8f71d1a07c12827e0348	k__Bacteria;p__Chloroflexota;c__Limnocylindria;o__;f__;g__;s__	14
1cc57b303e28f3b7a9caa38145821b73	k__Bacteria;p__Bacteroidota;c__Bacteroidia;o__Cytophagales;f__Spirosomaceae;g__Dyadobacter_906144	21
ae715e7328069a621ed7df4ea98e7796	k__Bacteria;p__Acidobacteriota;c__Thermoanaerobaculia;o__UBA5066;f__;g__;s__	15
2780f9f2428d466afb9e3cef253a9b35	k__Bacteria;p__Myxococcota_A_473307;c__Polyangia_463783;o__Polyangiales;f__Polyangiaceae	54
126dd1432bb15e5d59f80566283188c4	k__Bacteria;p__Verrucomicrobiota;c__Verrucomicrobiae;o__Opitutales;f__Opitutaceae;g__EW11;s__EW11_sp003054665	6
3598d32c5e7ab5b332274473379d377e	k__Bacteria;p__Bacteroidota;c__Bacteroidia;o__Chitinophagales;f__Chitinophagaceae_966727;g__Paraflavitalea;s__	16
cc7ec345e38939e74e255f48bb4b538e	k__Bacteria;p__Acidobacteriota;c__Thermoanaerobaculia;o__UBA5704;f__UBA5704;g__;s__	30
01d2589950f1b8300d3eacd136da6cda	k__Bacteria;p__Actinobacteriota	33
51ca20fbd394da4658cfb87a293710b7	k__Bacteria;p__Chloroflexota	24
5d67f11bd83024cb7b68e3eb276b1125	k__Bacteria;p__Chloroflexota;c__Anaerolineae;o__Aggregatilineales;f__A4b;g__GCA_2699585	21
9c358352c0d5733cd07fc4ffdd5d5bdb	k__Archaea;p__Thermoproteota;c__Nitrososphaeria_A;o__Nitrososphaerales;f__Nitrososphaeraceae;g__Nitrososphaera	23
b9368d5e76647ba7a6739cbf30093679	k__Bacteria;p__Acidobacteriota;c__Mor1;o__Gp22_AA2;f__AA152;g__AA152;s__AA152_sp003222305	25
0836cf0ec72acafc289c5ad823eda626	k__Bacteria;p__Myxococcota_A_473307;c__Myxococcia;o__Myxococcales;f__Myxococcaceae;g__WRKR01;s__	13
54efad080a510838c25773e29b55959e	k__Bacteria;p__Myxococcota_A_473307;c__WYAZ01;o__WYAZ01;f__WYAZ01;g__WYAZ01;s__WYAZ01_sp011526105	16
ef75a1b84a3da17c494731d9e8db6cb5	k__Bacteria;p__Actinobacteriota;c__Thermoleophilia;o__Gaiellales;f__Gaiellaceae;g__GMQP_bins7;s__GMQP_bins7_sp004366385	12
ea5aa68345f6d198edee8f1c9c7f6bc0	k__Bacteria;p__Actinobacteriota	16
ab40a8833bdfd2963b95bad661428d3b	k__Bacteria;p__Gemmatimonadota;c__Gemmatimonadetes;o__Longimicrobiales;f__Longimicrobiaceae;g__Longimicrobium;s__Longimicrobium_terrae	23
445ae89b3feba8a8f1f69b3cbc39e299	k__Bacteria;p__Planctomycetota;c__Phycisphaerae;o__Tepidisphaerales;f__Tepidisphaeraceae;g__UBA2421;s__	45
8785ebfcca524970e428904d692444ca	k__Bacteria;p__Proteobacteria;c__Gammaproteobacteria;o__Nevskiales;f__Nevskiaceae;g__;s__	11
ebe1a4e70fc115bcdbc72cec97deace5	k__Bacteria;p__Bacteroidota;c__Bacteroidia;o__Chitinophagales;f__Chitinophagaceae_966727;g__Niastella;s__Niastella_hibisci	16
fa47bc57d26c76b24a466d8dcf015f2b	k__Bacteria;p__Planctomycetota;c__Planctomycetia;o__Gemmatales;f__Gemmataceae;g__Urbifossiella;s__Urbifossiella_sp003136315	14
4db8bf8e5ac36ffa9e1c235f1afe3f80	k__Bacteria;p__Chloroflexota;c__Anaerolineae;o__Anaerolineales;f__UBA6663;g__SpSt_583;s__SpSt_583_sp011367385	24
f2eccd9265cb228806aa998e13c0e736	k__Bacteria;p__Actinobacteriota;c__Thermoleophilia;o__Solirubrobacterales;f__Solirubrobacteraceae_405343;g__AC_64;s__AC_64_sp005883215	12
e5bb358aabfbe060008770a00ed855f8	k__Bacteria;p__Acidobacteriota;c__Thermoanaerobaculia;o__UBA5704;f__UBA5704;g__;s__	23
95885d642dea8686b74c032fd72927ec	k__Bacteria;p__Planctomycetota;c__Phycisphaerae;o__Tepidisphaerales;f__Tepidisphaeraceae;g__UBA2421;s__	19
03befcf0830c476a6bbb40119949e074	k__Bacteria	9
f27fc424c006bdb18984975cf14642c9	k__Bacteria;p__Chloroflexota;c__Chloroflexia;o__Chloroflexales_407288;f__Roseiflexaceae;g__Kouleothrix;s__Kouleothrix_aurantiaca	22
bfa877b630f150dc6858b53697783042	k__Bacteria;p__Actinobacteriota;c__Thermoleophilia;o__Gaiellales;f__Gaiellaceae;g__Palsa_739;s__Palsa_739_sp003139545	15
996cc91d9fc8b95dfc00768bf598b3de	k__Bacteria;p__Verrucomicrobiota;c__Verrucomicrobiae;o__Verrucomicrobiales;f__Verrucomicrobiaceae;g__Verrucomicrobium;s__Verrucomicrobium_spinosum	29
7d455dd9709e6bb486e3f8cf85ebff5f	k__Bacteria;p__Actinobacteriota;c__Actinomycetia;o__Mycobacteriales;f__Micromonosporaceae	14
25ce19419fcb94b63f23e336351374d7	k__Bacteria;p__Acidobacteriota;c__Blastocatellia;o__Pyrinomonadales;f__Blastocatellaceae_430966;g__;s__	10
c4ec107a7c9e1b4bedd4223c8bee7520	k__Bacteria;p__Actinobacteriota;c__Actinomycetia;o__Mycobacteriales;f__Mycobacteriaceae;g__Mycobacterium	60
4908bd589190429547bbf7eeaad39110	k__Bacteria;p__Planctomycetota;c__Phycisphaerae;o__Tepidisphaerales;f__Tepidisphaeraceae;g__UBA2421	13
c611f244dd5eb4991e71aaacc7bdbf21	k__Bacteria;p__Acidobacteriota;c__Vicinamibacteria;o__Vicinamibacterales;f__UBA2999	16
d349cce5dd00c382752a49a3788ce9fe	k__Bacteria;p__Actinobacteriota;c__Thermoleophilia;o__Solirubrobacterales	10
3e0c9e3376b33f6ba7fab54bb6f4046f	k__Bacteria;p__Myxococcota_A_473307;c__Polyangia_463783;o__Polyangiales;f__Polyangiaceae;g__;s__	25
cb61e3774118f8a66aa480497a192118	k__Bacteria;p__Acidobacteriota;c__Vicinamibacteria;o__Vicinamibacterales;f__;g__;s__	16
4c0b8ce4ceba17924c76e29bf41253a2	k__Bacteria;p__Actinobacteriota;c__Thermoleophilia;o__Gaiellales;f__Gaiellaceae;g__GMQP_bins7;s__GMQP_bins7_sp004366385	40
d7c632b1c73859e66599d1ffe34721c7	k__Bacteria;p__Acidobacteriota;c__Vicinamibacteria;o__Vicinamibacterales;f__UBA2999;g__;s__	23
66fe4814e076ababce08159de55a6d59	k__Bacteria;p__Planctomycetota;c__Planctomycetia;o__Gemmatales;f__Gemmataceae;g__Fimbriiglobus;s__Fimbriiglobus_ruber	11
fe334e50f83ad3bef81e3ff76b8b28c1	k__Bacteria;p__Bacteroidota;c__Bacteroidia;o__Cytophagales;f__Cyclobacteriaceae_900466;g__Ohtaekwangia;s__Ohtaekwangia_flava	21
bca8e59e67ea1a3f1102e168c12d8c0b	k__Bacteria;p__Proteobacteria;c__Gammaproteobacteria;o__Steroidobacterales;f__Steroidobacteraceae;g__;s__	45
c0e2237c3efae8db7207a71ef7a4e2eb	k__Bacteria;p__Planctomycetota;c__Phycisphaerae;o__Tepidisphaerales;f__Tepidisphaeraceae;g__UBA2421;s__	19
4213a7ebfaa80332b9831418ffc9bfb4	k__Bacteria;p__Proteobacteria;c__Gammaproteobacteria;o__Pseudomonadales_660879;f__Moraxellaceae;g__Acinetobacter	11
826516b192d49a0ea55dac8af095d3c3	k__Bacteria;p__Bacteroidota;c__Bacteroidia;o__Cytophagales;f__Cyclobacteriaceae_900466;g__Chryseotalea;s__	10
3067d2edfe387e2843ec72d59dd5eaf4	k__Bacteria;p__Actinobacteriota;c__Thermoleophilia;o__Gaiellales;f__Gaiellaceae	39
fb7240ad3927d8366414ca9b43468cb9	k__Bacteria;p__Desulfobacterota_B;c__Binatia;o__UBA1149;f__UBA1149;g__UBA1149;s__	14
dc68604b086cebdc84fc163a480cb2fc	k__Bacteria;p__Acidobacteriota;c__Vicinamibacteria;o__Vicinamibacterales;f__Vicinamibacteraceae;g__Luteitalea	46
bec52fef8e22b62ad2d2d68d9abf3976	k__Bacteria;p__Proteobacteria;c__Gammaproteobacteria;o__Burkholderiales_597433;f__SG8_39;g__SCGC_AG_212_J23;s__SCGC_AG_212_J23_sp005881595	11
df8306a9670842e9d95f15959de844f2	k__Bacteria;p__Acidobacteriota;c__Vicinamibacteria;o__Vicinamibacterales;f__UBA2999;g__;s__	13
5f3bca35dea95ff8ecca19ec324fefd4	k__Bacteria;p__Proteobacteria;c__Gammaproteobacteria;o__Burkholderiales_592522;f__Burkholderiaceae_A_592522	11
842874a64f5c4bf46ff7ad7ab44f01f4	k__Bacteria;p__Proteobacteria;c__Alphaproteobacteria;o__Sphingomonadales;f__Sphingomonadaceae;g__Allosphingosinicella;s__Allosphingosinicella_sp003347635	22
4e2e1b17073c5ede90ef68f099477047	k__Bacteria;p__Actinobacteriota;c__Thermoleophilia;o__Gaiellales;f__Gaiellaceae;g__AC_16;s__AC_16_sp005884575	15
9de68c8063c506177d62557ecfa6947e	k__Bacteria;p__Chloroflexota;c__Anaerolineae;o__Anaerolineales;f__EnvOPS12	14
11040d117a9fb3e5a4e70bd3c24aebf1	k__Bacteria;p__Myxococcota_A_473307;c__Polyangia_463783;o__Polyangiales;f__Polyangiaceae;g__;s__	5
dd32d2d0a102920e45b6703e7da7b8ca	k__Bacteria;p__Acidobacteriota;c__Blastocatellia;o__UBA7656;f__UBA7656;g__QHVH01;s__QHVH01_sp003222245	17
becb5c93e03261328a2ca41fc7c67e01	k__Bacteria;p__Proteobacteria;c__Gammaproteobacteria;o__Burkholderiales_597441;f__SG8_41;g__UBA5216;s__UBA5216_sp902825845	8
8179e9eab2e7ae0d989502e07ecf4154	k__Bacteria;p__Proteobacteria;c__Gammaproteobacteria;o__Burkholderiales_592524;f__Burkholderiaceae_A_574758;g__Pseudoduganella;s__Pseudoduganella_armeniaca	24
cb9085859653dfb9dd4c1c1b994aee82	k__Bacteria;p__Planctomycetota;c__Phycisphaerae;o__Tepidisphaerales;f__Tepidisphaeraceae;g__UBA2421;s__	7
ef63f1506d6827abd5e3e38669b9b76d	k__Bacteria;p__Proteobacteria;c__Alphaproteobacteria;o__Caulobacterales;f__Caulobacteraceae;g__Asticcacaulis;s__	6
605187889058a66772aca97430efc0a3	k__Bacteria;p__Planctomycetota;c__Phycisphaerae;o__Tepidisphaerales;f__Tepidisphaeraceae;g__UBA2421;s__	23
8ebca48e192b54d1e5ba8e43f367c2ad	k__Bacteria;p__Proteobacteria;c__Alphaproteobacteria;o__Rhodospirillales_505895;f__;g__;s__	9
640d93f80204cb789fd1b37f942e3560	k__Bacteria;p__Proteobacteria;c__Gammaproteobacteria;o__Burkholderiales_597441;f__WYBJ01;g__WYBJ01;s__WYBJ01_sp009377585	23
6f98fbbc9b79a2d625533d63d8870dd4	k__Bacteria;p__Planctomycetota;c__Planctomycetia;o__Pirellulales;f__Pirellulaceae;g__Anatilimnocola;s__Anatilimnocola_aggregata	19
ec7fd198d74400d4d6140410b8383782	k__Bacteria;p__Acidobacteriota;c__Vicinamibacteria;o__Vicinamibacterales;f__UBA2999;g__;s__	13
fd09f42ec7d88541ce7900e7d248a4f5	k__Bacteria;p__Proteobacteria;c__Gammaproteobacteria;o__Pseudomonadales_650612;f__Cellvibrionaceae;g__Marinagarivorans;s__Marinagarivorans_algicola	9
d0f675d43cf8705ee2ad367bd1780477	k__Bacteria;p__Bacteroidota;c__Bacteroidia;o__Bacteroidales;f__Muribaculaceae;g__Muribaculum;s__Muribaculum_gordoncarteri	50
a78f0fc8f79329a921725895f852411d	k__Bacteria;p__Verrucomicrobiota;c__Verrucomicrobiae;o__Pedosphaerales;f__Pedosphaeraceae;g__Pedosphaera;s__Pedosphaera_parvula	13
2ccce5dc924cd654eced16ee88c5ca63	k__Bacteria;p__Planctomycetota;c__Phycisphaerae;o__Tepidisphaerales;f__Tepidisphaeraceae;g__UBA2421;s__	17
e202924532aae3c920a270c2bb0055a2	k__Bacteria;p__Chloroflexota;c__Chloroflexia;o__Chloroflexales_407288;f__Roseiflexaceae;g__Kouleothrix	16
4b6eac26a8af8381e15a4008a398d5ed	k__Bacteria;p__Acidobacteriota;c__Vicinamibacteria;o__Vicinamibacterales;f__SCN_69_37;g__SCN_69_37;s__SCN_69_37_sp001724025	16
dc018aeff6c3798c4f29a0bd29f9bca7	k__Bacteria;p__Actinobacteriota	7
b4cd8812e4795bf3e5a47dddb5585948	k__Bacteria;p__Chloroflexota;c__Limnocylindria;o__Limnocylindrales;f__CSP1_4;g__GWC2_73_18;s__	12
898c8afe5bee66fc7c12b88005437d0d	k__Bacteria;p__Proteobacteria;c__Gammaproteobacteria;o__Burkholderiales_592524;f__Burkholderiaceae_A_580492;g__Caballeronia	3
950e81e0bcd316069764088388b1a96d	k__Bacteria;p__Planctomycetota	7
1c3866bbfee561a9e680ab3159d59641	k__Bacteria;p__Chloroflexota;c__Anaerolineae;o__Aggregatilineales	32
1515a9effd64fab05140d1c70a1024ad	k__Bacteria;p__Chloroflexota;c__Chloroflexia;o__Chloroflexales_407288;f__Roseiflexaceae;g__Kouleothrix	22
40a30d4edb67a33c02237dc40f7cc6be	k__Bacteria;p__Chloroflexota;c__Anaerolineae;o__Anaerolineales;f__UBA6663;g__SpSt_583;s__SpSt_583_sp011367385	20
3325818cefb48f736ec09e94d762d6d1	k__Bacteria;p__Bdellovibrionota_E;c__Oligoflexia;o__Oligoflexales;f__Bin106;g__Bin106;s__Bin106_sp002238945	7
9e6b617dab2d462da1220da7141c18e3	k__Bacteria	23
6544bf1212c03c6b7b4dd3b4d1e33d91	k__Bacteria;p__Acidobacteriota;c__Blastocatellia;o__Pyrinomonadales;f__Pyrinomonadaceae_433871;g__PSRF01;s__PSRF01_sp002427845	45
8aaf6022f584bec0002c809fc775ea18	k__Bacteria;p__Acidobacteriota;c__Acidobacteriae;o__20CM_2_55_15;f__20CM_2_55_15;g__DSPE01;s__DSPE01_sp011046715	31
7fa4ad598b5f4109bb77f6f6b1322882	k__Bacteria;p__Acidobacteriota;c__Thermoanaerobaculia;o__UBA5704;f__UBA5704;g__;s__	19
d46b2ef6e1b83461d3462a17075c8a75	k__Archaea;p__Thermoplasmatota;c__Thermoplasmata_1773	19
df072074dc573570588af314b6225646	k__Bacteria;p__Chloroflexota;c__Anaerolineae;o__Aggregatilineales;f__A4b;g__GCA_2794595;s__GCA_2794595_sp002794595	12
e5177351bf0942c5823ff1551e9e5faf	k__Bacteria;p__Proteobacteria;c__Gammaproteobacteria;o__Burkholderiales_595425;f__Burkholderiaceae_A_595425;g__Lautropia;s__	6
54566fc8d086833fbb37cfdaeef1386f	k__Bacteria;p__Planctomycetota;c__Phycisphaerae;o__Phycisphaerales;f__SM1A02	15
fb466e1fc43e445bcbbb2f78ed46fd2d	k__Archaea;p__Thermoplasmatota;c__Thermoplasmata_1773;o__RBG_16_68_12;f__RBG_16_68_12	11
d93fb42a98114fe77e6f8af159a5435a	k__Bacteria;p__Acidobacteriota;c__HRBIN11;o__HRBIN11;f__HRBIN11;g__HRBIN11;s__	22
fd7194223ad7f3e9ab086d4977cc1e3e	k__Bacteria;p__Chloroflexota;c__Anaerolineae;o__Aggregatilineales;f__A4b	43
59c61e31c0e47d3531f2608b7e1a9844	k__Bacteria;p__Acidobacteriota;c__Acidobacteriae;o__Acidobacteriales;f__SbA1;g__Sulfotelmatobacter;s__Sulfotelmatobacter_sp003166855	6
86109e1cd85633c19318236420f411f8	k__Bacteria;p__Acidobacteriota;c__Vicinamibacteria;o__Bin61;f__SMYC01;g__SMYC01;s__SMYC01_sp004356105	14
8ce94ef361c23cf021d0198c149f27b4	k__Bacteria;p__Planctomycetota;c__Planctomycetia;o__Isosphaerales;f__Isosphaeraceae;g__Tautonia;s__Tautonia_plasticadhaerens	12
e283ab97252579b3daa9e68cdce4b295	k__Bacteria;p__Planctomycetota;c__UBA1135;o__UBA1135;f__GCA_002686595;g__WYBT01;s__	15
d2d026314ea47788f82b69e6864a62fc	k__Bacteria	22
54d5a90bcb33c0af5dc0dc6ab4673972	k__Bacteria;p__Actinobacteriota;c__Actinomycetia;o__Mycobacteriales;f__Pseudonocardiaceae;g__Pseudonocardia	41
56397c5ef2f57df9c047e78540522359	k__Bacteria;p__Planctomycetota;c__Phycisphaerae;o__Tepidisphaerales;f__Tepidisphaeraceae;g__UBA2421;s__UBA2421_sp002343075	16
6db6182e4895108f357204ea1d26a242	k__Bacteria;p__Actinobacteriota;c__Thermoleophilia;o__Solirubrobacterales;f__Solirubrobacteraceae_405341;g__Solirubrobacter	27
34c0c3dfa262edb3d7cca4812b4ebfaf	k__Bacteria;p__Gemmatimonadota;c__Gemmatimonadetes;o__Longimicrobiales;f__Longimicrobiaceae;g__Longimicrobium;s__Longimicrobium_terrae	27
b3942e5c514053087566dad2eb8cc52f	k__Bacteria;p__Proteobacteria;c__Gammaproteobacteria;o__Burkholderiales_592522;f__Burkholderiaceae_A_592522;g__Inhella	4
d47a348ab6eaf4f94b0a03fb9e9dbd01	k__Bacteria;p__Actinobacteriota;c__Acidimicrobiia_401430;o__Acidimicrobiales	9
bf54f616d1909f49e1a05aaba7e5eb8c	k__Bacteria;p__Gemmatimonadota;c__Gemmatimonadetes;o__Gemmatimonadales;f__GWC2_71_9;g__AG41;s__AG41_sp003222085	4
b682acb306d53cda571fe0a7f39f4faf	k__Bacteria;p__Gemmatimonadota;c__Gemmatimonadetes;o__Longimicrobiales;f__Longimicrobiaceae;g__Longimicrobium;s__Longimicrobium_terrae	25
c12ae086b90739d272dbcd3b36db6029	k__Bacteria;p__Proteobacteria;c__Gammaproteobacteria;o__Burkholderiales_592522;f__Burkholderiaceae_A_592522	14
124bca394fee898fd67d940f9dd6b662	k__Bacteria;p__Acidobacteriota;c__Vicinamibacteria;o__Vicinamibacterales;f__SCN_69_37;g__SCN_69_37;s__SCN_69_37_sp001724025	22
f6db6c0c8675a3ffba788ab934d9e270	k__Bacteria;p__Acidobacteriota;c__Mor1;o__Mor1;f__Mor1;g__Mor1	9
795ed238c9fbc6fcf875fdd033b9a7d3	k__Bacteria;p__Planctomycetota;c__Planctomycetia;o__Pirellulales;f__Lacipirellulaceae;g__Pirellulimonas;s__Pirellulimonas_nuda	21
b6b88fb296e62e994456389a7eb0c900	k__Bacteria;p__Actinobacteriota;c__UBA4738_401450;o__UBA4738;f__HRBIN12;g__DSJA01;s__DSJA01_sp011054185	9
f2bf2558425d445fbd0972dce8e630ce	k__Bacteria;p__Proteobacteria;c__Alphaproteobacteria;o__Reyranellales;f__Reyranellaceae;g__Reyranella;s__Reyranella_soli	12
5f380e683c955b837d373382f409d14a	k__Bacteria;p__Proteobacteria;c__Alphaproteobacteria;o__Caulobacterales;f__Caulobacteraceae;g__Phenylobacterium;s__Phenylobacterium_conjunctum	18
7e393f86d4e23fe2c52b437259775796	k__Bacteria;p__Chloroflexota;c__Chloroflexia;o__Chloroflexales_407288;f__Roseiflexaceae;g__Kouleothrix	17
88611691a152884ea8c0fa73abf073fb	k__Bacteria;p__Actinobacteriota;c__Thermoleophilia;o__Gaiellales;f__Gaiellaceae;g__Palsa_739;s__Palsa_739_sp003139545	18
8524d1ef193323abffa1f6407b5fcc55	k__Bacteria;p__Gemmatimonadota;c__Gemmatimonadetes;o__Gemmatimonadales;f__GWC2_71_9;g__JABFSM01;s__JABFSM01_sp009692115	18
63cbdb85918ba199cbe3630106ffa9a4	k__Bacteria;p__Gemmatimonadota;c__Gemmatimonadetes;o__Gemmatimonadales;f__Gemmatimonadaceae;g__Gemmatimonas;s__Gemmatimonas_aurantiaca	24
983cda732cf34db9d8b74fcea72c738a	k__Bacteria;p__Planctomycetota;c__Phycisphaerae;o__Tepidisphaerales;f__Tepidisphaeraceae;g__UBA2421;s__	10
949a1d6f1cac8218c11e312b73a29390	k__Bacteria;p__Bacteroidota;c__Bacteroidia;o__Bacteroidales;f__Muribaculaceae;g__Muribaculum;s__Muribaculum_gordoncarteri	36
828a187385f9abfbd45ffbd1c9dc0e54	k__Bacteria;p__Patescibacteria;c__Saccharimonadia;o__Saccharimonadales;f__UBA1020;g__UBA1020;s__UBA1020_sp002316545	4
1a0b4d428327cb45a7a39d502d5f3a38	k__Bacteria;p__Chloroflexota;c__Chloroflexia;o__Chloroflexales_407288;f__Roseiflexaceae;g__Kouleothrix;s__Kouleothrix_aurantiaca	23
d7c895e41b9a48557930b3fdf349332e	k__Bacteria;p__Acidobacteriota;c__Acidobacteriae;o__Acidobacteriales;f__SbA1;g__Sulfotelmatobacter;s__Sulfotelmatobacter_sp003166855	20
ffc4aeb9a72a4baea82e0bb7052a8c65	k__Bacteria;p__Acidobacteriota;c__Vicinamibacteria;o__Vicinamibacterales;f__;g__;s__	5
db75a96012d1392d0119aec60ece57ea	k__Bacteria;p__Myxococcota_A_473307;c__Polyangia_463783;o__Polyangiales;f__Polyangiaceae	24
00215367ad90c4fcb0ef63f6dae6fff4	k__Bacteria;p__Proteobacteria;c__Alphaproteobacteria;o__Azospirillales_507929;f__Azospirillaceae_507917;g__Skermanella	11
7edb573d9ade3dd8b62c6ff84afd87be	k__Bacteria;p__Actinobacteriota;c__Acidimicrobiia_401430;o__Acidimicrobiales;f__Acidimicrobiaceae_401414;g__Aciditerrimonas	23
7ac35e1d02f74ae4a79fe23dd30526af	k__Bacteria;p__Acidobacteriota;c__Vicinamibacteria;o__Vicinamibacterales;f__SCN_69_37;g__SCN_69_37;s__SCN_69_37_sp001724025	18
735f94f24cd0e9b06165b8706890bac0	k__Bacteria;p__Planctomycetota;c__UBA1135;o__UBA2386;f__UBA2386	9
6994f3bf18b462e7bbb5227d7e6a4360	k__Bacteria;p__Actinobacteriota;c__Thermoleophilia;o__Solirubrobacterales	11
b67b2fe81179bfc22408815c2c3a2089	k__Bacteria;p__Proteobacteria;c__Gammaproteobacteria;o__Burkholderiales_597441	10
041279faa7627414e78e2ae076a71d1d	k__Bacteria;p__Bacteroidota;c__Bacteroidia	2
2c287bcb39a59891a4667789d4e863d7	k__Bacteria;p__Chloroflexota;c__Anaerolineae;o__Aggregatilineales	30
a23c50d9e5ef54765ff3680bbb9c9a4c	k__Bacteria;p__Planctomycetota;c__Phycisphaerae;o__Phycisphaerales;f__SM1A02	13
83c9da77f99c5178fdf7068f5b09624f	k__Bacteria;p__Chloroflexota;c__Anaerolineae;o__Anaerolineales;f__UBA6663;g__SpSt_583;s__SpSt_583_sp011367385	18
5a24b471c9eeee09adebba2a5fcd2f94	k__Bacteria;p__Planctomycetota;c__Planctomycetia;o__Pirellulales;f__Lacipirellulaceae;g__Lacipirellula;s__Lacipirellula_parvula	23
b33743c824277f8f465a7469de9d6540	k__Bacteria;p__Actinobacteriota;c__Thermoleophilia;o__Gaiellales;f__Gaiellaceae;g__GMQP_bins7;s__GMQP_bins7_sp004366385	22
bb2f77c2c85f5c266bdd5ed19420697d	k__Bacteria;p__Proteobacteria;c__Alphaproteobacteria;o__Rhizobiales_A_501637;f__Kaistiaceae_501637;g__Bauldia	16
a5249406fc3c40116dfd6d4cbcf45422	k__Archaea;p__Thermoplasmatota;c__Thermoplasmata_1773	15
9b1281143f44a38d7701c2b488f5b9d7	k__Bacteria;p__Myxococcota_A_473307;c__Polyangia_463783;o__;f__;g__;s__	13
52519d4e78f3142112371332ab9a39da	k__Bacteria	8
fd00bef4afeb2d2607c4544c3af0caa2	k__Bacteria	5
506118ea19753865a948357a7e62a79d	k__Bacteria	21
b34e7077da70f6cc00fcd4378a415138	k__Bacteria;p__Chloroflexota;c__Anaerolineae;o__Aggregatilineales	9
fb02ac17dafdb62bab99aeccea6ae8ab	k__Bacteria;p__Actinobacteriota;c__Thermoleophilia;o__Solirubrobacterales;f__Solirubrobacteraceae_405308;g__Baekduia	5
9a63ede4e0425ddac370b4e2343cf2cf	k__Bacteria;p__Actinobacteriota;c__Thermoleophilia;o__Gaiellales;f__Gaiellaceae;g__Palsa_739;s__Palsa_739_sp003139545	32
f52610c0cb44cf33af850cafb7000a75	k__Bacteria;p__Gemmatimonadota;c__Gemmatimonadetes;o__Gemmatimonadales;f__Gemmatimonadaceae	21
8d8891efbb57b1310710558a93f9ff05	k__Bacteria;p__Eisenbacteria;c__RBG_16_71_46;o__SZUA_252;f__SZUA_252	13
5cb14de7252fa03ec61eedb5efefefa8	k__Bacteria;p__Verrucomicrobiota;c__Verrucomicrobiae;o__Chthoniobacterales;f__Chthoniobacteraceae;g__VFJQ01;s__VFJQ01_sp009885995	9
6bff8e9edb7b03f1701439b5ded1ac8a	k__Bacteria	8
195e51b75bb73938c7f447021c2c9492	k__Bacteria;p__Actinobacteriota;c__Acidimicrobiia_401430;o__Acidimicrobiales;f__Ilumatobacteraceae;g__;s__	7
f2f42ccc26f9b1fc162cff9cf10a94eb	k__Bacteria;p__Actinobacteriota;c__Thermoleophilia;o__Solirubrobacterales;f__;g__;s__	31
8e6f92aa2d1ef2065545610b56bbdf96	k__Bacteria;p__Proteobacteria;c__Alphaproteobacteria;o__Sphingomonadales;f__Sphingomonadaceae	31
d1fa3c60f8ef9fd4283016e112e47c2f	k__Bacteria;p__Acidobacteriota;c__Thermoanaerobaculia;o__UBA5066;f__;g__;s__	6
22c8d5bdfd4236464a63641d74307078	k__Bacteria;p__Proteobacteria;c__Alphaproteobacteria	4
2d8e01220ed8d1a6f820786a4adb66dc	k__Bacteria;p__Planctomycetota;c__Phycisphaerae;o__Tepidisphaerales;f__Tepidisphaeraceae;g__UBA2421;s__	11
442a5b48f0683bd4d61c5a0b455d8acc	k__Bacteria;p__Planctomycetota;c__Planctomycetia;o__Pirellulales;f__Lacipirellulaceae;g__Pirellulimonas;s__Pirellulimonas_nuda	9
e17a52c357f870109eeb2da9139bb3a3	k__Bacteria;p__Proteobacteria;c__Alphaproteobacteria;o__Caulobacterales;f__Caulobacteraceae	20
d667f49bd9e071057e54bfa57cb97444	k__Bacteria;p__Gemmatimonadota;c__Gemmatimonadetes;o__Gemmatimonadales;f__Gemmatimonadaceae;g__Gemmatimonas;s__Gemmatimonas_aurantiaca	6
014001455d2a9e5aea4d6feb390d7dde	k__Bacteria;p__Planctomycetota;c__Planctomycetia;o__Planctomycetales	10
90470c7c4ce027638d15e07f86246a70	k__Bacteria;p__Proteobacteria;c__Alphaproteobacteria;o__Rhizobiales_A_504705;f__Xanthobacteraceae_503485	30
7c64b0e4599c0ae323d960116efb8f85	k__Bacteria;p__Gemmatimonadota;c__Gemmatimonadetes;o__Longimicrobiales;f__Longimicrobiaceae;g__Longimicrobium;s__Longimicrobium_terrae	20
29e515b6ea42c158f4cb899c97d8029e	k__Bacteria;p__Actinobacteriota;c__Acidimicrobiia_401430;o__Acidimicrobiales	24
ee559a1ca704dcda13005ae80fde9c17	k__Bacteria;p__Planctomycetota;c__Phycisphaerae;o__Phycisphaerales;f__UBA1924;g__;s__	4
156e9f37ac6c19f8b6659e0ec4988098	k__Bacteria	8
1473c6dd9565418c00db97b1526bd33c	k__Bacteria	8
26f11cdf12256d078b3805b48eb7f4b0	k__Bacteria;p__Chloroflexota;c__Limnocylindria;o__;f__;g__;s__	11
e8eb09c2d8bcf0d37f7bd801620356b1	k__Bacteria;p__Actinobacteriota;c__Thermoleophilia;o__Solirubrobacterales	15
6e3a3ab73a43a4ace0007841cd548563	k__Bacteria;p__Planctomycetota;c__Phycisphaerae;o__Tepidisphaerales;f__Tepidisphaeraceae;g__UBA2421;s__	15
2d5cbc849d294ed46a4590517b0aac78	k__Bacteria;p__Actinobacteriota;c__Thermoleophilia;o__Solirubrobacterales;f__Parviterribacteraceae;g__Parviterribacter;s__Parviterribacter_multiflagellatus	15
928261abf565c4087b52388f4c1d4718	k__Bacteria;p__Firmicutes_D;c__Bacilli;o__Staphylococcales;f__Paenibacillaceae_310525;g__Oxalophagus	4
268229726fbc2d3e50b41778eae28bd6	k__Bacteria;p__Actinobacteriota;c__UBA4738_401450;o__UBA4738;f__HRBIN12;g__AC_51;s__AC_51_sp005883885	8
7b7bbce28582861dafa9349444e675a7	k__Bacteria;p__Actinobacteriota;c__Actinomycetia;o__Mycobacteriales	9
4e7a86c8470faaafb8e7b1daa5eb5b3d	k__Bacteria;p__Chloroflexota	28
a13ee7c9f00f561e34f83b9d55101901	k__Bacteria;p__Myxococcota_A_473307;c__Polyangia_463783;o__Nannocystales;f__;g__;s__	9
766c47edfbbc2f2ec1adb87c873ea2cd	k__Bacteria;p__Actinobacteriota	9
761ee80a49f331a43846a02f49413742	k__Bacteria;p__Planctomycetota;c__Phycisphaerae;o__Tepidisphaerales;f__Tepidisphaeraceae;g__UBA2421;s__	19
15a282ba6273555f73115d2ae29d97fc	k__Bacteria;p__Planctomycetota;c__Planctomycetia;o__Isosphaerales;f__Isosphaeraceae;g__Singulisphaera;s__Singulisphaera_acidiphila	15
fdfa8860b8b82b0292287fbbda42a9cf	k__Bacteria;p__Chloroflexota	15
51872e977ba74a6d3c06a290a28af019	k__Bacteria;p__Bacteroidota;c__Bacteroidia;o__AKYH767_A;f__;g__;s__	4
9f6d0d6ddaef9b425b224e7ffe205b5a	k__Bacteria;p__Patescibacteria;c__Saccharimonadia;o__Saccharimonadales;f__SZUA_47;g__SZUA_47;s__	18
06df2c6b3514a75da6ec60383db00847	k__Bacteria;p__Actinobacteriota;c__Acidimicrobiia_401430;o__IMCC26256;f__PALSA_555;g__SHUY01;s__	5
1025964da76348cdfcc6c1a5ce123561	k__Bacteria;p__Actinobacteriota	4
a488ef50a25ae706c7b44e83f3809ab0	k__Bacteria	16
fb6c17516506bdbab9629b972682f3c1	k__Bacteria;p__Planctomycetota;c__Phycisphaerae;o__Tepidisphaerales;f__Tepidisphaeraceae;g__UBA2421;s__	15
8ccfc67e5949af11a928e0a09079897e	k__Bacteria;p__Planctomycetota;c__Planctomycetia;o__Pirellulales;f__UBA7805;g__MB_PLM_2	14
ec4552401e7cef607e2bac560d19762f	k__Bacteria;p__Bacteroidota;c__Kapabacteria;o__OLB7;f__OLB7;g__OLB7;s__OLB7_sp001567195	8
468747f82d814c3c30c20baa101829dd	k__Bacteria;p__Acidobacteriota;c__Blastocatellia;o__Pyrinomonadales;f__Pyrinomonadaceae_427640;g__OLB17_427637;s__OLB17_sp003223025	19
07d93f58d11bc2ada5b90360b21c7665	k__Bacteria;p__Actinobacteriota;c__Acidimicrobiia_401430;o__Acidimicrobiales	6
5ced31c7809b5e1d31d821f1637a8070	k__Bacteria;p__Proteobacteria;c__Alphaproteobacteria;o__Geminicoccales;f__Geminicoccaceae	11
20d007113736854eb304a555bb908f66	k__Bacteria;p__Bacteroidota;c__Bacteroidia;o__AKYH767;f__;g__;s__	6
f4733aea1198d0ab77055a46a6411afb	k__Bacteria;p__Actinobacteriota;c__Actinomycetia;o__Propionibacteriales;f__Propionibacteriaceae;g__Microlunatus_A_391020;s__Microlunatus_A_391020_ginsengisoli	12
a1242c8ba8be8c4d206bdf0f99b9c61a	k__Bacteria;p__Planctomycetota;c__Planctomycetia;o__Planctomycetales;f__Planctomycetaceae;g__Gimesia	3
8a4dcab4e55e5855c30f03af28ef04c5	k__Bacteria;p__Verrucomicrobiota;c__Verrucomicrobiae;o__Chthoniobacterales;f__Chthoniobacteraceae;g__VFJQ01;s__VFJQ01_sp009885995	4
1e022d3f728c7c6cf9f7b6012c82bb03	k__Bacteria;p__Desulfobacterota_B;c__Binatia;o__UBA1149;f__UBA1149;g__UBA1149;s__	20
238750a639c26a26ee44db5f03650150	k__Bacteria;p__Methylomirabilota;c__Methylomirabilia;o__Rokubacteriales;f__;g__;s__	26
bad3611e79fdfb0176aabd18d141a261	k__Bacteria;p__Actinobacteriota;c__Acidimicrobiia_401430;o__IMCC26256	14
62df3a5a7c001c4a9f78ae56f9586e9e	k__Bacteria;p__Proteobacteria;c__Gammaproteobacteria;o__Acidiferrobacterales;f__Sulfurifustaceae;g__Sulfuricaulis;s__	7
169ea93658bd7c76445f98f75e101507	k__Bacteria;p__Chloroflexota;c__Anaerolineae;o__Anaerolineales;f__UBA6663;g__SpSt_583;s__SpSt_583_sp011367385	16
7e8d8703f77b2b182adba4160f1d0983	k__Bacteria;p__Verrucomicrobiota;c__Verrucomicrobiae;o__Chthoniobacterales;f__Terrimicrobiaceae;g__Terrimicrobium;s__Terrimicrobium_sacchariphilum	12
916199dcd65b3a1a390f8ab9fa12c853	k__Bacteria;p__Proteobacteria;c__Alphaproteobacteria;o__Sphingomonadales;f__Sphingomonadaceae	25
6aeb9cdecce62c0b716f4118ff0d8bbc	k__Bacteria;p__Verrucomicrobiota;c__Verrucomicrobiae;o__Verrucomicrobiales;f__Akkermansiaceae;g__Haloferula_776278	16
930f0422a89387cb5a9d128c4bc4c87d	k__Bacteria;p__Acidobacteriota;c__Thermoanaerobaculia;o__UBA5066;f__;g__;s__	13
bb8bd42b0b4113d9538130a79dbdae68	k__Bacteria;p__Chloroflexota;c__Limnocylindria;o__;f__;g__;s__	12
870b10b019c1e278d9e12a6e84a62250	k__Bacteria;p__Chloroflexota;c__Dehalococcoidia	10
c3d130d1447aa00bf14308fdc74c51ad	k__Bacteria;p__Proteobacteria;c__Gammaproteobacteria	9
c12dfe320175970a85df69b8205dd060	k__Bacteria	14
401ee2398ceb6481d8796fdd1be4787b	k__Bacteria;p__Actinobacteriota;c__Thermoleophilia;o__Solirubrobacterales;f__70_9	8
6c1caa023f00e0b6842c6e3403d6c5c7	k__Bacteria;p__Bacteroidota;c__Kapabacteria;o__OLB7;f__OLB7;g__OLB7;s__OLB7_sp001567195	14
90b80019032556453a9f8426d849c426	k__Bacteria;p__Bacteroidota;c__Bacteroidia;o__Sphingobacteriales;f__Sphingobacteriaceae;g__Olivibacter_887612	6
ef35372139d2c512c67623b5a9d53cda	k__Bacteria;p__Planctomycetota;c__Phycisphaerae;o__Tepidisphaerales;f__Tepidisphaeraceae;g__UBA2421;s__	25
678d2ad3afdb745aba07662cb223a2ba	k__Bacteria;p__Planctomycetota;c__Phycisphaerae;o__Tepidisphaerales;f__Tepidisphaeraceae;g__UBA2421;s__	19
dd9ece111d91d3d571fe5b2c9468fcd5	k__Bacteria;p__Chloroflexota;c__Limnocylindria;o__Limnocylindrales;f__CSP1_4;g__GWC2_73_18;s__	10
dc272b09c8540393bd9ef1f0bda98763	k__Bacteria;p__Bacteroidota;c__Bacteroidia;o__Cytophagales;f__Cyclobacteriaceae_900466;g__Ohtaekwangia;s__Ohtaekwangia_flava	8
f95aaa0bba5b040c821832ac6db3b002	k__Bacteria;p__Actinobacteriota;c__Thermoleophilia;o__Gaiellales;f__Gaiellaceae;g__GMQP_bins7;s__GMQP_bins7_sp004366385	24
4ee3b231627056f5d8e41613235aec46	k__Bacteria;p__Bacteroidota;c__Bacteroidia;o__Cytophagales;f__Cyclobacteriaceae_900466;g__Ohtaekwangia;s__Ohtaekwangia_flava	24
7f2e8aae72ac29a547217b8d8b827b19	k__Bacteria;p__Chloroflexota;c__Limnocylindria;o__QHBO01;f__QHBO01;g__CF_167;s__CF_167_sp005879775	15
03bc80d1f4a2e81dfeeddbbf9992ffc0	k__Bacteria	6
4a43f90798f6b5c57ff77aff3de1fe22	k__Bacteria;p__Chloroflexota;c__Limnocylindria;o__;f__;g__;s__	16
f5ecda9f4431e9d2d85ed6a504a3e686	k__Bacteria;p__Actinobacteriota;c__Acidimicrobiia_401430;o__Acidimicrobiales;f__AC_14;g__AC_14;s__AC_14_sp005888325	24
ed74ed5d90a4d4dcab3756a1a39e7699	k__Bacteria;p__Proteobacteria;c__Alphaproteobacteria	15
140a73db243f4f21fb1306a372995f24	k__Bacteria;p__Actinobacteriota;c__Thermoleophilia;o__Gaiellales;f__Gaiellaceae;g__Gaiella	24
f8b3ee6267f5d604b6c20edc1259ebcb	k__Bacteria;p__Myxococcota_A_473307;c__Polyangia_463783;o__Polyangiales;f__SLQV01;g__SLQV01;s__	12
049cd042a29af89637a94c864f6c132d	k__Bacteria;p__Gemmatimonadota;c__Gemmatimonadetes;o__Gemmatimonadales;f__Gemmatimonadaceae;g__;s__	8
4d5a009bb0885ccd4436d9a80b12a1d1	k__Bacteria;p__Planctomycetota;c__Phycisphaerae;o__Tepidisphaerales;f__Tepidisphaeraceae;g__UBA2421;s__	6
48a5e2c2f3764385f93ba1f53736ed14	k__Bacteria;p__Bacteroidota;c__Bacteroidia;o__Cytophagales;f__Cyclobacteriaceae_900466;g__Chryseotalea;s__	5
f69176068a1d47cfac6ef9ce6568a1c5	k__Bacteria;p__Planctomycetota;c__Planctomycetia;o__Pirellulales;f__Thermoguttaceae	13
86eeea83d94a2769659692711255ae35	k__Archaea;p__Thermoproteota;c__Nitrososphaeria_A;o__Nitrososphaerales;f__Nitrososphaeraceae;g__Nitrososphaera;s__Nitrososphaera_evergladensis	8
275bc88580e942e7ee6525202cae1ef8	k__Bacteria;p__Proteobacteria;c__Gammaproteobacteria;o__Burkholderiales_597439;f__Usitatibacteraceae;g__Usitatibacter;s__	23
caccfb2f5ab81b174d205a6774574c92	k__Bacteria;p__Methylomirabilota;c__Methylomirabilia;o__Rokubacteriales;f__CSP1_6;g__AR9;s__AR9_sp003221455	12
4a2b8032a36a459aba3f31d1d4de9d6d	k__Bacteria;p__Planctomycetota;c__Phycisphaerae;o__Tepidisphaerales;f__Tepidisphaeraceae;g__UBA2421;s__	11
334d97fec97a7c5b6dcadacbf0389efa	k__Bacteria;p__Desulfobacterota_B;c__Binatia;o__UBA1149;f__UBA1149;g__UBA1149;s__	9
2a679bc74ef802e61e78be145eefa034	k__Bacteria;p__Gemmatimonadota;c__Gemmatimonadetes;o__Gemmatimonadales;f__Gemmatimonadaceae	6
4a8d27edb94d0bc379a2f6aa4ca607cc	k__Bacteria;p__Chloroflexota;c__Anaerolineae;o__Aggregatilineales;f__A4b;g__;s__	5
5146702d5ee0b3ea61e9b0c8c67965e9	k__Bacteria;p__Patescibacteria;c__Saccharimonadia;o__UBA4664;f__UBA4664;g__UBA4664;s__	3
f30b5d3e57dbf29d0b1b3b9400bb6d5f	k__Bacteria;p__Armatimonadota;c__CAIYQO01;o__WVXJ01;f__DTIZ01;g__DTIZ01;s__	3
a781bf754a03d760ecfcd9844b6029ac	k__Bacteria;p__Chloroflexota;c__Dehalococcoidia;o__DSTF01;f__WHTK01;g__WHTK01;s__WHTK01_sp009377745	6
9f4275fee719d2a7abf52b6cddb4a486	k__Bacteria;p__Proteobacteria;c__Alphaproteobacteria;o__Sphingomonadales;f__Sphingomonadaceae;g__Rhizorhabdus_483366;s__Rhizorhabdus_wittichii_A_483335	22
df80e28135ef15a5ef4d2adc355bf974	k__Bacteria	13
07b3e85efc8dced6fddf8e2459fec661	k__Bacteria;p__Gemmatimonadota;c__Gemmatimonadetes;o__Longimicrobiales;f__RSA9;g__RSA9;s__	8
40cbcdb050ecf771f19b1aa647fc86d8	k__Bacteria;p__Planctomycetota;c__Planctomycetia;o__Isosphaerales;f__Isosphaeraceae	22
3ad65a3aff7bde78867f2c89d3e387ee	k__Bacteria;p__Myxococcota_A_473307;c__UBA9160;o__SZUA_336;f__SZUA_336;g__SMWZ01;s__SMWZ01_sp004356455	8
cd8d3befd437e0c9de11ac3cb4acbc53	k__Bacteria;p__Proteobacteria;c__Alphaproteobacteria	14
98433b0a49ecb5ecc100ccdf38663011	k__Bacteria;p__Proteobacteria;c__Alphaproteobacteria;o__Geminicoccales;f__Geminicoccaceae	12
1cecaf3755a0ff9846eff77580edce01	k__Bacteria;p__Chloroflexota;c__Chloroflexia;o__Thermomicrobiales;f__Thermomicrobiaceae;g__Thermorudis;s__Thermorudis_peleae	10
2f3bae5bdcaa2ba15899e76dd7b053e6	k__Bacteria;p__Actinobacteriota;c__Acidimicrobiia_401430;o__Acidimicrobiales;f__JACDCH01;g__VFJN01;s__	7
e9313ec8bd874c3ee44de3a15abb974d	k__Bacteria;p__Acidobacteriota;c__Vicinamibacteria;o__Vicinamibacterales;f__UBA2999;g__WHSN01	21
b2ee07cb05b97b9a8a8524d84e50190d	k__Bacteria;p__Patescibacteria;c__Saccharimonadia;o__Saccharimonadales;f__UBA4665;g__PMNU01;s__	15
63e3f8d023d924d973cd6b47a88195fb	k__Bacteria	2
d12eacf1eea4279385ffd79578e7cf80	k__Bacteria;p__Proteobacteria;c__Alphaproteobacteria;o__Sphingomonadales;f__Sphingomonadaceae	21
7cfd8ea128c3d9fe20450aa42689302b	k__Bacteria;p__Verrucomicrobiota;c__Verrucomicrobiae;o__Opitutales;f__Opitutaceae;g__Lacunisphaera_756265	4
cd53bda79556a1ee55ad7abf494fe8c2	k__Bacteria;p__Chloroflexota;c__Chloroflexia;o__Thermomicrobiales;f__;g__;s__	11
d1f30e9c35772cd725775bce4f91fad3	k__Bacteria;p__Myxococcota_A_473307;c__Polyangia_463783;o__Polyangiales;f__SG8_38;g__;s__	14
56083f11846f589ec3d81ee4213fb4b8	k__Bacteria;p__Acidobacteriota;c__Vicinamibacteria;o__Vicinamibacterales;f__UBA2999;g__;s__	20
fc2696fc395171b1bad9ac13ddeb19e4	k__Bacteria;p__Acidobacteriota;c__Blastocatellia;o__UBA7656;f__UBA7656;g__QHVH01;s__QHVH01_sp003222245	20
3176fb725693401c9dbc56420686d699	k__Bacteria;p__Planctomycetota;c__Planctomycetia;o__Gemmatales;f__Gemmataceae;g__;s__	20
04d93df509dd37c5d9e6d60a7d3e1165	k__Bacteria;p__Chloroflexota;c__Chloroflexia;o__Chloroflexales_407288;f__Roseiflexaceae;g__Kouleothrix	20
56e55f5702e6085d7ce3ad548f876e90	k__Bacteria;p__Armatimonadota;c__Chthonomonadetes;o__Chthonomonadales;f__Chthonomonadaceae;g__Chthonomonas;s__	20
9c9cfb6a4f364ec3bd9c136e48776a9f	k__Bacteria;p__Bacteroidota;c__Bacteroidia;o__Chitinophagales;f__Chitinophagaceae_929731	20
ef6749a50c08e99a13cd304dafac39b2	k__Bacteria;p__Acidobacteriota;c__Acidobacteriae;o__Bryobacterales;f__Bryobacteraceae;g__Fen_178;s__Fen_178_sp003142355	9
9565083d2500da77cadcad35cf330a80	k__Bacteria;p__Verrucomicrobiota;c__Verrucomicrobiae;o__Verrucomicrobiales;f__Verrucomicrobiaceae;g__Phragmitibacter;s__Phragmitibacter_flavus	20
dc6d33d1512ed2bb6f26d1a38ed50724	k__Bacteria;p__Bacteroidota;c__Bacteroidia;o__Cytophagales;f__Cyclobacteriaceae_900466;g__ELB16_189;s__	8
adcc9ccec15b5ba47fc98a168c37f167	k__Bacteria;p__Acidobacteriota;c__Acidobacteriae;o__Acidobacteriales;f__SbA1;g__Sulfotelmatobacter;s__Sulfotelmatobacter_sp003166855	20
b8f1399604d1c623199463d66d8c76c3	k__Bacteria;p__Proteobacteria;c__Alphaproteobacteria;o__Reyranellales;f__;g__;s__	7
a5b19a1d16cc13295e665c9b1d4d9cb1	k__Bacteria;p__Gemmatimonadota;c__Gemmatimonadetes;o__Longimicrobiales;f__Longimicrobiaceae;g__Longimicrobium;s__Longimicrobium_terrae	20
4cf9228e13d867cb2430e5fef5760049	k__Bacteria;p__Acidobacteriota;c__Vicinamibacteria;o__Vicinamibacterales;f__;g__;s__	20
484d6e55008aed21405aa023494d2fdd	k__Bacteria;p__Actinobacteriota;c__Actinomycetia;o__Euzebyales;f__Egibacteraceae;g__WHTC01;s__WHTC01_sp009379795	5
5966b40e5ef99d03675734724e4c35d3	k__Bacteria;p__Bacteroidota;c__Bacteroidia;o__Bacteroidales	19
265e4c8a156195154a743bc0c8e5e080	k__Bacteria;p__Dormibacterota;c__Dormibacteria;o__Dormibacterales;f__Dormibacteraceae	9
d071add7ecb946b441562f8291bef3a9	k__Bacteria;p__Eisenbacteria;c__RBG_16_71_46;o__RBG_16_71_46;f__RBG_16_71_46;g__RBG_16_71_46;s__RBG_16_71_46_sp001780165	19
ba85f3ca217a307cf3f38836da0b07bf	k__Bacteria;p__Myxococcota_A_473307;c__Polyangia_463783;o__Polyangiales;f__Polyangiaceae;g__;s__	13
dee979f67f532c451bdb8d7546b7b013	k__Bacteria;p__Fibrobacterota;c__Fibrobacteria;o__Fibrobacterales;f__Fibrobacteraceae;g__;s__	14
3963adc0b31405e08e56faccfb68dd28	k__Bacteria;p__Proteobacteria;c__Gammaproteobacteria;o__Nevskiales;f__Nevskiaceae;g__Panacagrimonas;s__Panacagrimonas_perspica	5
597d6899d3701a555a240f1593999e57	k__Bacteria;p__Planctomycetota;c__Planctomycetia;o__Isosphaerales;f__Isosphaeraceae;g__Aquisphaera	13
d7d9bbffec43f08f95019378c1764d32	k__Bacteria;p__Planctomycetota;c__Planctomycetia;o__Gemmatales;f__Gemmataceae;g__Urbifossiella;s__Urbifossiella_sp003136315	10
6fefdae425725cd145786372b91a4d42	k__Bacteria;p__Actinobacteriota;c__UBA4738_401450;o__UBA4738;f__HRBIN12;g__AC_51;s__AC_51_sp005883885	11
6fe408c411c2e67d1565b61c4d3a162d	k__Bacteria;p__Chloroflexota;c__Anaerolineae;o__4572_78;f__J111;g__DSQQ01;s__DSQQ01_sp012032575	18
c28dea63c9b4a70993c5a6d3ed12b94b	k__Bacteria;p__Acidobacteriota;c__Vicinamibacteria;o__Vicinamibacterales;f__;g__;s__	18
6ea003c5b4aa92c60b37120099d08541	k__Bacteria;p__Proteobacteria;c__Alphaproteobacteria;o__Sphingomonadales;f__Sphingomonadaceae	18
4d42711d2c33a247d55dd759f743f33b	k__Bacteria;p__Chloroflexota;c__Anaerolineae;o__Aggregatilineales;f__A4b;g__GCA_2699585	18
f694acec10ace675867e80974dd4b38d	k__Bacteria;p__Bacteroidota;c__Bacteroidia;o__Bacteroidales;f__Muribaculaceae;g__Duncaniella;s__Duncaniella_freteri	18
dff75d79804589b247f127ba2235d250	k__Bacteria;p__Actinobacteriota;c__Acidimicrobiia_401430;o__Acidimicrobiales;f__AC_14;g__AC_14;s__AC_14_sp005888325	8
ef22adc0aae11b64ca934e0caa4ada24	k__Bacteria;p__Methylomirabilota;c__Methylomirabilia;o__Rokubacteriales;f__CSP1_6;g__UBA12499;s__	14
9cf5d32e3ac646a4a4ada8fcc97a6133	k__Bacteria;p__Proteobacteria;c__Alphaproteobacteria	18
8be0a17896049e5732a93dcbdde264d6	k__Bacteria	13
8805dce84f34c229dbf778bc42aae0e2	k__Bacteria;p__Chloroflexota;c__Chloroflexia;o__Chloroflexales_407288;f__Chloroflexaceae;g__JAAUTF01;s__JAAUTF01_sp012031775	10
7ae11363faaced912157c2e427aaed2d	k__Bacteria;p__Proteobacteria;c__Alphaproteobacteria;o__Rhodospirillales_505895	7
323104878f3db09d4f700741ce993999	k__Bacteria;p__Bacteroidota;c__Bacteroidia;o__AKYH767;f__B_17BO;g__UBA2475;s__UBA2475_sp002319075	4
152fc0f1565650be95380dd4eacb1db8	k__Bacteria;p__Actinobacteriota;c__Acidimicrobiia_401430;o__Acidimicrobiales	3
c523aa5e6e70723938f88414de4e541c	k__Bacteria;p__Bacteroidota;c__Bacteroidia;o__Cytophagales	2
f33f582d9f55222858f48cc131b989e5	k__Bacteria;p__Planctomycetota;c__Phycisphaerae;o__Phycisphaerales;f__UBA1924;g__;s__	12
aa09d1865e890b32e91722ef44dcc56c	k__Bacteria;p__Actinobacteriota;c__Acidimicrobiia_401430;o__Acidimicrobiales;f__SKKL01;g__Actinomarinicola;s__Actinomarinicola_tropica	10
b2f8220786c6156e492aaf0bec03004e	k__Bacteria;p__Acidobacteriota;c__Vicinamibacteria;o__Fen_336;f__Fen_336;g__WYBL01	17
c0817d4b21a670694f58359db79141cc	k__Bacteria;p__Actinobacteriota;c__Thermoleophilia;o__Gaiellales;f__Gaiellaceae;g__Palsa_739;s__Palsa_739_sp003139545	17
f8c5ae3da70f703baf4fa35a9d4cbf31	k__Bacteria;p__Proteobacteria;c__Gammaproteobacteria;o__Steroidobacterales;f__Steroidobacteraceae;g__;s__	17
4ff94fc2196f1dc4f3343215db7f1002	k__Bacteria;p__Acidobacteriota;c__Thermoanaerobaculia;o__UBA5704;f__UBA5704;g__;s__	17
aaf8dabe3061406a023d5595107c162e	k__Bacteria;p__Bacteroidota;c__Bacteroidia;o__Cytophagales;f__Cyclobacteriaceae_900466;g__Chryseolinea;s__Chryseolinea_serpens	4
28bb77d8b55480872c22b6af4edefb49	k__Bacteria;p__Acidobacteriota;c__Acidobacteriae;o__VXMN01;f__VXMN01;g__VXMN01;s__VXMN01_sp009841055	3
782519b09c321ce78f7bf882e7cc0aaa	k__Bacteria;p__Bacteroidota;c__Bacteroidia;o__Chitinophagales;f__Chitinophagaceae_966727	17
65f86de29e1ef7cf0ad4bebe0bb93b4b	k__Bacteria;p__Bacteroidota;c__Bacteroidia;o__Bacteroidales;f__Muribaculaceae;g__Muribaculum;s__Muribaculum_gordoncarteri	17
e896ed7df669ef2c3bfe704b9dbc19fe	k__Bacteria;p__Proteobacteria;c__Alphaproteobacteria;o__Rhizobiales_A_504705;f__Xanthobacteraceae_503485;g__Tardiphaga;s__Tardiphaga_robiniae	13
a9c723ce3d17156c37cc66efa0df26e0	k__Bacteria;p__Chloroflexota;c__Anaerolineae;o__Aggregatilineales;f__A4b;g__GCA_2699585	11
4b6a55adecfbe04cfcab44fbfae314c7	k__Bacteria;p__Chloroflexota;c__Chloroflexia;o__Thermomicrobiales;f__;g__;s__	12
69b7c6c70328e6e6513d336b4aab7fa2	k__Bacteria;p__Planctomycetota;c__Phycisphaerae;o__Tepidisphaerales;f__Tepidisphaeraceae;g__UBA2421;s__	12
41e2f42b56f7a5478916be0baae5559c	k__Bacteria;p__Acidobacteriota;c__Blastocatellia;o__Pyrinomonadales;f__Blastocatellaceae_430966	11
1ac77657619a045d1d4b9598d7bc3e3b	k__Bacteria;p__Acidobacteriota;c__Blastocatellia;o__Pyrinomonadales;f__Blastocatellaceae_430966;g__;s__	4
d4370a1759aced7f14dbc446964e7b6c	k__Bacteria;p__Proteobacteria;c__Alphaproteobacteria;o__Micavibrionales;f__Micavibrionaceae;g__UBA1573;s__	2
7965e5b1fa6982b4bce7b0acca51fe31	k__Bacteria;p__Chloroflexota;c__Chloroflexia	2
24487db44fe6025729d21f1f44a088c9	k__Bacteria;p__Armatimonadota;c__Chthonomonadetes;o__Chthonomonadales;f__Chthonomonadaceae;g__Chthonomonas;s__	10
a1dde833ad7182bce5ee4e9e0cf64199	k__Bacteria	3
ec31acbd6c52e482254cef42017cc658	k__Bacteria	3
456700fdc8c42aae4713707a0bcb587d	k__Bacteria;p__Chloroflexota;c__Chloroflexia;o__Chloroflexales_407288;f__Chloroflexaceae;g__Oscillochloris;s__	5
032382b0edc8036fb8e2d61e2fcd2dc8	k__Bacteria;p__Chloroflexota;c__Anaerolineae;o__Aggregatilineales;f__A4b;g__GCA_2699585	7
f13ff9ad40b27be75969505d5a44d9ce	k__Bacteria	5
8e9439d3a51cd1d7c6d5c112875ab349	k__Bacteria;p__Chloroflexota;c__Dehalococcoidia;o__FW602_bin16;f__FW602_bin16;g__FW602_bin16;s__FW602_bin16_sp004297765	16
ebe5ccac1d26fa1450419e34fc7e3d39	k__Bacteria;p__Bacteroidota;c__Bacteroidia;o__Cytophagales;f__Cyclobacteriaceae_900466;g__Chryseolinea;s__Chryseolinea_serpens	10
8da1ab0b4e742903fbf3b16971eeedb2	k__Bacteria;p__Chloroflexota;c__Anaerolineae;o__Caldilineales;f__Caldilineaceae;g__;s__	9
420c4eb81761396d0c33f0cd18afeb57	k__Bacteria;p__Proteobacteria;c__Alphaproteobacteria;o__Rhizobiales_A_504723;f__Aestuariivirgaceae;g__Aestuariivirga;s__Aestuariivirga_litoralis	7
bf904feb5bca92d3e6f6e80c8c3907a0	k__Bacteria;p__Methylomirabilota;c__Methylomirabilia;o__Rokubacteriales;f__;g__;s__	7
34fe50853c9d9a23e596a6824c248def	k__Bacteria;p__Proteobacteria;c__Alphaproteobacteria;o__Dongiales;f__Dongiaceae;g__Dongia_507335;s__Dongia_sp000620685	4
826109a3fb1043d619cf8ad0fc8335b7	k__Bacteria;p__Actinobacteriota;c__Acidimicrobiia_401430	9
5293da07d8e562f31efdc8c4c44d65de	k__Bacteria;p__Actinobacteriota;c__Thermoleophilia;o__Solirubrobacterales;f__Parviterribacteraceae;g__Parviterribacter;s__Parviterribacter_kavangonensis	16
0069d1a14030211684508633b7d582ac	k__Bacteria;p__Acidobacteriota;c__Acidobacteriae;o__Acidobacteriales;f__SbA1;g__Sulfotelmatobacter;s__Sulfotelmatobacter_sp003166855	16
9b60ca8511a48bf85642383386f4db08	k__Bacteria;p__Actinobacteriota;c__Thermoleophilia;o__Solirubrobacterales	16
3004fb519756b0fae8973bf7f50d85a7	k__Bacteria;p__Firmicutes_A;c__Clostridia_258483;o__Oscillospirales;f__Oscillospiraceae_88309;g__Faecousia;s__Faecousia_sp000434635	16
9ce58875692a8eed3c663db3650e482e	k__Bacteria;p__Gemmatimonadota;c__Gemmatimonadetes;o__Longimicrobiales;f__Longimicrobiaceae;g__Longimicrobium;s__Longimicrobium_terrae	8
2833913b73f264cfa764af7430f6b6df	k__Bacteria;p__Patescibacteria;c__Saccharimonadia;o__Saccharimonadales;f__OMJO01;g__OMJO01;s__OMJO01_sp900299395	4
485e02097d1e784efc3d40974fad45db	k__Bacteria;p__Patescibacteria;c__Doudnabacteria;o__UBA920;f__O2_02_FULL_48_8;g__O2_12_FULL_42_9;s__O2_12_FULL_42_9_sp001777665	3
0240046856dfa32264864b0cd387039e	k__Bacteria;p__Planctomycetota;c__Planctomycetia;o__Gemmatales;f__Gemmataceae;g__Fimbriiglobus;s__Fimbriiglobus_ruber	3
e9ea256fd5593277e5a3a3db56c444d1	k__Bacteria;p__Proteobacteria;c__Alphaproteobacteria;o__Sphingomonadales;f__Sphingomonadaceae;g__Sphingomicrobium_483265;s__Sphingomicrobium_edaphi	16
93d8af4fb2874813f8da1a514deef64f	k__Bacteria;p__Planctomycetota;c__Planctomycetia;o__Pirellulales;f__Pirellulaceae	16
47dbd56d5b6d92e76b712a7956a00510	k__Bacteria;p__Planctomycetota;c__Planctomycetia;o__Planctomycetales;f__Mal52;g__Symmachiella	11
71704e0329c5439727175b0909ee82d5	k__Bacteria;p__Elusimicrobiota;c__Elusimicrobia_984208;o__UBA1565;f__UBA9628;g__GWA2_66_18;s__GWA2_66_18_sp013044195	6
0949c440905fc4685a4e9283cc1586b9	k__Bacteria;p__Acidobacteriota;c__UBA6911;o__UBA6911;f__UBA6911;g__Gp18_AA60;s__	6
c62af635f3c49ac32cdb14f4dc0a833f	k__Bacteria;p__Chloroflexota;c__Anaerolineae;o__Caldilineales;f__Caldilineaceae;g__;s__	3
99fe3d1d13f1e4c72a1a560476f66d58	k__Bacteria;p__Actinobacteriota;c__UBA4738_401450;o__UBA4738;f__HRBIN12;g__DSJA01;s__DSJA01_sp011054185	3
e2a51747551ba6544b7ee4b08da34ef1	k__Bacteria;p__Proteobacteria;c__Alphaproteobacteria;o__Rhizobiales_A_504705;f__Xanthobacteraceae_503485;g__Tardiphaga;s__Tardiphaga_robiniae	15
8b77160f0833f8469b12bf539fbfae2f	k__Bacteria;p__Actinobacteriota;c__Acidimicrobiia_401430;o__Acidimicrobiales;f__Acidimicrobiaceae_401414;g__Aciditerrimonas	15
646874f02003aa974b0edf877b757fcd	k__Bacteria;p__Myxococcota_A_473307;c__Polyangia_463783;o__Polyangiales;f__Polyangiaceae;g__Polyangium;s__	15
822881cca69a5418408222dda24974ee	k__Bacteria;p__Planctomycetota;c__Planctomycetia;o__Gemmatales;f__Gemmataceae;g__;s__	15
df78c608cb2a2a1e75ac2c34a1d6b124	k__Bacteria;p__Proteobacteria;c__Alphaproteobacteria;o__Caulobacterales;f__Caulobacteraceae;g__;s__	15
f670217a77554ba6eaba3ee600d6d734	k__Bacteria;p__Planctomycetota;c__Planctomycetia;o__Pirellulales;f__UBA1268	7
907c62be487fe171c0579a4bd49a51fb	k__Bacteria;p__Actinobacteriota;c__Acidimicrobiia_401430;o__Acidimicrobiales	15
4b91d7b5fb1eddd6f9540d6fe121850e	k__Bacteria	4
123bc105b17b3235a889947da9ed30f9	k__Bacteria;p__Myxococcota_A_473307;c__Polyangia_463783;o__Haliangiales_463188;f__Haliangiaceae_463188;g__Haliangium_463188;s__Haliangium_ochraceum	15
b05cee2d40a9b2f76f36d9b4264c7e75	k__Bacteria;p__Actinobacteriota;c__Thermoleophilia;o__Solirubrobacterales	15
f6f1e36e7afd97c2399d06d56e346b3c	k__Bacteria;p__Proteobacteria;c__Alphaproteobacteria;o__Rhizobiales_A_501396;f__Rhizobiaceae_A_499470	15
3c4e946333838ec4b225301bb05f97da	k__Bacteria;p__Actinobacteriota;c__Actinomycetia;o__Mycobacteriales	15
16af2d9f0c1ed2e298772d2a335453ad	k__Bacteria;p__Planctomycetota;c__Planctomycetia;o__Gemmatales;f__Gemmataceae;g__;s__	15
c07367f1afd0bf4270114763ecaab932	k__Bacteria;p__Bacteroidota;c__Bacteroidia;o__Bacteroidales;f__Bacteroidaceae	15
2f78ad0d9281c38f9228fd76f34409a8	k__Bacteria;p__Actinobacteriota;c__Thermoleophilia;o__Gaiellales;f__Gaiellaceae	15
0643e14f5c8c00368a9e71df372e5e1b	k__Bacteria;p__Proteobacteria;c__Alphaproteobacteria;o__Acetobacterales;f__Acetobacteraceae;g__Roseomonas_B;s__	13
46ab4be92690d35620702bb4def587b2	k__Bacteria;p__Actinobacteriota;c__Acidimicrobiia_401430;o__Acidimicrobiales;f__CAIXPF01;g__WHTX01;s__WHTX01_sp009377505	9
5c9c27d4af7a6b6ba65f86336a96265f	k__Bacteria;p__Proteobacteria;c__Alphaproteobacteria;o__Reyranellales;f__Reyranellaceae;g__;s__	8
e6767284b94e258c4cd02770304eabf3	k__Bacteria;p__Proteobacteria;c__Gammaproteobacteria;o__Burkholderiales_597441;f__SG8_41;g__UBA5216;s__UBA5216_sp902825845	15
943c6777a8ad32696e0fea71d1dfadaa	k__Bacteria;p__Planctomycetota;c__Planctomycetia;o__Isosphaerales;f__Isosphaeraceae;g__Aquisphaera	15
975a50344ff12430375e7a47ad4eb655	k__Bacteria;p__Planctomycetota;c__Planctomycetia;o__Pirellulales;f__Pirellulaceae	11
3e8fc32aec15a2a36c800946601984c5	k__Bacteria;p__Desulfobacterota_G_459544;c__SM23_61;o__SM23_61;f__SM23_61;g__SM23_61;s__	8
48fa5cf56841d006fd12ff033396de9d	k__Bacteria;p__Planctomycetota;c__Planctomycetia;o__Pirellulales;f__Pirellulaceae;g__Pirellula_B_754535;s__Pirellula_staleyi	8
40eb3d4779a1c13321932ba8f3290b21	k__Bacteria	7
3fcab68851f18e38be4f934b30288c38	k__Bacteria;p__Actinobacteriota;c__Thermoleophilia;o__Miltoncostaeales;f__Miltoncostaeaceae;g__SYFI01;s__SYFI01_sp009694365	9
bd74fa6907da1331df906a82f07daf05	k__Bacteria	5
6712c46af63feb43b2f8f9283e12dd59	k__Bacteria;p__Proteobacteria;c__Alphaproteobacteria;o__Acetobacterales;f__Acetobacteraceae;g__Roseococcus;s__Roseococcus_flocculans	4
c14fc658b807cec386555dac097f0b7d	k__Bacteria;p__Acidobacteriota;c__Vicinamibacteria;o__Vicinamibacterales;f__UBA2999;g__;s__	14
5486370693896ba74086e430383a59fa	k__Bacteria;p__Actinobacteriota;c__Thermoleophilia;o__Solirubrobacterales;f__;g__;s__	14
c71217ff4afc407b9ea574976dc35ad0	k__Bacteria;p__Planctomycetota;c__Planctomycetia;o__Gemmatales;f__Gemmataceae;g__;s__	14
5e0b75a999fc5a7ab596b96ce122caa5	k__Bacteria;p__Acidobacteriota;c__Blastocatellia;o__Pyrinomonadales;f__Arenimicrobiaceae_433872;g__Brevitalea	14
03bdfaf99f3e79e9db6c84d6a2ac605c	k__Bacteria;p__Bdellovibrionota_E;c__Bdellovibrionia_A_473294;o__Bdellovibrionales;f__SG_bin7;g__SG_bin7;s__SG_bin7_sp002083485	11
7d271e5ce881e99b0c4b72f102095c1f	k__Bacteria;p__Bacteroidota;c__Bacteroidia;o__;f__;g__;s__	8
475f9ae0a19cfcbbcac7618b91a38dd9	k__Bacteria;p__Proteobacteria;c__Gammaproteobacteria;o__Steroidobacterales;f__Steroidobacteraceae;g__;s__	7
f28e7a3f2ef9c6a700f643b6a9eda1bc	k__Bacteria;p__Verrucomicrobiota;c__Verrucomicrobiae;o__Chthoniobacterales;f__Chthoniobacteraceae;g__VFJQ01;s__VFJQ01_sp009885995	6
9ad6d9a1bbeda563f5cfca5fac45fe5b	k__Bacteria;p__Planctomycetota;c__Phycisphaerae;o__Tepidisphaerales;f__Tepidisphaeraceae;g__UBA2421;s__UBA2421_sp002343075	3
f8a50df55b91c1297a3d69cb884d2333	k__Bacteria;p__Proteobacteria;c__Alphaproteobacteria;o__Sphingomonadales;f__Sphingomonadaceae;g__Sphingomonas_L_486704	14
e269930c3a5ac59efcc352844eb6701a	k__Bacteria;p__Proteobacteria;c__Alphaproteobacteria;o__Sphingomonadales;f__Sphingomonadaceae;g__Sphingomonas_E_483381;s__Sphingomonas_E_483381_fennica	14
3e0fd2ffcd7b1a9591e2ea29002a1568	k__Bacteria;p__Bacteroidota;c__Bacteroidia;o__Bacteroidales;f__Bacteroidaceae;g__Prevotella;s__Prevotella_copri	14
d07666a2ea8aa63e4221c6cc64062b37	k__Bacteria;p__Bacteroidota;c__Bacteroidia;o__Bacteroidales;f__Muribaculaceae;g__UBA7173;s__UBA7173_sp002491305	14
fb69cb0515f86a3928aa8722901f8326	k__Bacteria;p__Bacteroidota;c__Bacteroidia;o__Bacteroidales;f__Muribaculaceae;g__Paramuribaculum;s__Paramuribaculum_intestinale	14
d7b13f01f35a66d08cd83c626cb3b695	k__Bacteria;p__Bacteroidota;c__Bacteroidia;o__Chitinophagales;f__Chitinophagaceae_966727;g__Flavihumibacter;s__	10
76605f6ce011b26fffcb5539231c9ddd	k__Bacteria;p__Bdellovibrionota_E;c__Oligoflexia;o__Oligoflexales;f__Bin106;g__Bin106;s__Bin106_sp002238945	7
95bf4a129945ce6b6d8a54e6fb2c1716	k__Bacteria;p__Planctomycetota;c__Planctomycetia;o__Planctomycetales;f__Planctomycetaceae	14
2f7b904ed95eac51ba104705b603a516	k__Bacteria;p__Planctomycetota	5
c8675a2dba3846e9add41b286fa8f2d9	k__Bacteria;p__Actinobacteriota	14
bce33addc919d311f0cdbcdbced8131f	k__Bacteria;p__Bacteroidota;c__Bacteroidia;o__Cytophagales;f__Cyclobacteriaceae_900752;g__Imperialibacter	14
ee7663a6cea1bae5d95cfa9c322024fd	k__Bacteria;p__Acidobacteriota;c__Acidobacteriae;o__Acidobacteriales;f__SbA1;g__Sulfotelmatobacter;s__Sulfotelmatobacter_sp003166855	14
c85c9b5ddcbf2a2f10a3b8186208b9c7	k__Bacteria;p__Verrucomicrobiota;c__Verrucomicrobiae;o__Chthoniobacterales;f__Chthoniobacteraceae;g__VFJQ01;s__VFJQ01_sp009885995	7
0b9c449c3605a4da2995e10caeb52e0d	k__Bacteria;p__Chloroflexota;c__Anaerolineae;o__Anaerolineales;f__UBA6663;g__SpSt_583;s__SpSt_583_sp011367385	7
11efc6f075086707fc8c91032791f6e8	k__Bacteria;p__Planctomycetota;c__Phycisphaerae;o__Tepidisphaerales;f__Tepidisphaeraceae;g__UBA2421;s__	3
6c174d6dd61073f263a94f452960c5bb	k__Bacteria;p__Acidobacteriota;c__Blastocatellia;o__UBA7656;f__UBA7656;g__QHVH01;s__QHVH01_sp003222245	3
86d2e96e655d99de0ad1854990459737	k__Bacteria;p__Planctomycetota;c__UBA1135;o__UBA1135;f__UBA1135	3
b9af570bc6f22a2806f0f7b404a808bc	k__Bacteria;p__Myxococcota_A_473307;c__Polyangia_463783;o__Polyangiales	4
24046dad683aa440c50545e93ba51228	k__Bacteria;p__Planctomycetota;c__Planctomycetia;o__Gemmatales;f__Gemmataceae	6
c51388d226bb9308e16ded9f66768726	k__Bacteria;p__Actinobacteriota;c__Actinomycetia;o__Mycobacteriales	5
25018ea7d4e68948679bed4896b3f548	k__Bacteria;p__Gemmatimonadota;c__Gemmatimonadetes;o__Gemmatimonadales;f__Gemmatimonadaceae	13
3b282d59264481f4ed86d34ca5f4e96f	k__Bacteria;p__Proteobacteria;c__Gammaproteobacteria;o__Xanthomonadales_616012;f__Xanthomonadaceae_616012;g__Chiayiivirga;s__Chiayiivirga_flava	13
52b947349d5f16cde73c64c59989687e	k__Bacteria;p__Proteobacteria;c__Alphaproteobacteria;o__Caulobacterales;f__Caulobacteraceae	13
82d3f948e48354801c250cd7cc2ceb98	k__Bacteria;p__Chloroflexota;c__Limnocylindria;o__;f__;g__;s__	9
23232044a7128b92761375187da0eac8	k__Bacteria;p__Bacteroidota;c__Bacteroidia;o__Chitinophagales;f__Saprospiraceae;g__OLB9;s__OLB9_sp001567255	7
fd253a307eb7c952f86bae3ea45450a1	k__Bacteria;p__Proteobacteria;c__Alphaproteobacteria;o__Rhodobacterales;f__Rhodobacteraceae;g__Albimonas;s__Albimonas_pacifica	7
6a40a9698174d74d2b5821f1976afb25	k__Bacteria;p__Proteobacteria;c__Alphaproteobacteria;o__Rhizobiales_A_502244;f__Methylopilaceae_502244;g__Ga0077545;s__Ga0077545_sp003347645	13
f93caf6897211e99d9c0998f156063df	k__Bacteria;p__Planctomycetota;c__Phycisphaerae;o__Tepidisphaerales;f__Tepidisphaeraceae;g__UBA2421;s__	4
707b09645c77bc996cd47b7bd2a47b79	k__Bacteria;p__Bacteroidota;c__Bacteroidia;o__Bacteroidales;f__Muribaculaceae;g__CAG_873;s__CAG_873_sp011959565	13
2ef120d7c4a0d4fff20a1d14a42314cc	k__Bacteria;p__Desulfobacterota_B;c__Binatia;o__Bin18;f__;g__;s__	8
987b86365cedb3d903f341d24a516f6a	k__Bacteria;p__Bacteroidota;c__Bacteroidia;o__Chitinophagales;f__Chitinophagaceae_966727;g__Terrimonas_940442;s__	7
5b99f86cb0772544a782a7dbcd4dc861	k__Bacteria;p__Bacteroidota;c__Bacteroidia;o__Chitinophagales;f__Chitinophagaceae_966727;g__Gynurincola;s__	6
73caa6dccc4765d4af80af983772d84d	k__Bacteria;p__Proteobacteria;c__Alphaproteobacteria;o__Rs_D84_512864;f__;g__;s__	5
81163027858c60316d63155107e172f4	k__Bacteria;p__Bdellovibrionota_E;c__Bdellovibrionia_A_473294;o__Bdellovibrionales;f__Bdellovibrionaceae;g__Bdellovibrio;s__Bdellovibrio_bacteriovorus_E	5
9af0fc07b02f5239cb8d3dd23944afb0	k__Bacteria	13
a236305890b510846b6f184cd1c661ff	k__Bacteria;p__Acidobacteriota;c__Vicinamibacteria;o__Vicinamibacterales	13
b14595bed11e97453e3619131a391cbc	k__Bacteria;p__Myxococcota_A_473307;c__Polyangia_463783;o__Polyangiales;f__Polyangiaceae;g__;s__	13
5d61b84a455b712258901f8027063aac	k__Bacteria;p__Planctomycetota;c__Phycisphaerae;o__Phycisphaerales;f__SM1A02;g__CAADGA01	13
c6e17af4f0dd31e32494e91d4995a466	k__Bacteria;p__Acidobacteriota;c__Vicinamibacteria;o__Vicinamibacterales;f__UBA2999;g__WHSN01	13
47cfe10e3c5a727a67a83bc6a49b6b74	k__Bacteria;p__Planctomycetota;c__Planctomycetia;o__Gemmatales;f__Gemmataceae;g__;s__	13
5782af285a50eeccd306ac159b1cc2dc	k__Bacteria;p__Proteobacteria;c__Alphaproteobacteria;o__Caulobacterales;f__Caulobacteraceae;g__Asticcacaulis;s__	7
7059dc3a96384b9384964766f85ea20a	k__Bacteria;p__Myxococcota_A_473307;c__Polyangia_463783;o__Polyangiales;f__SLQV01;g__SLQV01;s__	5
0c8d6c4b54183a073f9bfcb910ff2e9d	k__Bacteria;p__Verrucomicrobiota;c__Verrucomicrobiae;o__Pedosphaerales;f__Pedosphaeraceae;g__Pedosphaera;s__Pedosphaera_parvula	4
a6735af4eb6bf3579fc379ff4514c11b	k__Bacteria;p__Actinobacteriota;c__Thermoleophilia;o__Solirubrobacterales;f__;g__;s__	4
0e9e6c5d981a9a4101aace8d450a60fc	k__Bacteria;p__Planctomycetota;c__Planctomycetia;o__Gemmatales;f__Gemmataceae	3
d9c573aeab04d921929480549cbf09ee	k__Bacteria;p__Chloroflexota;c__Anaerolineae;o__Aggregatilineales;f__A4b;g__GCA_2699585;s__GCA_2699585_sp002699585	5
a9914254407921c0a6fddc5e44b5bb6d	k__Bacteria;p__Bacteroidota;c__Bacteroidia;o__Flavobacteriales_877923;f__Crocinitomicaceae;g__Fluviicola;s__Fluviicola_riflensis	3
9ed61c31a44dd869fc2537f4b2d40193	k__Bacteria	12
7d22d8f81e134ce0e1447b66064f29f8	k__Bacteria;p__Bacteroidota;c__Bacteroidia;o__Flavobacteriales_877923;f__Flavobacteriaceae;g__Flavobacterium	12
05e01cfe4a13687ba7fb411f32bd8e63	k__Bacteria;p__Bdellovibrionota_E;c__Bacteriovoracia;o__Bacteriovoracales;f__Peredibacteraceae;g__Peredibacter;s__Peredibacter_starrii	12
ee9c7eb50a047d5e35addb02476422fc	k__Bacteria;p__Proteobacteria;c__Alphaproteobacteria;o__Rhizobiales_A_501396;f__Rhizobiaceae_A_499470;g__Phyllobacterium_498581;s__Phyllobacterium_catacumbae	12
e8bd117552f7f2cf9527ccd48064ace7	k__Bacteria;p__Gemmatimonadota;c__Gemmatimonadetes;o__Longimicrobiales;f__Longimicrobiaceae;g__Longimicrobium;s__Longimicrobium_terrae	12
0b4fa2577f3c39c7a80608c2bcec4dd4	k__Bacteria;p__Actinobacteriota;c__Thermoleophilia;o__Gaiellales;f__Gaiellaceae;g__Palsa_739;s__Palsa_739_sp003139545	12
c88e62ea9ae6a995f9f734b41662726a	k__Bacteria;p__Elusimicrobiota;c__Elusimicrobia_984208;o__UBA1565;f__UBA9628;g__GWA2_66_18;s__GWA2_66_18_sp013044195	9
7a07a2e4b4dc20ef06f4eb8cbbd74649	k__Bacteria;p__Acidobacteriota;c__Acidobacteriae	12
dd11fe25bfbb9874bbec3c0a04494186	k__Bacteria;p__Methylomirabilota;c__Methylomirabilia;o__Rokubacteriales;f__CSP1_6;g__UBA12499;s__	5
8475236730e6d6556058a553f5ac7cda	k__Bacteria	7
357009b15eaacf936a212a3fd455d8ad	k__Bacteria;p__Planctomycetota;c__Planctomycetia;o__Pirellulales;f__Pirellulaceae;g__;s__	12
ebac67d35cda3ec3597193ddaeec1964	k__Bacteria;p__Planctomycetota;c__Phycisphaerae;o__Phycisphaerales;f__SM1A02;g__F1_140_MAGs142;s__	12
2ae5d68db68f2db8254f934e0a79f38e	k__Bacteria;p__Proteobacteria;c__Alphaproteobacteria;o__Rhizobiales_A_501582;f__Pleomorphomonadaceae;g__Oharaeibacter	12
3d7cbef17e38c12ccd0efeff8d49c17a	k__Bacteria;p__Gemmatimonadota;c__Gemmatimonadetes;o__Gemmatimonadales;f__Gemmatimonadaceae	12
b33510f8d6f7b7604d9a2195e1fc7ab4	k__Bacteria;p__Gemmatimonadota;c__Gemmatimonadetes;o__Gemmatimonadales;f__Gemmatimonadaceae	12
a4196d3ed27110c4c0f0bec30f30ddf7	k__Bacteria;p__Bdellovibrionota_E;c__Bdellovibrionia_A_473294;o__Bdellovibrionales;f__SG_bin7;g__SG_bin7;s__SG_bin7_sp002083485	6
6398c6a1444e9fbe0a4ef661dc68a479	k__Bacteria;p__Proteobacteria;c__Gammaproteobacteria;o__Burkholderiales_595427;f__Burkholderiaceae_A_595427	5
ed91b8dfe2eea1181c8e9bf73a248728	k__Bacteria;p__Planctomycetota;c__Planctomycetia;o__Gemmatales;f__Gemmataceae;g__;s__	5
f35d4b64aeaccea9a5d05019ad37c086	k__Bacteria;p__Actinobacteriota;c__Thermoleophilia;o__Gaiellales;f__Gaiellaceae;g__Palsa_739;s__Palsa_739_sp003139545	5
3f47a1c4a69385dd8426c2a7b93cc68b	k__Bacteria;p__Verrucomicrobiota;c__Verrucomicrobiae;o__Pedosphaerales;f__J093;g__;s__	5
237fddbeb4cc0d415491f9edb53379a8	k__Bacteria;p__Chloroflexota;c__Anaerolineae;o__Aggregatilineales;f__J027;g__JAAUUD01;s__JAAUUD01_sp012031655	5
a1810bbd2e17409a7a7ed636dc5a09a8	k__Bacteria;p__Planctomycetota;c__Planctomycetia;o__Isosphaerales;f__Isosphaeraceae;g__Aquisphaera	12
58f391c1a6a39b66a0e1a398286169bd	k__Bacteria	12
6b6a7a4a532540d3401a4d23e9b22636	k__Bacteria;p__Acidobacteriota;c__Blastocatellia;o__Pyrinomonadales;f__Arenimicrobiaceae_433911;g__Arenimicrobium;s__Arenimicrobium_luteum	5
6fa08b828fd5096f7aed9ad4c952ae05	k__Bacteria;p__Chloroflexota;c__Anaerolineae;o__Anaerolineales;f__UBA6663;g__SpSt_583	4
fa262a2d1285403560f3670d6ab40a8e	k__Bacteria;p__Chloroflexota;c__Anaerolineae;o__Aggregatilineales;f__A4b	4
7e1e21bf1f0b5eb7320d4bfce754301f	k__Bacteria	2
a373cd16588af929b96e509ca9602fbc	k__Bacteria;p__Planctomycetota;c__Planctomycetia;o__Gemmatales;f__Gemmataceae	11
cf424184d9e0ce61c9a0a07d07e9e4cf	k__Bacteria;p__Proteobacteria;c__Gammaproteobacteria;o__Pseudomonadales_650611;f__Pseudomonadaceae	11
db494eca8cb8cfd480886b1f817941b1	k__Bacteria;p__Chloroflexota;c__Chloroflexia;o__Thermomicrobiales;f__;g__;s__	11
e1029b745cffbf78f7e270c520f28a17	k__Bacteria;p__Chloroflexota;c__Anaerolineae;o__4572_78;f__J111;g__DSQQ01	11
fc58bed74727d22a9e6d8cdac6472082	k__Bacteria;p__Firmicutes_D;c__Bacilli;o__Bacillales_B_310392;f__Bacillaceae_G_310392;g__Bacillus_A	11
8ff74d556c36d0ec01db0bea5866a1da	k__Bacteria;p__Proteobacteria;c__Gammaproteobacteria;o__Burkholderiales_592524;f__Burkholderiaceae_A_580492;g__Pararobbsia_580413;s__Pararobbsia_silviterrae	11
b59ad794a27c7a419b4eab09f98212de	k__Bacteria;p__Bacteroidota;c__Bacteroidia;o__Flavobacteriales_877923;f__Flavobacteriaceae;g__Flavobacterium;s__Flavobacterium_caeni	5
bce7fb449adfacea6bc7e09d3e95f052	k__Bacteria;p__Fibrobacterota;c__Fibrobacteria;o__Fibrobacterales;f__Fibrobacteraceae;g__;s__	4
bc8155e32debc7bcce1e6f310f61aa2d	k__Bacteria;p__Verrucomicrobiota;c__Verrucomicrobiae;o__Opitutales;f__Opitutaceae;g__IMCC26134_A;s__	11
aa5c3f9fae88428628a9e3bdce93036f	k__Bacteria;p__Acidobacteriota;c__Blastocatellia;o__Pyrinomonadales;f__Blastocatellaceae_430966	11
6b98865894c5d1f7af585ee4f6be74f1	k__Bacteria;p__Bacteroidota;c__Bacteroidia;o__Bacteroidales;f__Muribaculaceae;g__Duncaniella;s__Duncaniella_sp001689575	11
f4233baf828d246c31fa84ceb04ed33c	k__Bacteria;p__Gemmatimonadota;c__Gemmatimonadetes;o__Gemmatimonadales;f__GWC2_71_9;g__HRBIN33;s__HRBIN33_sp002923375	11
8c12aed7893b917237bf513b308a6f54	k__Bacteria;p__Armatimonadota;c__Fimbriimonadia;o__Fimbriimonadales;f__Fimbriimonadaceae;g__55_13;s__55_13_sp001898035	11
516a4545e7208e74459491ba71a9ec10	k__Bacteria;p__Proteobacteria;c__Gammaproteobacteria;o__Pseudomonadales_660879;f__Moraxellaceae;g__Acinetobacter	11
0e79f30d147ec784c96bb923a17a5ef0	k__Bacteria;p__Verrucomicrobiota;c__Verrucomicrobiae;o__Chthoniobacterales;f__Terrimicrobiaceae;g__Terrimicrobium;s__Terrimicrobium_sacchariphilum	11
9c51577ccd3193ac517dbb746abdac08	k__Bacteria;p__Bacteroidota;c__Bacteroidia;o__Bacteroidales;f__Bacteroidaceae;g__Bacteroides_H;s__Bacteroides_H_massiliensis	9
6499bb2cc18b253e277adbc97c95db11	k__Bacteria;p__Planctomycetota;c__Phycisphaerae;o__Phycisphaerales;f__SM1A02;g__UBA966	7
65666bc68c0a98e171dc8f5205b28f41	k__Bacteria;p__Myxococcota_A_473307;c__Polyangia_463783;o__Polyangiales;f__Polyangiaceae	6
ef1515c713dbde85ec8d113190717144	k__Bacteria;p__Proteobacteria;c__Gammaproteobacteria;o__Burkholderiales_592524;f__Burkholderiaceae_A_574758;g__Pseudoduganella;s__Pseudoduganella_lurida	6
123f9caa4667b6f4bcd989145c0ac9e2	k__Bacteria;p__Bdellovibrionota_E;c__Bdellovibrionia_A_473294;o__Bdellovibrionales;f__Bdellovibrionaceae;g__Bdellovibrio;s__Bdellovibrio_bacteriovorus_E	5
c31b0c37d79294c844c90583bc59609d	k__Bacteria;p__Bdellovibrionota_E;c__Bdellovibrionia_A_470743;o__UBA1018;f__UBA1018;g__GWA1_52_35;s__GWA1_52_35_sp001769805	6
cb1c089f5762b1c640a2c416740514b6	k__Bacteria;p__Chloroflexota;c__Anaerolineae;o__Anaerolineales;f__UBA6663;g__SpSt_583;s__SpSt_583_sp011367385	11
f16869fdb78dba150214b461c0ee1947	k__Bacteria;p__Proteobacteria;c__Alphaproteobacteria;o__Sphingomonadales;f__Sphingomonadaceae;g__Sphingomicrobium_483265	11
b9dd3227a3d1dc855d1ca9951f3a504a	k__Bacteria;p__Planctomycetota;c__Phycisphaerae;o__Tepidisphaerales;f__Tepidisphaeraceae;g__UBA2421;s__	11
e2128bcbed87e1b86edfe5dcc5df22d3	k__Bacteria;p__Verrucomicrobiota;c__Verrucomicrobiae;o__Pedosphaerales;f__Pedosphaeraceae;g__Pedosphaera;s__Pedosphaera_parvula	11
713a656de0e6211cfb5293ec04ddf4cf	k__Bacteria;p__Bacteroidota;c__Bacteroidia;o__Chitinophagales;f__LD1;g__UBA7692;s__UBA7692_sp001897535	6
99a33a158eabb75e9a03bc5522ceab03	k__Bacteria;p__Chloroflexota;c__Chloroflexia;o__Chloroflexales_407288;f__Chloroflexaceae	5
d01603c31e66f76defa4f3f0d95b8ea1	k__Bacteria;p__Chloroflexota;c__Anaerolineae;o__Ardenticatenales;f__Ardenticatenaceae;g__Ardenticatena;s__	5
9ea62bbbf89cf6e6fbf4fed08b5c44e9	k__Bacteria;p__Acidobacteriota;c__Acidobacteriae;o__Acidobacteriales;f__Gp1_AA117;g__Gp1_AA17;s__Gp1_AA17_sp003223515	5
a3983e63a8e171dbe109bed3203f3cc4	k__Bacteria;p__Planctomycetota;c__Phycisphaerae;o__Phycisphaerales;f__UBA1924;g__;s__	4
4f5c4355d1bac8ee1564df1826d273b5	k__Bacteria;p__Patescibacteria;c__Saccharimonadia;o__Saccharimonadales;f__SZUA_47;g__SZUA_47;s__	4
ad8ff74d8d462d1041a0e3486fa832b8	k__Bacteria;p__Proteobacteria;c__Alphaproteobacteria;o__Sphingomonadales;f__Sphingomonadaceae	4
7fb1a9b04fa4407bebfdf9585a6106c4	k__Bacteria;p__Acidobacteriota;c__Vicinamibacteria;o__Fen_336;f__Fen_336;g__WYBL01;s__WYBL01_sp011526565	6
67221d5d9eb16d00f5ce3078961f28cb	k__Bacteria;p__Chloroflexota;c__Dehalococcoidia;o__UBA2979;f__UBA2979;g__;s__	3
e9c15ca5b9392b720b7a3826434cb4d8	k__Bacteria	2
f78f5c0e1f2d501f3cebd4acbf09a899	k__Bacteria;p__Planctomycetota;c__Phycisphaerae;o__Phycisphaerales;f__SM1A02;g__F1_140_MAGs142;s__	4
e131318c083ed745dfc55aefde7c7d66	k__Bacteria;p__Proteobacteria;c__Alphaproteobacteria;o__Acetobacterales;f__Acetobacteraceae;g__Belnapia;s__	10
fdd1d4c8a1be38f217209cb801ffdd79	k__Bacteria;p__Acidobacteriota;c__Blastocatellia;o__;f__;g__;s__	10
2b287d146ea3845f990035c78d3159e6	k__Bacteria;p__Actinobacteriota;c__Actinomycetia;o__Mycobacteriales;f__Micromonosporaceae;g__Micromonospora_H_372070;s__	10
ac2271eee5372287183565a66b592d0f	k__Bacteria;p__Proteobacteria;c__Alphaproteobacteria	10
abfc55f6badb35a4c7e43dedd0fabd0e	k__Bacteria;p__Chloroflexota;c__Dehalococcoidia;o__UBA2979;f__UBA2979;g__VXMT01;s__VXMT01_sp009840945	4
86022fd00d849b15ebdab9116f4b8549	k__Bacteria;p__Verrucomicrobiota;c__Verrucomicrobiae;o__Palsa_1439;f__Palsa_1439;g__DRVI01;s__DRVI01_sp011374075	3
1481e3add21d28fda5f68184622781ee	k__Bacteria;p__Chloroflexota;c__Chloroflexia;o__Chloroflexales_407288;f__Roseiflexaceae;g__SDU3_3;s__SDU3_3_sp009268125	3
31b6b3864199b9cffabedce8e5209b44	k__Bacteria;p__Bacteroidota;c__Bacteroidia;o__Cytophagales;f__Cyclobacteriaceae_900466;g__ELB16_189;s__ELB16_189_sp001567185	10
ef0dcced27672deeaf75c71b73210ef5	k__Bacteria;p__Firmicutes_A;c__Clostridia_258483;o__Oscillospirales;f__Oscillospiraceae_88309;g__Faecousia;s__Faecousia_sp000434635	10
928a6ba7e927af035606b00ee20fdd73	k__Bacteria;p__Armatimonadota;c__Armatimonadia;o__Armatimonadales;f__Armatimonadaceae;g__Armatimonas	10
85830f535e11ddb234db9b28bc8f9b7a	k__Bacteria;p__Gemmatimonadota;c__Gemmatimonadetes;o__Gemmatimonadales;f__Gemmatimonadaceae	10
204e141ad8d02eb109b7e64f1a5deb5d	k__Bacteria;p__Actinobacteriota;c__Actinomycetia;o__Mycobacteriales;f__Pseudonocardiaceae;g__Amycolatopsis_D_380830	10
0205ffb8e09a1bb53f16e6569ea93d44	k__Bacteria	10
41257eac7e2e0679e46b3405a60f98af	k__Bacteria;p__Verrucomicrobiota;c__Verrucomicrobiae;o__Verrucomicrobiales;f__Verrucomicrobiaceae;g__Prosthecobacter;s__	10
363f2daa73896d6f2f9bfa5ae72d9bbb	k__Bacteria;p__Desulfobacterota_B;c__Binatia;o__UBA9968;f__UBA9968;g__DP_1;s__DP_1_sp005879605	10
6a0406722b6ba9780e9cf53e61b1049b	k__Bacteria;p__Bacteroidota;c__Bacteroidia;o__AKYH767;f__B_17BO;g__UBA2475;s__UBA2475_sp002319075	10
ee8aa0122fdc2e99e33c1f5bd339f29a	k__Bacteria;p__Proteobacteria;c__Gammaproteobacteria;o__Burkholderiales_597441	10
ffdb2fa4092f992163d601f2217c4061	k__Bacteria;p__Desulfobacterota_B;c__Binatia;o__Bin18;f__Bin18;g__JABFSC01;s__	10
7f8f3adb9e7a16cd010b870dd337e51a	k__Bacteria;p__Armatimonadota;c__Armatimonadia;o__Armatimonadales;f__Armatimonadaceae;g__Armatimonas;s__Armatimonas_rosea	10
5f5da4222d5aab187bcafcd998e7ce31	k__Bacteria;p__Proteobacteria;c__Gammaproteobacteria;o__Steroidobacterales;f__Steroidobacteraceae;g__;s__	7
335c5559555494e81125923d16c39f5b	k__Bacteria;p__Chloroflexota;c__Limnocylindria;o__Limnocylindrales;f__CSP1_4;g__GWC2_73_18;s__	6
75492e489051e4fe4e030e257d88c3cb	k__Bacteria;p__Myxococcota_A_473307;c__Myxococcia;o__Myxococcales;f__Myxococcaceae;g__WRKR01;s__WRKR01_sp009782175	6
81d09cc8d03044b030a03845bb0aec23	k__Bacteria;p__Proteobacteria;c__Alphaproteobacteria;o__Acetobacterales;f__Acetobacteraceae	6
84af357e17ae7a92a64fdfd097b34b78	k__Bacteria;p__Patescibacteria;c__Saccharimonadia;o__Saccharimonadales;f__UBA1547	10
97e4f8fb699a246143e6b9e0da78bf57	k__Bacteria;p__Planctomycetota;c__Planctomycetia;o__Pirellulales;f__Pirellulaceae;g__Pirellula_B_754535;s__Pirellula_staleyi	10
72b9b008cb3595565bc107f3f18d93e4	k__Bacteria;p__Acidobacteriota	10
bf438b0a15cae3df71a407eaa1e646e0	k__Bacteria;p__Actinobacteriota;c__Thermoleophilia;o__Solirubrobacterales;f__;g__;s__	10
38d1df5268aa5d2cc51635b6682a1c4f	k__Bacteria;p__Planctomycetota;c__Planctomycetia;o__Gemmatales;f__Gemmataceae;g__;s__	10
ac39c4128f3ae845b66ea2e7ac224bc5	k__Bacteria;p__Chloroflexota;c__Dehalococcoidia	10
324788a17daf52544b34eeba73187e71	k__Bacteria;p__Planctomycetota;c__Planctomycetia;o__Isosphaerales;f__Isosphaeraceae	10
ae9771961009f223f356da669cd5072a	k__Bacteria;p__Chloroflexota;c__Anaerolineae;o__Aggregatilineales;f__A4b;g__GCA_2699585;s__GCA_2699585_sp002699585	7
9f5133975c7a645b15dbf90c0ebff22d	k__Bacteria;p__Planctomycetota;c__Planctomycetia;o__Gemmatales;f__Gemmataceae;g__Fimbriiglobus;s__Fimbriiglobus_ruber	6
843219cf9a004d16fae6fe20ad471d85	k__Bacteria;p__Myxococcota_A_473307;c__Polyangia_463783;o__Polyangiales;f__Polyangiaceae	5
c04bc0704f26f8c2fea80523a44ac336	k__Bacteria;p__Planctomycetota;c__Planctomycetia;o__Gemmatales;f__Gemmataceae;g__;s__	4
7db350ef9084f368ff9af3a6ae7610de	k__Bacteria;p__Bacteroidota;c__Bacteroidia;o__Chitinophagales;f__Chitinophagaceae_966727;g__Niastella;s__	9
039c222af3a3be1b8a112b75d618a598	k__Bacteria;p__Proteobacteria;c__Gammaproteobacteria;o__DSM_16500;f__DSM_16500;g__UBA4722;s__UBA4722_sp002404295	9
ed040f7277599b0e34d45821f130d3f7	k__Bacteria;p__Myxococcota_A_473307;c__Polyangia_463783	9
552e58f818eb9eda51bd6e80a6f3060c	k__Bacteria;p__Verrucomicrobiota;c__Verrucomicrobiae;o__Pedosphaerales;f__Pedosphaeraceae;g__Pedosphaera;s__Pedosphaera_parvula	9
2a96c0da61c946284c66227509ae8e33	k__Bacteria;p__Firmicutes_D;c__Bacilli;o__Bacillales_G_286828;f__Fictibacillaceae;g__Fictibacillus_C;s__	9
dd3ad2b1cc80b36ca042f5ae03c3cb0e	k__Bacteria;p__Chloroflexota;c__Anaerolineae;o__Aggregatilineales;f__A4b;g__;s__	9
208942cf754f3ca0648a9bd4c37a2357	k__Bacteria;p__Planctomycetota;c__Planctomycetia;o__Pirellulales;f__Pirellulaceae;g__;s__	9
460a21e8c80d4bf46037fb6f932f55e7	k__Bacteria;p__Bacteroidota;c__Bacteroidia	9
7826df41111d8aac6e22bb8ffd8b1471	k__Bacteria	9
6f04707b45f8c9f64b6f3e66a37d794f	k__Bacteria;p__Proteobacteria;c__Gammaproteobacteria;o__Burkholderiales_597441;f__SG8_41;g__UBA5216;s__UBA5216_sp902825845	9
ccb30a7e4cf7c38bc4f5439571c39368	k__Bacteria;p__Chloroflexota;c__Chloroflexia;o__Chloroflexales_407288;f__Roseiflexaceae;g__Kouleothrix;s__Kouleothrix_aurantiaca	9
cba630f0333b52d5418003e8a5985a8a	k__Bacteria;p__Proteobacteria;c__Alphaproteobacteria;o__Geminicoccales;f__Geminicoccaceae;g__Geminicoccus;s__Geminicoccus_roseus	9
9fadd529924005b1c9027864ef44687f	k__Bacteria;p__Bacteroidota;c__Bacteroidia;o__Chitinophagales;f__Chitinophagaceae_966727;g__Chitinophaga;s__Chitinophaga_rupis	6
68973318b47a1d2acb7c7612ba23fa19	k__Bacteria;p__Bacteroidota;c__Bacteroidia;o__Bacteroidales	6
f6f3c00bd65541f9c461fac64b14d996	k__Bacteria	4
0a1a120a9a4f65c4aff93f567d2771f6	k__Bacteria;p__Chloroflexota;c__Dehalococcoidia;o__UBA3495;f__GCA_2712585;g__VEXD01;s__	3
2220322ea52e9b199647fda94283709b	k__Bacteria;p__Myxococcota_A_473307;c__Polyangia_463783;o__;f__;g__;s__	2
ca98bb12dc19e18d7615ce7e0d068bf8	k__Bacteria	5
246637c8d3f369e08e22485f79365889	k__Bacteria;p__Bacteroidota;c__Bacteroidia;o__AKYH767;f__B_17BO;g__UBA2475;s__UBA2475_sp002319075	9
54cb9956964ae7a768e908190b9b73d7	k__Bacteria	9
b9a84a7567d6c1185f155d35f1706053	k__Bacteria;p__Planctomycetota;c__Planctomycetia;o__Gemmatales;f__Gemmataceae;g__Gemmata;s__	9
117e3135a2ff74f761ef3fe2c93cecc7	k__Bacteria;p__Proteobacteria;c__Gammaproteobacteria;o__Burkholderiales_592524;f__Burkholderiaceae_A_580492;g__Cupriavidus	9
441ce35fcec7daf0bbaeb8f96c52467f	k__Bacteria;p__Bacteroidota;c__Bacteroidia;o__Cytophagales;f__Cyclobacteriaceae_900466;g__Chryseotalea;s__	9
4ecaccd8ea3d2cc924ffc04e0634dc04	k__Bacteria	9
96c1762ec34651bb032c77f9d7b3695c	k__Bacteria	9
122d6df2ea5e703639339ecfecdfa7a7	k__Bacteria	9
010697c44f7684d9e06f6cff77ed3fe2	k__Bacteria;p__Proteobacteria;c__Alphaproteobacteria;o__Dongiales;f__Dongiaceae;g__Hypericibacter;s__	9
5c8acc78a21c4d41e2867d2d41ca9869	k__Bacteria;p__Proteobacteria;c__Gammaproteobacteria;o__Xanthomonadales_616009;f__Xanthomonadaceae_616009;g__Lysobacter_A_615995	9
f058ca4412120fec6f65b20b6197e1b1	k__Bacteria;p__Planctomycetota;c__Phycisphaerae;o__Tepidisphaerales;f__Tepidisphaeraceae;g__UBA2421;s__	9
83ff4cc36cd95248943ee7fe4ee0da3c	k__Bacteria;p__Proteobacteria;c__Alphaproteobacteria;o__Geminicoccales;f__Geminicoccaceae;g__Arboricoccus;s__Arboricoccus_pini	9
97035ced82f865348075037da048907b	k__Bacteria;p__Myxococcota_A_473307;c__Polyangia_463783;o__Polyangiales;f__Polyangiaceae;g__MWCO01;s__	9
104273c4c5bae51c92a283c929fd9646	k__Bacteria;p__Verrucomicrobiota;c__Verrucomicrobiae;o__Chthoniobacterales;f__Chthoniobacteraceae;g__VFJQ01;s__VFJQ01_sp009885995	9
26af50a07e5c7970b3ce0e9a16ca2e94	k__Bacteria;p__Bacteroidota;c__Bacteroidia;o__Bacteroidales;f__Muribaculaceae;g__CAG_485;s__CAG_485_sp002362485	4
a19dbb17fbd221fffe7cea8b4ea2bc6e	k__Bacteria;p__Bacteroidota;c__Bacteroidia;o__Cytophagales;f__Spirosomaceae;g__Larkinella;s__Larkinella_sp006149005	2
c142654273d9df8b2eedd31581f8a628	k__Bacteria;p__Planctomycetota;c__Planctomycetia;o__Isosphaerales;f__Isosphaeraceae	9
83205b6c6082677554b0e7f4070af72a	k__Bacteria	9
4564f978017b0fa5694a7a64000a60ac	k__Bacteria	9
32a5207d091c7af5ce2ade0fd46285a4	k__Bacteria;p__Actinobacteriota;c__Acidimicrobiia_401430;o__Acidimicrobiales	9
cbcf20cc9f981a505d1d625f2e5dd4b3	k__Bacteria;p__Chloroflexota;c__Anaerolineae;o__Aggregatilineales;f__A4b;g__GCA_2699585	9
ff5dcc83cd79de04e01de5bda65f352d	k__Bacteria;p__Proteobacteria;c__Gammaproteobacteria;o__DSM_16500;f__DSM_16500;g__Aquicella_A	9
51a00b0f2748e6e4343ea04dd2d8081a	k__Bacteria;p__Planctomycetota;c__Planctomycetia;o__Gemmatales;f__Gemmataceae;g__;s__	9
f2c0430463c963f7946634ac6fb6cf36	k__Bacteria;p__Planctomycetota;c__Phycisphaerae;o__Tepidisphaerales;f__Tepidisphaeraceae;g__UBA2421;s__	9
4db9bab5fbbb830273fe3502576d415a	k__Bacteria;p__Planctomycetota;c__Phycisphaerae;o__Tepidisphaerales;f__Tepidisphaeraceae;g__UBA2421;s__	9
c0292e160c6924e40a4de41f44fe6bb5	k__Bacteria;p__Acidobacteriota;c__Blastocatellia;o__Pyrinomonadales	9
32ab9ed282480d36968ee6e04f008a2e	k__Bacteria;p__Verrucomicrobiota;c__Verrucomicrobiae;o__Verrucomicrobiales;f__Verrucomicrobiaceae;g__;s__	9
1820e09c6e49c903b779ae32b7696078	k__Bacteria;p__Actinobacteriota	4
a6c6004b0133262c88c09677001259fe	k__Bacteria;p__Proteobacteria;c__Alphaproteobacteria;o__Rhodospirillales_505895;f__;g__;s__	3
4451aca9687d5c02af779be2a58f9504	k__Bacteria;p__Planctomycetota;c__Phycisphaerae;o__Phycisphaerales;f__SM1A02;g__UBA966;s__	2
969238f26d9f9a7ef61d65bb5493dec6	k__Bacteria;p__Bacteroidota;c__Bacteroidia;o__NS11_12g_892060;f__UKL13_3;g__UKL13_3;s__	2
29a0a9c5829b030e857eb91e445b00ed	k__Bacteria;p__UBA10199;c__UBA10199;o__;f__;g__;s__	8
4d76fba1cfcc45eecffb90eb4a99f6a2	k__Bacteria;p__Actinobacteriota;c__Thermoleophilia;o__Gaiellales;f__Gaiellaceae;g__Palsa_739;s__Palsa_739_sp003139545	8
59e9574f16815db66d02d2315d2700a7	k__Bacteria;p__Planctomycetota;c__UBA8108;o__UBA1146;f__;g__;s__	8
3010f0f9ba27332fb60b87591bea0066	k__Bacteria;p__Desulfobacterota_B;c__Binatia;o__Bin18;f__Bin18;g__JABFSC01;s__	8
7febbafe36c8f87ebb6b438b33bcc28b	k__Bacteria;p__Myxococcota_A_473307;c__Polyangia_463783;o__Polyangiales;f__Polyangiaceae;g__Labilithrix;s__Labilithrix_luteola	8
88197da615b89daab2b96c7b3d658e95	k__Bacteria;p__Chloroflexota;c__Dehalococcoidia;o__UBA2979;f__UBA2979	8
e59f9f000c92128d923a73b1bdee6186	k__Bacteria;p__Myxococcota_A_473307;c__Polyangia_463783;o__Polyangiales;f__Sandaracinaceae;g__Sandaracinus;s__Sandaracinus_amylolyticus	8
758bad7e77f0092c5b4c0e189f9fe4ef	k__Bacteria;p__Acidobacteriota;c__Blastocatellia;o__Pyrinomonadales;f__Pyrinomonadaceae_426821;g__OLB17_426821;s__OLB17_sp001567505	8
72fb53f1e25e218e98b1e64b813ece28	k__Bacteria;p__Eremiobacterota;c__Xenobia;o__RGZZ01;f__RGZZ01;g__RGZZ01;s__RGZZ01_sp010028905	4
ee4443203b62e8fc6a67982643abbf05	k__Bacteria;p__Planctomycetota;c__Planctomycetia;o__Pirellulales;f__Pirellulaceae;g__Pirellula_B_754616;s__Pirellula_B_754616_sp001610875	3
7041c5772b9553b6cc1632b7562506b3	k__Bacteria;p__Patescibacteria;c__Paceibacteria;o__UBA9983_A;f__UBA1539_A_7635;g__UBA1550	5
d8e749ef12ccca4987cdbee93b9e1819	k__Bacteria;p__Proteobacteria;c__Alphaproteobacteria	8
e5f82030e78c3a33405ed76beb01935b	k__Bacteria;p__Verrucomicrobiota;c__Verrucomicrobiae;o__Chthoniobacterales;f__Chthoniobacteraceae;g__VFJQ01;s__VFJQ01_sp009885995	8
5de41a2f05b5a70d9714fe451f5ed63a	k__Bacteria;p__Chloroflexota;c__Anaerolineae;o__Aggregatilineales;f__J027;g__JAAUUD01;s__JAAUUD01_sp012031655	8
d2ff95aff1b0d11114ed219b5b1155fa	k__Bacteria;p__Planctomycetota;c__Planctomycetia;o__Gemmatales	8
42ceafe7b7185d150aecf8ee3db27ca8	k__Bacteria;p__Actinobacteriota;c__Thermoleophilia;o__Gaiellales;f__Gaiellaceae	8
1910b752475684aeee42bf0601e9fc47	k__Bacteria;p__Proteobacteria;c__Gammaproteobacteria;o__Burkholderiales_597433;f__SG8_39;g__SCGC_AG_212_J23;s__SCGC_AG_212_J23_sp005881595	8
117a5d3e75e21a6d7f9bc6f194bf9423	k__Bacteria;p__Bacteroidota;c__Bacteroidia;o__Chitinophagales;f__Chitinophagaceae_929731;g__Rurimicrobium;s__	8
52fdbf5cc4323216e270aa54fb97e64e	k__Bacteria;p__Bacteroidota;c__Bacteroidia;o__Bacteroidales;f__Paludibacteraceae;g__RF16	8
9c07cb322695a5ffdd446c5a221d9f18	k__Bacteria;p__Bdellovibrionota_E;c__Bacteriovoracia;o__Bacteriovoracales;f__Peredibacteraceae;g__Peredibacter;s__Peredibacter_starrii	8
30ace3d50339b14534fb19c850249401	k__Bacteria;p__Proteobacteria;c__Gammaproteobacteria;o__Burkholderiales_597437;f__Casimicrobiaceae;g__VBCG01;s__VBCG01_sp005881895	8
eb56cb5c0517064f696b1aa3e9acc8ec	k__Bacteria;p__Myxococcota_A_473307;c__UBA4151;o__UBA4151;f__UBA4151;g__CACGMS01;s__	8
4c80bcc48976bc15d96027a9f82ce07c	k__Bacteria;p__Verrucomicrobiota;c__Verrucomicrobiae;o__Pedosphaerales;f__UBA3939;g__UBA3939;s__UBA3939_sp002385705	8
86bb9719bb7f19cf7b57517562ebc168	k__Bacteria;p__Acidobacteriota;c__UBA6911;o__UBA6911;f__UBA6911;g__Gp18_AA60;s__Gp18_AA60_sp003225335	8
90aaddbc57eeda7fcc9944bdf92ffb34	k__Bacteria;p__Verrucomicrobiota;c__Verrucomicrobiae;o__Methylacidiphilales;f__JAAUTS01;g__;s__	8
1252d4f19ec7e1d7f60b74e37bb34665	k__Bacteria;p__Patescibacteria;c__Saccharimonadia;o__Saccharimonadales;f__UBA5946;g__UBA5946;s__	8
cdfb4970ce13ee80663573cab31b1d7a	k__Bacteria;p__Bacteroidota;c__Bacteroidia;o__Chitinophagales;f__Chitinophagaceae_966727;g__Segetibacter;s__	8
9c74dddba229a7e01ba0299e08b1db63	k__Bacteria;p__Actinobacteriota;c__Thermoleophilia;o__Gaiellales;f__Gaiellaceae;g__Palsa_739;s__Palsa_739_sp003139545	8
391a16966d9985fe1bbe6a55d620b8f3	k__Bacteria;p__Bacteroidota;c__Bacteroidia;o__Bacteroidales;f__Bacteroidaceae;g__Phocaeicola_A_858004;s__Phocaeicola_A_858004_barnesiae	8
4a29427d957db93267a9fe1bf2ece283	k__Bacteria;p__Planctomycetota;c__UBA1135;o__UBA1135;f__GCA_002686595;g__WYBT01;s__	8
b74b7059c96dc2a3e4b20be65738a551	k__Bacteria;p__Gemmatimonadota;c__Gemmatimonadetes;o__Gemmatimonadales;f__Gemmatimonadaceae;g__Roseisolibacter;s__Roseisolibacter_agri	8
843d1ceda1279376cb0e3c31e9c1634c	k__Bacteria;p__Bacteroidota;c__Bacteroidia;o__NS11_12g_892060;f__UKL13_3;g__B1;s__	6
ac1042d4235a21485f54b902d6177ba4	k__Bacteria;p__Planctomycetota;c__Planctomycetia	5
43ce0b587b2f756a8c7abc3292a7d2f0	k__Bacteria;p__Planctomycetota;c__Phycisphaerae;o__Tepidisphaerales;f__Tepidisphaeraceae;g__UBA2421;s__	5
6c04fce406e3059b0465776ed09e5464	k__Bacteria;p__Planctomycetota;c__UBA8108;o__UBA1146;f__;g__;s__	4
92e12416b37edecd04e26f14d7d3f402	k__Bacteria;p__Bdellovibrionota_E;c__Bdellovibrionia_A_473294;o__Bdellovibrionales;f__Bdellovibrionaceae;g__Pseudobdellovibrio;s__Pseudobdellovibrio_exovorus	3
94d738a8ae0ae726335bdcbd43dd60a1	k__Bacteria	2
ca974510a14cee1889e17167d280416e	k__Bacteria	2
807aa36b13988eb6636fe90f258ff8fe	k__Bacteria;p__Planctomycetota;c__Planctomycetia;o__Pirellulales;f__Pirellulaceae;g__GCA_2723275;s__GCA_2723275_sp002723275	6
b8bf09c63c8d5e4f988f22a31f910f80	k__Bacteria;p__Proteobacteria;c__Gammaproteobacteria;o__Steroidobacterales;f__Steroidobacteraceae;g__;s__	8
a5d5140652565db660a192ff8c23a14d	k__Bacteria;p__Planctomycetota;c__Planctomycetia;o__Gemmatales;f__Gemmataceae;g__;s__	8
03f02613bba916043e42e141df77f41d	k__Bacteria;p__Chloroflexota;c__Limnocylindria;o__Limnocylindrales;f__CSP1_4;g__GWC2_73_18;s__	8
7ac8356e9546df07ec76e6f77abf2b20	k__Bacteria;p__Proteobacteria;c__Gammaproteobacteria;o__Xanthomonadales_616009;f__Xanthomonadaceae_616009;g__Lysobacter_A_615995	8
bbcd75e811c39ad93c0ab872029eaa44	k__Bacteria;p__Planctomycetota;c__Planctomycetia;o__Planctomycetales;f__Planctomycetaceae	8
7e79bf26f5116b7bf40936b6349e960c	k__Bacteria;p__Planctomycetota;c__Planctomycetia;o__Pirellulales;f__Pirellulaceae;g__Lignipirellula;s__Lignipirellula_cremea	8
c0c3c11ad75effc9ef7a87760d22b7ed	k__Bacteria;p__Proteobacteria;c__Alphaproteobacteria	8
f072ac34ee1e1c8c910992aeb7a88d9c	k__Bacteria;p__Proteobacteria;c__Gammaproteobacteria;o__Burkholderiales_597439;f__Usitatibacteraceae;g__Usitatibacter;s__	8
b305fe678fe0ce5f471353fc5b96bac4	k__Bacteria;p__Myxococcota_A_473307;c__Myxococcia;o__Myxococcales;f__Myxococcaceae	8
89b255727f677a0fee0242a53e88a0ef	k__Bacteria;p__Planctomycetota;c__Planctomycetia;o__Pirellulales;f__Pirellulaceae	8
6cbc83f097b6880f02cf95fa536fdb11	k__Bacteria;p__Actinobacteriota;c__Acidimicrobiia_401430;o__Acidimicrobiales	8
f6ed39082ab313a2910fa01781288b52	k__Bacteria;p__Planctomycetota;c__Phycisphaerae;o__Tepidisphaerales;f__Tepidisphaeraceae	8
4449600b0a219c1051ad5e7f5151c994	k__Bacteria;p__Proteobacteria;c__Alphaproteobacteria;o__Sphingomonadales;f__Sphingomonadaceae	8
fd02d9daca214ada43c620f4b24e4186	k__Bacteria;p__Verrucomicrobiota;c__Verrucomicrobiae;o__Pedosphaerales;f__Pedosphaeraceae;g__Pedosphaera;s__Pedosphaera_parvula	8
de048a0f9494445141705ce74b33c72b	k__Bacteria;p__Planctomycetota;c__Planctomycetia;o__Planctomycetales;f__Planctomycetaceae;g__Planctomyces_A;s__Planctomyces_A_sp001610835	8
8ca5084d6e722a56420c8aad9ca7a295	k__Bacteria;p__Planctomycetota;c__Phycisphaerae;o__Tepidisphaerales;f__Tepidisphaeraceae;g__UBA2421;s__	8
61d3fa55796e5de556fa3519a448a630	k__Bacteria;p__Planctomycetota;c__Planctomycetia;o__Gemmatales;f__;g__;s__	8
1d752d47e8da46930e4c4e420edf72c1	k__Bacteria;p__Proteobacteria;c__Alphaproteobacteria;o__Geminicoccales;f__Geminicoccaceae;g__Arboricoccus;s__Arboricoccus_pini	8
e31d2a7e74b340f7ff04372e625ae569	k__Bacteria;p__Chloroflexota;c__Chloroflexia;o__Thermomicrobiales;f__;g__;s__	8
ea0434d57f0a787412b6eb96250d36cf	k__Bacteria;p__Chloroflexota;c__Anaerolineae	5
8ea6d656388ddc48c7dd7411b1f430d7	k__Bacteria;p__Myxococcota_A_473307;c__Polyangia_463783;o__Polyangiales;f__SLQV01;g__SLQV01;s__	4
3f8f6109733c633993aba9e413399338	k__Bacteria;p__Planctomycetota;c__Phycisphaerae;o__Phycisphaerales;f__UBA1924;g__;s__	3
3b82c2fb333e09722e5fada0d83c4365	k__Bacteria;p__Bdellovibrionota_E;c__Bdellovibrionia_A_473294;o__Bdellovibrionales;f__1_14_0_10_45_34;g__1_14_0_10_45_34;s__1_14_0_10_45_34_sp002778785	7
7b3cd85caccef3d941da5ec382bea724	k__Bacteria;p__Planctomycetota;c__Planctomycetia;o__Planctomycetales;f__UBA10511;g__UBA10511;s__	7
a8e18d93255dd9837c22067cbcb51f5d	k__Bacteria;p__Gemmatimonadota;c__Gemmatimonadetes;o__Gemmatimonadales;f__Gemmatimonadaceae	7
f145d7f6b41f75470bbd953072e4300c	k__Archaea;p__Thermoplasmatota;c__Thermoplasmata_1773;o__RBG_16_68_12;f__RBG_16_68_12;g__EA_19;s__EA_19_sp005878955	7
4def01765776a34c54463c86d14e1e0f	k__Bacteria;p__Myxococcota_A_473307;c__UBA4151;o__UBA4151;f__UBA4151;g__CACGMS01;s__	7
78aa78ee0461620624e4427d60a91f7f	k__Bacteria;p__Proteobacteria;c__Alphaproteobacteria	7
bf03f4e76db2efb90c46013a02472268	k__Bacteria;p__Bacteroidota;c__Bacteroidia;o__Cytophagales;f__Cyclobacteriaceae_900466;g__Chryseolinea;s__	7
88ececd467b3d5f88b5f440d7a861c2d	k__Bacteria;p__Planctomycetota;c__Planctomycetia;o__Pirellulales;f__UBA7805;g__UBA7805;s__UBA7805_sp002168195	7
99a25886f0e199cb97de8a54417a42a1	k__Bacteria;p__Proteobacteria;c__Alphaproteobacteria;o__Acetobacterales;f__Acetobacteraceae;g__Roseomonas_A_507181;s__Roseomonas_A_507181_aerophila	7
ff3874a071a9e8f3f07cfa08816506aa	k__Bacteria;p__Proteobacteria;c__Alphaproteobacteria	7
5ef0d9f03cee6fea06e3082e756978a2	k__Bacteria;p__Bacteroidota;c__Bacteroidia;o__Chitinophagales;f__Chitinophagaceae_929731;g__Flavipsychrobacter_929086;s__Flavipsychrobacter_sp902168085	7
65d3019b5c3d7d692162819f830e5770	k__Bacteria;p__Chloroflexota;c__Anaerolineae;o__Aggregatilineales	4
96310ccfb7f810dc6b70e09fbc33d82d	k__Bacteria;p__Bacteroidota;c__Bacteroidia;o__Chitinophagales;f__Chitinophagaceae_929731;g__;s__	4
82965d909ce5ef0ab928058b9d2d28d3	k__Bacteria;p__Planctomycetota;c__Planctomycetia;o__Gemmatales;f__Gemmataceae;g__;s__	2
f3fc5626300b40bee586ce2b2e057d2a	k__Bacteria;p__Bacteroidota;c__Bacteroidia;o__Bacteroidales;f__Bacteroidaceae;g__Bacteroides_H;s__Bacteroides_H_acidifaciens	7
1c09cbce0ed472639176dc9c5b0275b1	k__Bacteria;p__Planctomycetota;c__Planctomycetia;o__Gemmatales;f__Gemmataceae;g__;s__	7
38bcf6afc4530f0af17b09bcfea72c77	k__Bacteria;p__Patescibacteria;c__Saccharimonadia;o__Saccharimonadales;f__UBA4665;g__UBA5150;s__UBA5150_sp002792275	7
c94a7afa2f08d667aa2ca68b4a44304f	k__Bacteria	7
b96edd3b1e70cc55dff1df911f488a54	k__Bacteria;p__Acidobacteriota;c__Acidobacteriae;o__Bryobacterales;f__Bryobacteraceae;g__Palsa_89;s__Palsa_89_sp003166865	7
b434e3091b96d89df59d5be1dd1ad9ce	k__Bacteria;p__Desulfobacterota_I;c__Desulfovibrionia;o__Desulfovibrionales;f__Desulfovibrionaceae;g__Desulfovibrio_R_446353;s__Desulfovibrio_R_446353_trichonymphae	7
c080e0451c1113ad4469d311f5fe5c06	k__Bacteria;p__Acidobacteriota;c__Acidobacteriae;o__20CM_2_55_15;f__20CM_2_55_15;g__DSPE01;s__DSPE01_sp011046715	7
3c4c7ebc218f59b82704c264c0dfae29	k__Bacteria;p__Chloroflexota;c__Anaerolineae;o__Aggregatilineales;f__A4b;g__GCA_2699585;s__	7
b1f755e320ccfb1a01f190567e828f70	k__Bacteria;p__Patescibacteria;c__Saccharimonadia;o__Saccharimonadales;f__UBA4665;g__PMNU01;s__PMNU01_sp002952755	7
503d7d8b82534c932e186045b0a32846	k__Bacteria;p__Firmicutes_D;c__Bacilli;o__Paenibacillales;f__Paenibacillaceae_367444;g__Paenibacillus_Z_364416	7
c0513d5fe7a569506f97014c47adefda	k__Bacteria;p__Planctomycetota;c__Planctomycetia;o__Gemmatales;f__Gemmataceae;g__;s__	7
b223d5e79b2325fecacfc72a9ee8a1aa	k__Bacteria;p__Acidobacteriota;c__Acidobacteriae;o__2_12_FULL_54_10;f__2_12_FULL_54_10;g__SHUM01;s__	7
e3ebeb018b2240e259ad173f9f087174	k__Bacteria;p__Bacteroidota;c__Bacteroidia;o__Bacteroidales;f__Muribaculaceae	7
6742a5995e61c7a4d4d87b07c3a139be	k__Bacteria	7
19afccc442b2e217d55b43d0694aaa8a	k__Bacteria;p__Chloroflexota;c__Anaerolineae;o__Anaerolineales;f__UBA6663;g__SpSt_583;s__SpSt_583_sp011367385	7
276452c742a2535c18fac1aff64b3ee4	k__Bacteria;p__Actinobacteriota;c__Thermoleophilia;o__Gaiellales;f__Gaiellaceae;g__Palsa_739;s__Palsa_739_sp003139545	7
79ff0f5508b8e9ac7f346a83d74cf665	k__Bacteria;p__Bacteroidota;c__Bacteroidia;o__Bacteroidales;f__Bacteroidaceae;g__Paraprevotella;s__	7
09f3d1289f0bedadb8da063c5a56b804	k__Bacteria;p__Bacteroidota;c__Bacteroidia;o__Bacteroidales;f__Bacteroidaceae;g__Paraprevotella;s__Paraprevotella_sp003477995	7
43ec8ccedd6c3ccd843ef588422bf32d	k__Bacteria;p__Gemmatimonadota;c__Gemmatimonadetes;o__Gemmatimonadales;f__Gemmatimonadaceae	7
3b8e550796c93ff42f45ee32960621ed	k__Bacteria;p__Patescibacteria;c__Paceibacteria;o__UBA9983_A;f__;g__;s__	7
e36b81788236968e49b4c3f6f131df75	k__Bacteria;p__Myxococcota_A_473307;c__WYAZ01;o__WYAZ01;f__WYAZ01;g__WYAZ01;s__WYAZ01_sp011526105	7
12e389cebb26b7b7d618f9f46e64b674	k__Bacteria;p__Bacteroidota;c__Bacteroidia;o__Bacteroidales;f__Bacteroidaceae;g__Phocaeicola_A_858004;s__Phocaeicola_A_858004_gallinaceus	7
8a6c07b3ec45977d24f1dcb63ea8dc0d	k__Bacteria;p__Actinobacteriota;c__UBA4738_401450;o__UBA4738;f__HRBIN12;g__AC_51;s__	7
878e186542d796825d30818adfcbcaa3	k__Bacteria;p__Acidobacteriota;c__Acidobacteriae;o__Bryobacterales;f__Bryobacteraceae;g__Fen_178;s__Fen_178_sp003142355	4
6415921d5b9385a61e30097e5236c540	k__Bacteria;p__Verrucomicrobiota;c__Verrucomicrobiae;o__Chthoniobacterales;f__;g__;s__	3
764b13da754bf9a77ec7e6260922a1a0	k__Bacteria	2
8a4ac39198374ab76f60873817597c9d	k__Bacteria;p__Planctomycetota;c__Planctomycetia;o__Pirellulales;f__Pirellulaceae;g__Mariniblastus;s__	2
84e01f8cd39b200fdf3b6937a2b348af	k__Bacteria;p__Elusimicrobiota;c__Elusimicrobia_984208;o__;f__;g__;s__	2
c9788f33008a857b5a327f348b356e08	k__Bacteria;p__Planctomycetota;c__Brocadiae;o__Brocadiales;f__;g__;s__	7
16f70e00f1352c755e15a92ee242a74e	k__Bacteria;p__Gemmatimonadota;c__Gemmatimonadetes;o__Longimicrobiales;f__RSA9;g__RSA9;s__	7
3178f0b53cbd0af8ab80c5558f5ee7aa	k__Bacteria;p__Planctomycetota;c__Planctomycetia;o__Pirellulales;f__Lacipirellulaceae;g__Pirellulimonas;s__Pirellulimonas_nuda	7
93ad3320ffe3b49537034d7e9223140e	k__Bacteria;p__Actinobacteriota	7
7d0903db33a05a2fdaa6c0f566464fc1	k__Bacteria;p__Acidobacteriota;c__Blastocatellia;o__Pyrinomonadales	7
be602d74610386a72eba8fa9ec05d975	k__Bacteria;p__Verrucomicrobiota;c__Verrucomicrobiae;o__Chthoniobacterales;f__Terrimicrobiaceae;g__Terrimicrobium;s__Terrimicrobium_sacchariphilum	7
c1a5b19175e7db6c5f3f9c84bf9843ff	k__Bacteria;p__Verrucomicrobiota;c__Verrucomicrobiae;o__Verrucomicrobiales;f__SLCJ01;g__SLCJ01;s__	7
f7ea326d067b12841ba6469d7ddead98	k__Bacteria;p__Proteobacteria;c__Gammaproteobacteria	7
aea144255b9436b415990da199cb1876	k__Bacteria;p__Acidobacteriota;c__Blastocatellia;o__Pyrinomonadales;f__Pyrinomonadaceae_433912;g__QHXM01;s__	7
c08a341c284263bb3d677e3274e10ac7	k__Bacteria;p__Acidobacteriota;c__Acidobacteriae;o__2_12_FULL_54_10;f__2_12_FULL_54_10;g__SHUM01;s__	7
77c378b9b9a01ccff12b9eee90dfe2ad	k__Bacteria;p__Planctomycetota;c__Planctomycetia;o__Planctomycetales;f__Planctomycetaceae	7
d785354ef466e886400c069173cf43a7	k__Bacteria;p__Gemmatimonadota;c__Gemmatimonadetes;o__Gemmatimonadales;f__Gemmatimonadaceae;g__;s__	7
1e073c0d5a20c4843a5276b1a5d6dcc4	k__Bacteria;p__Proteobacteria;c__Gammaproteobacteria;o__Burkholderiales_595425;f__Burkholderiaceae_A_595425;g__Lautropia;s__	7
b4b4159fd2e8f69eebd9daaf66d8b424	k__Bacteria;p__Elusimicrobiota;c__Elusimicrobia_984208;o__;f__;g__;s__	7
2e9b7e2c3dccc41d67b0830ad0ac4698	k__Bacteria;p__Planctomycetota;c__Phycisphaerae;o__Tepidisphaerales;f__Tepidisphaeraceae;g__UBA2421;s__	7
92d23021411ecfc85f5bfc6784791862	k__Bacteria;p__Planctomycetota;c__Planctomycetia;o__Gemmatales;f__Gemmataceae;g__Urbifossiella;s__Urbifossiella_sp003136315	7
15a39016ea38a3961769575d2a22523d	k__Bacteria;p__Acidobacteriota;c__Vicinamibacteria;o__Vicinamibacterales;f__UBA2999;g__;s__	7
74ab0f349734c51f27caac821a125820	k__Bacteria;p__Eremiobacterota;c__Xenobia;o__RGZZ01;f__RGZZ01;g__RGZZ01;s__	5
81902867293b310071afe2c08411b6fa	k__Bacteria;p__Patescibacteria;c__Doudnabacteria;o__UBA920;f__UBA920;g__UBA920	4
708908ab4f17c9b5d3da9d7b5197d242	k__Bacteria;p__Acidobacteriota;c__Acidobacteriae;o__Bryobacterales;f__Bryobacteraceae	4
c9b20708f003b1edf93d77894b13a788	k__Bacteria;p__Bacteroidota;c__Bacteroidia;o__Chitinophagales;f__Chitinophagaceae_929731	4
46e3d1aff98209aab69766ab10d79e1f	k__Bacteria;p__Planctomycetota;c__Planctomycetia	2
92cee7171eb9a36b88ac6ebbdbc95779	k__Bacteria;p__Chloroflexota;c__Chloroflexia;o__Chloroflexales_407288;f__Roseiflexaceae	2
d7ad87c31b84f0b7c3f2ec0c71711429	k__Bacteria;p__Gemmatimonadota;c__Gemmatimonadetes;o__Longimicrobiales;f__RSA9;g__RSA9;s__	4
b8767183a96caaf52333e043607116cf	k__Bacteria;p__Proteobacteria;c__Alphaproteobacteria;o__Ferrovibrionales;f__Ferrovibrionaceae;g__Ferrovibrio	6
33e3ab2c0284b38d294e9a29764047d4	k__Bacteria;p__Verrucomicrobiota;c__Verrucomicrobiae;o__Palsa_1439;f__Palsa_1439;g__DRVI01;s__DRVI01_sp011374075	6
a874549ffab5830ecfee0cac3b3d41ec	k__Bacteria;p__Proteobacteria;c__Alphaproteobacteria;o__Dongiales;f__Dongiaceae;g__Dongia_507322	6
b197d06007d9fb8e5ff9ebb681308f56	k__Bacteria;p__Desulfobacterota_D;c__UBA1144;o__UBA2774;f__CSP1_2;g__HRBIN37;s__HRBIN37_sp002898375	6
2aa8959d82c02bd1d0adeb0b0c265642	k__Bacteria;p__Acidobacteriota;c__UBA6911;o__JAAYUB01;f__JAAYUB01;g__JAAYUB01;s__	6
c3438ec3fcbe3d5e480be958e4671048	k__Bacteria;p__Chloroflexota;c__Chloroflexia;o__Chloroflexales_407288;f__Chloroflexaceae	6
fb714132168e9f0be7aa6a2ee86a90f1	k__Bacteria;p__Verrucomicrobiota;c__Verrucomicrobiae;o__Pedosphaerales;f__AV2;g__AV2;s__AV2_sp003218935	6
ab99bc3f90cecc9155096d06eff9e310	k__Bacteria;p__Chloroflexota;c__Dehalococcoidia;o__DSGV01;f__DSGV01;g__DSGV01	6
dd93d6ef8f31d3ee544f882a602833f3	k__Bacteria;p__Planctomycetota;c__Planctomycetia;o__Gemmatales;f__Gemmataceae;g__;s__	6
503a58cfcbd74664c2945e910e72eb4f	k__Bacteria;p__Proteobacteria;c__Gammaproteobacteria;o__Woeseiales;f__Woeseiaceae;g__SP4260;s__	6
4cc3ba83b67c56b15cfd0222fc32136f	k__Bacteria;p__Proteobacteria;c__Gammaproteobacteria	6
538cebd28c8113035645cfb5770d634d	k__Bacteria;p__Proteobacteria;c__Gammaproteobacteria;o__Pseudomonadales_650611;f__Pseudomonadaceae	6
68b983822f4f9dfdc9df1b72d62126e9	k__Bacteria;p__Planctomycetota;c__Planctomycetia;o__Pirellulales;f__Lacipirellulaceae	6
ea003ce5d5b414bbbc3b91a66126d614	k__Bacteria;p__Proteobacteria;c__Gammaproteobacteria;o__Burkholderiales_595427;f__Burkholderiaceae_A_595427;g__VBCK01;s__VBCK01_sp005882215	6
ad120e36226c0e3ff90ef87598674ec9	k__Bacteria;p__Bdellovibrionota_E;c__Bdellovibrionia_A_473294;o__Bdellovibrionales;f__Bdellovibrionaceae;g__Bdellovibrio;s__Bdellovibrio_bacteriovorus_E	6
3af7fa1ef5751a5cf8e7c89b3b157326	k__Bacteria;p__Verrucomicrobiota;c__Verrucomicrobiae;o__Chthoniobacterales;f__Terrimicrobiaceae;g__Terrimicrobium;s__Terrimicrobium_sacchariphilum	6
9aaa5216ed66afbcd3559467e466f923	k__Bacteria;p__Actinobacteriota;c__Thermoleophilia;o__Solirubrobacterales;f__Parviterribacteraceae;g__Parviterribacter;s__Parviterribacter_kavangonensis	6
c401fe0d86eb09b707dfa6b54a473cbf	k__Bacteria;p__Chloroflexota;c__Anaerolineae;o__Caldilineales;f__Caldilineaceae;g__Bin5;s__	6
2b930971ad3769bbc29552bf42650ead	k__Bacteria;p__Chloroflexota;c__Chloroflexia;o__Chloroflexales_407288;f__Roseiflexaceae	6
ff56a279b3fc02fb41643adc546e7fe0	k__Bacteria;p__Chloroflexota;c__Anaerolineae;o__Aggregatilineales;f__A4b;g__GCA_2699585	6
8e836798b804758d9cfadb8dba9f88ad	k__Bacteria	6
458e347f17280b4462ab0c6299231ad8	k__Bacteria;p__Chloroflexota;c__Dehalococcoidia;o__UBA2979;f__UBA2979;g__RBC038;s__RBC038_sp902827055	6
42c25e32f38031653b10c067f2f2b511	k__Bacteria;p__Bacteroidota;c__Bacteroidia;o__Cytophagales	3
259464de27aab3486e90b10a2b42d2dd	k__Bacteria;p__Planctomycetota;c__Planctomycetia;o__Gemmatales;f__Gemmataceae;g__;s__	3
09098a0d7c08edb0da1c2a1c2eca8edb	k__Bacteria	3
442e73386fa74ae6821bb58fdea7817b	k__Bacteria;p__Planctomycetota;c__Planctomycetia;o__Gemmatales;f__Gemmataceae;g__;s__	6
38a1e310cc90316db64c8b480a848c97	k__Bacteria;p__Bacteroidota;c__Bacteroidia;o__Chitinophagales;f__Chitinophagaceae_966727	6
76e91296ee2cebdfa4ef72d8a80c18ec	k__Bacteria;p__Proteobacteria;c__Gammaproteobacteria;o__DSM_16500;f__DSM_16500;g__Aquicella_A;s__Aquicella_A_siphonis	6
2a9713bb11861418f58b05e91f79c9a7	k__Bacteria;p__Firmicutes_D;c__Bacilli	6
a3a80fe8824051d3eadc1222feca1f2d	k__Bacteria;p__Acidobacteriota;c__Vicinamibacteria;o__Fen_336;f__Fen_336;g__WYBL01;s__WYBL01_sp011526565	6
85a9d5786555112427376036b2e3cf38	k__Bacteria;p__Gemmatimonadota;c__Gemmatimonadetes;o__Gemmatimonadales;f__Gemmatimonadaceae	6
1c1fc2d3fbce3ce58d021315818f80e9	k__Bacteria;p__Gemmatimonadota;c__Gemmatimonadetes;o__Longimicrobiales;f__Longimicrobiaceae;g__Longimicrobium;s__Longimicrobium_terrae	6
955476baf0ff5ffa4c2ca7d1f15134be	k__Bacteria;p__Verrucomicrobiota;c__Verrucomicrobiae;o__Verrucomicrobiales;f__Verrucomicrobiaceae;g__Prosthecobacter;s__	6
d426c268179144c67b3a47a9e275c515	k__Bacteria;p__Myxococcota_A_473307;c__Polyangia_463783;o__Polyangiales;f__SLQV01;g__SLQV01;s__SLQV01_sp007131285	6
48563dcf42c365dc7f49e063e0b0f2f0	k__Bacteria	6
c208555f89b0792bfe9cf664aff6ab92	k__Bacteria;p__Bacteroidota;c__Bacteroidia;o__Bacteroidales;f__Muribaculaceae;g__Limisoma;s__Limisoma_sp900541935	6
532b06a9b8f84a11947a988205a73ca6	k__Bacteria;p__Acidobacteriota;c__Vicinamibacteria;o__Vicinamibacterales;f__UBA2999	6
1977a51e180a81c4d9f6d970a637103f	k__Bacteria;p__Proteobacteria;c__Alphaproteobacteria;o__Rhodobacterales;f__Rhodobacteraceae;g__Albimonas;s__Albimonas_pacifica	6
b6a545c49dcb58780b3bd5ab66c8ae2f	k__Bacteria;p__Proteobacteria;c__Alphaproteobacteria;o__Caedimonadales;f__;g__;s__	6
7270e42b128c308dbfb6bd1a65c10c95	k__Bacteria;p__Acidobacteriota;c__UBA6911;o__JAAYUB01;f__JAAYUB01;g__JAAYUB01;s__	6
f836456a128226a87f82951bdbfe65fc	k__Bacteria;p__Planctomycetota;c__Planctomycetia;o__Gemmatales;f__Gemmataceae;g__;s__	6
e77232dfbcd8cc924983cde0300a5053	k__Bacteria;p__Verrucomicrobiota;c__Verrucomicrobiae;o__Pedosphaerales;f__Pedosphaeraceae;g__Pedosphaera;s__Pedosphaera_parvula	6
5482042875ece843ff8c338a8197c107	k__Bacteria;p__Planctomycetota;c__Phycisphaerae;o__Tepidisphaerales;f__Tepidisphaeraceae	6
2fbc1bf5b6bea3a32df59e198f4a94a9	k__Bacteria;p__Actinobacteriota;c__Actinomycetia;o__Mycobacteriales;f__Micromonosporaceae	6
4936d6939e8b30f44de6ad6c90093f3e	k__Bacteria;p__Bacteroidota;c__Bacteroidia;o__Cytophagales;f__Cyclobacteriaceae_900466;g__ELB16_189;s__	6
e32a370ec0c3ee3946b893ead2d0ef9e	k__Bacteria;p__Bacteroidota;c__Bacteroidia;o__Bacteroidales;f__Bacteroidaceae;g__Phocaeicola_A_842212	6
273dd6817e6fbb6e48b1d7546a0f737f	k__Bacteria;p__Proteobacteria;c__Alphaproteobacteria;o__Rhizobiales_A_504721;f__Hyphomicrobiaceae;g__Hyphomicrobium_A;s__	6
3db113f008bb2988823bf6ecf31a2ce0	k__Bacteria;p__Myxococcota_A_473307;c__UBA4151;o__UBA4151;f__UBA4151;g__CACGMS01;s__	4
cc7260d7586e4ff292a061ad4dbfc897	k__Bacteria	3
28135b0ddbd504c0a870ff9542077af7	k__Bacteria;p__Chloroflexota;c__Chloroflexia;o__Chloroflexales_407288;f__Roseiflexaceae;g__Kouleothrix;s__Kouleothrix_aurantiaca	3
4c176a864c55c4c926cc591c8888e91d	k__Bacteria;p__Firmicutes_D;c__Bacilli;o__Erysipelotrichales;f__Erysipelotrichaceae;g__Faecalibaculum;s__Faecalibaculum_rodentium	3
d4e632fdbfbe757128451ca0383bb010	k__Bacteria	3
5fdf13fc8890be6c22ec44a874c31c39	k__Bacteria;p__Actinobacteriota;c__Acidimicrobiia_401430;o__Acidimicrobiales;f__Iamiaceae;g__Iamia;s__Iamia_majanohamensis	6
c9cd65ceccf0450cc4e2982ad0bc4f8b	k__Bacteria;p__Elusimicrobiota;c__Elusimicrobia_984204;o__2_01_FULL_59_12;f__2_01_FULL_59_12;g__2_01_FULL_59_12;s__2_01_FULL_59_12_sp001800075	6
758450a910d9e91e11391ed79015f0b6	k__Bacteria;p__Planctomycetota;c__Phycisphaerae;o__Tepidisphaerales;f__Tepidisphaeraceae;g__UBA2421;s__	6
25230c13dc40541068a747fd856a9781	k__Bacteria;p__Acidobacteriota;c__UBA6911;o__UBA6911;f__UBA6911;g__Gp18_AA60;s__Gp18_AA60_sp003225335	6
56c086b99e447235c734095886f9a8eb	k__Bacteria;p__Planctomycetota;c__Planctomycetia;o__Gemmatales;f__Gemmataceae;g__Urbifossiella;s__Urbifossiella_sp003136315	6
fc83f7c19aa91844aba288ae4fa6ee6e	k__Bacteria;p__Chloroflexota;c__Chloroflexia;o__Chloroflexales_407288;f__Chloroflexaceae;g__Oscillochloris;s__	6
758fc1e56557b399799c5fe48339083b	k__Bacteria;p__Myxococcota_A_437813;c__Polyangia_437813;o__Haliangiales_437813;f__Haliangiaceae_437813;g__;s__	6
1d322c791cfe98b73ddc9cd5f20a1ce3	k__Bacteria;p__Planctomycetota;c__Planctomycetia	6
c380d92f0b9cadac0a0aded0cf6e0fd7	k__Bacteria;p__Planctomycetota;c__Planctomycetia;o__Pirellulales	6
cec74e49d3a29a88a57a1b1957cd65ab	k__Bacteria;p__Myxococcota_A_473307;c__UBA796;o__UBA796;f__GCA_2862545;g__REDI01;s__REDI01_sp007693595	6
dff635182ce127248caa5ff237108bf5	k__Bacteria;p__Planctomycetota;c__Planctomycetia;o__Gemmatales;f__Gemmataceae;g__Urbifossiella;s__Urbifossiella_sp003136315	6
a91eccb24b17a0bb65077ee17767f2b7	k__Bacteria;p__Gemmatimonadota;c__Gemmatimonadetes;o__Longimicrobiales;f__RSA9;g__RSA9;s__	6
fc8e7bee449a89407a6f0376664f6031	k__Bacteria;p__Proteobacteria;c__Gammaproteobacteria;o__DSM_16500;f__DSM_16500;g__UBA4722;s__UBA4722_sp002404295	6
739848a929a3e21a401f4878dfe4cd6f	k__Bacteria;p__Proteobacteria;c__Alphaproteobacteria;o__Rhizobiales_A_504705;f__Beijerinckiaceae;g__Chelatococcus_A_503544	6
4916db569ecad1751d9d17814de4fec5	k__Bacteria;p__Chloroflexota;c__Anaerolineae;o__Ardenticatenales;f__Ardenticatenaceae;g__Ardenticatena;s__Ardenticatena_maritima	6
5a4e2985a1ff2e66b3a70eb241bbe625	k__Bacteria;p__Chloroflexota;c__Dehalococcoidia	6
b56d5e8ce6f22379cfd1474a9a20c518	k__Bacteria;p__Proteobacteria;c__Alphaproteobacteria	6
6c092d069d888e28bf45860bba250255	k__Bacteria;p__Planctomycetota;c__Phycisphaerae	6
d4793bb5cff8935089f3fc54c8b4f41b	k__Bacteria;p__Proteobacteria;c__Alphaproteobacteria;o__Acetobacterales;f__Acetobacteraceae	6
b2e5eb0424e61f97cd3f5b996294fc59	k__Bacteria;p__Bacteroidota;c__Bacteroidia;o__Cytophagales;f__172606_1;g__Rhodocytophaga;s__Rhodocytophaga_aerolata	6
e725ea7ec27b53d86b90d5e938ddff58	k__Bacteria	6
452b51c6722a7a41b103196cee61ffb8	k__Bacteria;p__Acidobacteriota;c__Vicinamibacteria;o__Vicinamibacterales;f__SCN_69_37;g__SCN_69_37;s__SCN_69_37_sp001724025	6
5ff172105fe10905ad4c06e4c3ae0f0c	k__Bacteria;p__Actinobacteriota;c__Thermoleophilia;o__Gaiellales;f__Gaiellaceae;g__Palsa_739;s__Palsa_739_sp003139545	6
0480342150b135ab0a87501dd9f1429e	k__Bacteria;p__Acidobacteriota;c__Blastocatellia;o__UBA7656;f__UBA7656;g__QHVH01;s__	6
0c62a5d22f2cf29e47dd1bc509383370	k__Bacteria;p__Patescibacteria;c__Doudnabacteria;o__UBA920;f__O2_02_FULL_48_8;g__O2_12_FULL_42_9;s__O2_12_FULL_42_9_sp001777665	4
353e443a73471215584bf2a9870569fd	k__Bacteria;p__Planctomycetota;c__Brocadiae;o__Brocadiales;f__;g__;s__	4
ead01d55ec82ad40b91f84eb7af36806	k__Bacteria;p__Chloroflexota;c__Anaerolineae;o__Aggregatilineales;f__J027;g__JAAUUD01;s__JAAUUD01_sp012031655	3
a083ecc77914dbe34a46d97fd87b3cfb	k__Bacteria;p__Planctomycetota;c__Planctomycetia;o__Gemmatales;f__Gemmataceae;g__;s__	3
7d6df23d72dfc09689d8fc011e975ea0	k__Bacteria;p__Chloroflexota;c__Anaerolineae;o__Aggregatilineales;f__J027;g__JAAUUD01;s__JAAUUD01_sp012031655	3
47d7b9d6f5dfb7b25f5a3322fa333765	k__Bacteria;p__FCPU426;c__Palsa_1180;o__Palsa_1180;f__Palsa_1180;g__Bog_1183;s__	2
20bfb2f215397c04ae51b5dde8476758	k__Bacteria;p__Firmicutes_D;c__Bacilli;o__Tumebacillales;f__Tumebacillaceae;g__Tumebacillus_A;s__Tumebacillus_A_ginsengisoli	2
77ed9c72f779bdd25526f2f628a4f7e9	k__Bacteria;p__Omnitrophota;c__Koll11;o__UBA9649;f__UBA9649;g__UBA9649;s__UBA9649_sp001804415	3
046b3c653d2d308390138e821a0c1876	k__Bacteria;p__Myxococcota_A_473307;c__Polyangia_463783	5
70abf4b9975c9abba5f28613ff47cb5f	k__Bacteria;p__Planctomycetota;c__Planctomycetia;o__Pirellulales;f__Pirellulaceae	5
fea7d77b943a813deef135a77002af8a	k__Bacteria;p__CSP1_3;c__CSP1_3;o__CSP1_3	5
e90a286cf80a507cd0e7007bdba2de04	k__Bacteria;p__Gemmatimonadota;c__Gemmatimonadetes;o__Gemmatimonadales;f__Gemmatimonadaceae	5
0a37af63a1b70b739076214d9ab3dbd4	k__Bacteria;p__Verrucomicrobiota;c__Verrucomicrobiae;o__Chthoniobacterales;f__UBA10450;g__AV40;s__	5
8b63edb6749d8877702525487658f48e	k__Bacteria;p__Verrucomicrobiota;c__Verrucomicrobiae;o__Pedosphaerales;f__UBA11358;g__WYBW01;s__	5
5ef989f79874a70cbd9928c2f53e2fda	k__Bacteria;p__Planctomycetota;c__Planctomycetia;o__Pirellulales;f__Lacipirellulaceae;g__Pirellulimonas;s__Pirellulimonas_nuda	5
08cdcdb75a3b37930cc4473a7733d735	k__Bacteria;p__Chloroflexota;c__Anaerolineae;o__Aggregatilineales;f__J027;g__JAAUUD01	5
cef085ce51ae7590973bd7e9bfebaaa0	k__Bacteria;p__Desulfobacterota_G_459544;c__SM23_61;o__SM23_61;f__SM23_61;g__SM23_61;s__	5
4b31348cacb917109072582907bc52a1	k__Bacteria;p__Patescibacteria;c__Saccharimonadia;o__Saccharimonadales;f__UBA4665	5
e2b673da2a723ed76e4b8624c3b758da	k__Bacteria;p__Proteobacteria;c__Alphaproteobacteria	5
3967f1675a041921e80edd379c9f5231	k__Bacteria;p__Planctomycetota;c__Planctomycetia;o__Gemmatales;f__Gemmataceae;g__;s__	5
799ea21b3fa32e7a7b61169a77fb40b5	k__Bacteria;p__Nitrospirota_A_437815;c__Nitrospiria;o__Nitrospirales;f__Nitrospiraceae;g__Nitrospira_A;s__Nitrospira_A_defluvii_A	5
e34060ab04866a07aee3994cb66a4b95	k__Bacteria;p__Gemmatimonadota;c__Gemmatimonadetes;o__Gemmatimonadales;f__Gemmatimonadaceae	5
a6a682e85a4476a4d1584d483565bea4	k__Bacteria;p__Planctomycetota;c__Planctomycetia;o__Gemmatales;f__Gemmataceae;g__;s__	5
5536cec0188c6c72f908f17b674cbe5a	k__Bacteria;p__Verrucomicrobiota;c__Verrucomicrobiae;o__Chthoniobacterales;f__Chthoniobacteraceae;g__;s__	5
14095bf81eec830d91187f261ce04d9b	k__Bacteria;p__Chloroflexota;c__Anaerolineae;o__Aggregatilineales;f__A4b;g__GCA_2699585;s__GCA_2699585_sp002699585	5
305dbc3b150997c4683ec2bd8586bacd	k__Bacteria;p__Gemmatimonadota;c__Gemmatimonadetes;o__Longimicrobiales;f__UBA6960	5
94d7a4409e1dbd8a9e2f37cc26bd07cc	k__Bacteria;p__Gemmatimonadota;c__Gemmatimonadetes;o__Longimicrobiales;f__Longimicrobiaceae;g__Longimicrobium;s__Longimicrobium_terrae	5
b46219e66188d097c9bf70c66685b3f0	k__Bacteria;p__Acidobacteriota;c__Blastocatellia;o__Pyrinomonadales;f__;g__;s__	5
fc8bc8bbf64aa375284df748c702b427	k__Bacteria;p__Proteobacteria;c__Alphaproteobacteria;o__Sphingomonadales;f__Sphingomonadaceae	5
62bbb8923f96dfaa0e11e5a0f2dffd7b	k__Bacteria;p__Proteobacteria;c__Alphaproteobacteria;o__Micavibrionales;f__Micavibrionaceae;g__UBA6145;s__UBA6145_sp009926935	5
9ca18a4bb9d79c32584643f92e83257d	k__Bacteria;p__Omnitrophota;c__Omnitrophia;o__Omnitrophales;f__UBA2337;g__;s__	5
2526aa217501d003b058c2b143d8843f	k__Bacteria;p__Planctomycetota;c__Phycisphaerae;o__Tepidisphaerales;f__Tepidisphaeraceae;g__UBA2421;s__	5
f66977be85e357264371d04b2c0ab2ef	k__Bacteria;p__Gemmatimonadota;c__Gemmatimonadetes;o__Gemmatimonadales;f__Gemmatimonadaceae;g__;s__	5
0ac1887e0867406fc8411802daadbc94	k__Bacteria;p__Proteobacteria;c__Gammaproteobacteria;o__Xanthomonadales_613067;f__Rhodanobacteraceae_613067;g__Dokdonella_A;s__Dokdonella_A_fugitiva	5
00c1e7b63394663a4ef911e0026578ee	k__Bacteria;p__Actinobacteriota;c__Thermoleophilia;o__Gaiellales;f__Gaiellaceae;g__Palsa_739;s__Palsa_739_sp003139545	5
aa18193ea049e5980a25b2ab67900172	k__Bacteria;p__Eisenbacteria;c__RBG_16_71_46;o__RBG_16_71_46;f__RBG_16_71_46	5
0d8b5f8aebed3bb7143f8a764e007bdc	k__Bacteria;p__Bacteroidota;c__Bacteroidia;o__Chitinophagales;f__LD1;g__UBA7692;s__UBA7692_sp001897535	5
fd496c6c3dc74320db058d62750a50c9	k__Bacteria;p__Dependentiae;c__Babeliae;o__Babeliales;f__Vermiphilaceae;g__Vermiphilus;s__Vermiphilus_pyriformis	5
876d4a56eaf48b5d1594d871d809f4c9	k__Bacteria;p__Myxococcota_A_473307;c__Polyangia_463783;o__Haliangiales_463188;f__Haliangiaceae_463188;g__Haliangium_463188;s__Haliangium_ochraceum	5
6413d442d84cc135239eb00bef2a699e	k__Bacteria;p__Planctomycetota;c__Planctomycetia;o__Gemmatales;f__Gemmataceae;g__;s__	5
ff2f411b55dd25e81300ce7ea0ec8c31	k__Bacteria;p__Proteobacteria;c__Gammaproteobacteria;o__UBA12402;f__UBA12402;g__1_14_0_20_46_22;s__1_14_0_20_46_22_sp002796245	3
54a7989e7dfc82926d0e8edd33a89a29	k__Bacteria;p__KSB1;c__UBA2214;o__CR04bin15;f__CR04bin15;g__N075bin58;s__N075bin58_sp004356825	5
112f43690f48047044e63482cb4cbc7b	k__Bacteria;p__Proteobacteria;c__Gammaproteobacteria;o__Burkholderiales_597631;f__;g__;s__	3
eba4be654d4ab075dd874f14ecd3de45	k__Bacteria;p__Planctomycetota;c__Phycisphaerae;o__Phycisphaerales;f__UBA1924;g__;s__	3
1e0e75c693991156a4da33fb0ecf2d1f	k__Bacteria;p__Bacteroidota;c__Bacteroidia;o__Chitinophagales;f__Saprospiraceae;g__M3007;s__M3007_sp011368025	2
130b47ac495ce8763c84ac70a49897d0	k__Bacteria;p__Chloroflexota;c__Anaerolineae;o__Anaerolineales;f__UBA6663;g__SpSt_583;s__SpSt_583_sp011367385	5
bb9a13cb31a7502c58634e8898fceb11	k__Bacteria;p__Chloroflexota;c__Chloroflexia;o__Chloroflexales_407288;f__Roseiflexaceae;g__Kouleothrix	5
d362137eee80b1ca85495a7249d1754e	k__Bacteria;p__Bacteroidota;c__Bacteroidia;o__Bacteroidales;f__Muribaculaceae	5
35f73ca856291dc69e31f110a271222b	k__Bacteria;p__Patescibacteria;c__Paceibacteria;o__UBA9983_A;f__;g__;s__	5
50767abbb58934076b4cd8d6c1959ff0	k__Bacteria;p__Bacteroidota;c__Bacteroidia;o__Bacteroidales;f__Rikenellaceae;g__Alistipes_A_871400;s__Alistipes_A_871400_sp002362235	5
6657bbdd10bee5f8a8228e171d58c96f	k__Bacteria;p__Acidobacteriota;c__Blastocatellia;o__UBA7656;f__UBA7656;g__QHVH01;s__	5
28e8baba64afe7cf0ed2d64fbb8522c7	k__Bacteria;p__Actinobacteriota;c__Thermoleophilia;o__Solirubrobacterales;f__70_9;g__SHVA01;s__SHVA01_sp009691195	5
d3d112ba2f05eddfef6dd902826f15a6	k__Bacteria	5
8e748d5eef079ddd0de2c852d723d171	k__Bacteria;p__Bacteroidota;c__Bacteroidia;o__Bacteroidales;f__Bacteroidaceae;g__Bacteroides_H;s__Bacteroides_H_massiliensis	5
b978b12af62544ea67528d00e7366d9d	k__Bacteria;p__Bacteroidota;c__Bacteroidia;o__Flavobacteriales_877923;f__Flavobacteriaceae;g__Flavobacterium	5
d2c63e6d347834af66a75e87be7bd9a7	k__Bacteria;p__Firmicutes_D;c__Bacilli;o__Mycoplasmatales;f__;g__;s__	5
09053235cc2b71f14681401d8a0f8d3f	k__Bacteria;p__Acidobacteriota;c__Vicinamibacteria;o__Vicinamibacterales;f__UBA2999;g__;s__	5
373a53d437d5f5c5c87e2cfab4a01ab4	k__Bacteria;p__Acidobacteriota;c__Mor1;o__Mor1;f__Mor1;g__Mor1;s__	5
25dd6e846143eae576fb766fb827930a	k__Bacteria	5
4062084b90f23b854a277043c430448f	k__Bacteria;p__Chloroflexota;c__Anaerolineae;o__Anaerolineales	5
7668489ee9ebca5455b986c49f87db3f	k__Bacteria;p__Actinobacteriota;c__Actinomycetia;o__Jiangellales;f__Jiangellaceae;g__Jiangella	5
77d27e5da28a1c5beaca0edbf00522c6	k__Bacteria;p__Bacteroidota;c__Bacteroidia;o__Cytophagales;f__Hymenobacteraceae;g__Pontibacter_909912;s__	5
0c9d8d74549f6fd1be8cc58605edaf74	k__Bacteria;p__Bacteroidota;c__Bacteroidia;o__Bacteroidales;f__Muribaculaceae;g__CAG_873;s__CAG_873_sp011959565	5
aff62ab429dccc18c596fccf28a803ec	k__Bacteria;p__Chloroflexota;c__Chloroflexia;o__Chloroflexales_407288;f__Roseiflexaceae;g__Kouleothrix;s__Kouleothrix_aurantiaca	5
a5b5d88f2e2dcced85744dd2397ad6ae	k__Bacteria;p__Planctomycetota;c__Planctomycetia;o__Gemmatales	5
ac7d15c3b08821c8c0375f9781639346	k__Bacteria;p__Gemmatimonadota;c__Gemmatimonadetes;o__Longimicrobiales;f__Longimicrobiaceae;g__Longimicrobium;s__Longimicrobium_terrae	5
d9fe5cbfeb2f7272179238eb4e33a978	k__Bacteria;p__Bacteroidota;c__Bacteroidia;o__Bacteroidales;f__Bacteroidaceae;g__Prevotella	5
e05666409bd9edbf2c7ac9b6d53062ff	k__Bacteria;p__Bacteroidota;c__Bacteroidia;o__Bacteroidales	5
b978721c71574d1449b5acc8bb2f4f81	k__Bacteria	5
e5065b743bb97654ee34a08097b67aa9	k__Bacteria;p__Acidobacteriota;c__Blastocatellia;o__Pyrinomonadales	5
352eaa0431efbb426021b0a54eea54dc	k__Bacteria;p__Chloroflexota	5
300e22397e7365fcd6086dbc073e3903	k__Bacteria;p__Proteobacteria;c__Gammaproteobacteria	5
104ec5e91aa7cbef6cb61d18d5a3494c	k__Bacteria	5
846bf3c92a58930fc0911c34b3a87f8b	k__Bacteria;p__Patescibacteria;c__Saccharimonadia;o__Saccharimonadales;f__OMJO01;g__OMJO01;s__OMJO01_sp900299395	5
87b701b11cba14d99414b507b8b1a580	k__Bacteria;p__Bacteroidota;c__Bacteroidia;o__Chitinophagales;f__Chitinophagaceae_966727	5
e15a3c718c7caae63f88f63762537704	k__Bacteria;p__Acidobacteriota;c__Acidobacteriae;o__Acidobacteriales;f__SbA1;g__Sulfotelmatobacter;s__Sulfotelmatobacter_sp003166855	5
777e6b1ee36812c3214e0b06fadd5ce6	k__Bacteria;p__Acidobacteriota;c__Thermoanaerobaculia;o__UBA5704;f__UBA5704;g__JACTMI01;s__JACTMI01_sp011525905	5
0f1e9fe7172762902141527eb44ad2d9	k__Bacteria;p__Proteobacteria;c__Gammaproteobacteria;o__Burkholderiales_597439;f__Ferrovaceae;g__;s__	5
3f64388ffd9ea038363f8ca5f34d0ab7	k__Bacteria	5
5614893f4c2c150908e5d739fb494d32	k__Bacteria;p__Planctomycetota;c__Planctomycetia;o__Pirellulales	3
21ea350eafc3e0310f1fa632d6296e7a	k__Bacteria;p__Patescibacteria;c__Saccharimonadia;o__UBA4664;f__SCTI01;g__SCTI01;s__SCTI01_sp004297735	3
2efb0f7a629d15db0accb6e2d7545bb6	k__Bacteria;p__Chloroflexota;c__Chloroflexia;o__Chloroflexales_407288;f__Roseiflexaceae;g__Kouleothrix	3
7f92173e521440538b3a6cd7624e5a4e	k__Bacteria;p__Chloroflexota;c__Dehalococcoidia	3
8b9d9e7c55853efa5b470d125dfb5af0	k__Bacteria;p__Proteobacteria;c__Gammaproteobacteria;o__Nitrosococcales;f__Nitrosococcaceae;g__;s__	2
79e8f0e61340ef89f770fe23cb0f434a	k__Bacteria;p__Planctomycetota;c__Planctomycetia;o__Gemmatales;f__Gemmataceae	2
d38ddcf1977bb9081ed479ddc8f012fd	k__Bacteria;p__Proteobacteria;c__Gammaproteobacteria;o__SZUA_146;f__SZUA_146;g__JABDJB01;s__JABDJB01_sp013003425	2
ce46205b1cfa7faa5dd3ff25ace0d5a0	k__Bacteria;p__Planctomycetota;c__Planctomycetia;o__Pirellulales	5
89eed28f2dedbec3c4a79134d0fed41f	k__Bacteria;p__Chloroflexota;c__Anaerolineae;o__Caldilineales;f__Caldilineaceae;g__Caldilinea;s__Caldilinea_tarbellica	5
6ad8df824c469a1d4270f8ea214fe8c9	k__Bacteria	5
fa73ba4b37256250b8b430e7b598e08c	k__Bacteria;p__Acidobacteriota;c__Vicinamibacteria;o__Vicinamibacterales;f__UBA2999;g__;s__	5
575853ce8e68a41a707ab7f026634762	k__Bacteria;p__CSP1_3;c__CSP1_3;o__CSP1_3;f__CSP1_3;g__SpSt_190;s__SpSt_190_sp011055945	5
46fbe162ee1aa1a4b5d2a186ec435fb9	k__Bacteria;p__Bacteroidota;c__Bacteroidia;o__AKYH767;f__B_17BO;g__UBA2475;s__UBA2475_sp002319075	5
5a4ed5b162a5fd786e01ef39259dce1c	k__Bacteria;p__Acidobacteriota;c__Blastocatellia;o__Pyrinomonadales	5
1813061a2b4e1302f28d726d79b47ac4	k__Bacteria;p__Verrucomicrobiota;c__Verrucomicrobiae;o__Verrucomicrobiales;f__Akkermansiaceae;g__Luteolibacter_776285	5
0d0bc1d04037a46f833e73b67b31be8c	k__Bacteria;p__Bacteroidota;c__Bacteroidia;o__Bacteroidales;f__Tenuifilaceae;g__SB25;s__SB25_sp008933525	5
05b50a5e5063c1015d69476ecdef4ee5	k__Bacteria;p__Verrucomicrobiota;c__Verrucomicrobiae;o__Pedosphaerales;f__UBA3939	5
408edd03d71daa91315a81d7a85f4d92	k__Bacteria	5
560b3f4c603c4c072fd43200e4745e07	k__Bacteria;p__Proteobacteria;c__Gammaproteobacteria;o__Berkiellales;f__Berkiellaceae;g__Berkiella_A;s__	5
734410c3a70a794d5de59941103c6269	k__Bacteria;p__Planctomycetota;c__Phycisphaerae;o__Tepidisphaerales;f__Tepidisphaeraceae;g__UBA2421;s__	5
2089c996aafcddf4fcfdfff4473bc29a	k__Bacteria;p__Acidobacteriota;c__Vicinamibacteria;o__Vicinamibacterales;f__;g__;s__	5
d1a82e8282b6a10ead3c5f727b348c0e	k__Bacteria;p__Planctomycetota;c__Planctomycetia;o__Gemmatales;f__Gemmataceae;g__Fimbriiglobus;s__Fimbriiglobus_ruber	5
ac68835fad4c68df27551fe58d6972df	k__Bacteria;p__Planctomycetota;c__Planctomycetia;o__Planctomycetales;f__Planctomycetaceae;g__Alienimonas	5
1c49ff9ccb00559d2697fa99d211b338	k__Bacteria;p__Planctomycetota;c__Planctomycetia;o__Gemmatales;f__Gemmataceae;g__;s__	5
1abaef56a28d0b37d98c3f35acfe885d	k__Bacteria;p__Chloroflexota	5
480fbea2bc61f1214497a8c22cd08dcd	k__Bacteria;p__Verrucomicrobiota;c__Verrucomicrobiae;o__Pedosphaerales;f__UBA11358;g__WYBW01;s__WYBW01_sp011525685	5
2d3f973befe99e8a5d5d952cfdd56ba9	k__Bacteria;p__Chloroflexota;c__Limnocylindria;o__Limnocylindrales;f__CSP1_4;g__GWC2_73_18;s__	5
7289d7ceca1982f39c6aa081af269a22	k__Bacteria;p__Planctomycetota;c__Planctomycetia;o__Gemmatales;f__Gemmataceae;g__;s__	5
c2577168aefd8dec8c866e93da70852f	k__Bacteria	5
6ebf227d22b5de24de09152f17d09964	k__Bacteria;p__Chloroflexota;c__Anaerolineae;o__Caldilineales;f__Caldilineaceae;g__;s__	5
fac972c20d9a5621c425a9ce19e279a5	k__Bacteria;p__Planctomycetota;c__Planctomycetia;o__Gemmatales;f__Gemmataceae;g__Fimbriiglobus;s__Fimbriiglobus_ruber	5
06efa627a39cb1e9db89b56471309e7b	k__Bacteria;p__Planctomycetota;c__Planctomycetia;o__Planctomycetales;f__Planctomycetaceae;g__Alienimonas	5
823594eaed04842bb2a9c47f92da7c07	k__Bacteria;p__Chloroflexota;c__Limnocylindria;o__;f__;g__;s__	5
a2b39144dc0072709efe54b5881b17b7	k__Bacteria;p__Planctomycetota;c__Planctomycetia;o__Gemmatales;f__Gemmataceae;g__;s__	5
54a4c06b72656dd48db4cd46db13c3c4	k__Bacteria	5
c89feecdb98619331b842cc028566b27	k__Bacteria;p__Planctomycetota;c__Planctomycetia;o__Gemmatales;f__Gemmataceae;g__;s__	5
5643192866d308c7dff69318bfc49562	k__Bacteria	5
88d6ce42d29ccce2d0b8bf32043048dc	k__Bacteria	5
33f23fcbca2dff189e65b4c1ed30be30	k__Bacteria;p__Planctomycetota;c__Phycisphaerae;o__Tepidisphaerales;f__Tepidisphaeraceae;g__UBA2421;s__UBA2421_sp002343075	5
fb24b37912391839ab17d5c960e1d545	k__Bacteria;p__Myxococcota_A_473307;c__Myxococcia;o__Myxococcales	5
d762fa7f5a2f0127dcaf27f43091f6a6	k__Bacteria;p__Myxococcota_A_473307;c__Polyangia_463783;o__Polyangiales	5
d9ec1c1fa31da532c0a5abab2f5631c7	k__Bacteria;p__Actinobacteriota;c__Acidimicrobiia_401430;o__Acidimicrobiales;f__Bog_793;g__Fen_455;s__Fen_455_sp003140595	5
000c10620bcb49024122c91e7a0a7231	k__Bacteria;p__Planctomycetota;c__Planctomycetia;o__Pirellulales;f__Lacipirellulaceae;g__Bythopirellula;s__Bythopirellula_sp002713555	5
dd84c2eb32ad32bb78c257134e4d1962	k__Bacteria	5
1893361a1db212b83d9832e30fdf4177	k__Bacteria;p__Planctomycetota;c__Planctomycetia;o__Gemmatales;f__Gemmataceae;g__Urbifossiella;s__Urbifossiella_sp003136315	5
b81660fe30fc18b5d0afe94f3f4e26da	k__Bacteria;p__Planctomycetota;c__Planctomycetia;o__Gemmatales;f__Gemmataceae;g__Urbifossiella;s__Urbifossiella_sp003136315	5
34520732a3c15337327042b31fd1c669	k__Bacteria;p__Acidobacteriota;c__Blastocatellia;o__Pyrinomonadales;f__Pyrinomonadaceae_433912;g__QHXM01;s__	5
a04fe83081aca4db6f09a6735971d62d	k__Bacteria	5
1eaf3e95d6241362de8ade93becb5bf6	k__Bacteria;p__Planctomycetota;c__Phycisphaerae;o__Tepidisphaerales;f__Tepidisphaeraceae;g__UBA2421;s__	5
d0de4e1e36a6ece526017963e1fe4b0a	k__Bacteria;p__Planctomycetota;c__Phycisphaerae;o__Tepidisphaerales;f__Tepidisphaeraceae	5
a66b81c7054c23346f27998ecdba0d6e	k__Bacteria;p__Patescibacteria;c__Saccharimonadia;o__Saccharimonadales;f__UBA4665;g__UBA4665;s__	5
67269e9e2e1ad836a508a8894326569a	k__Bacteria;p__Verrucomicrobiota;c__Verrucomicrobiae;o__Pedosphaerales	5
23f964af37251dd4f467352ecb286592	k__Bacteria;p__Planctomycetota;c__Planctomycetia;o__Gemmatales;f__Gemmataceae	5
9b3a7a810fb5efeebc7682bd41453b70	k__Bacteria;p__Acidobacteriota;c__Vicinamibacteria;o__Vicinamibacterales;f__UBA2999	4
787c41d14c9035259ab0ff284e475770	k__Bacteria	4
d30a1d76ac22ed01592bbf199ed7f870	k__Bacteria;p__Chloroflexota;c__Limnocylindria;o__;f__;g__;s__	4
ea854308cacca5d2bc69e3fb183bb4db	k__Bacteria;p__Proteobacteria;c__Gammaproteobacteria;o__DSM_16500;f__DSM_16500;g__Aquicella_A;s__	4
e52838bb167e490d56b3211e5a7c4901	k__Bacteria;p__Firmicutes_B_370539	4
a39269f5aff8fe581893939c09204801	k__Bacteria;p__Acidobacteriota;c__Acidobacteriae;o__2_12_FULL_54_10;f__2_12_FULL_54_10;g__SHUM01;s__	4
26f686c147f80996466d9ea384973517	k__Bacteria;p__Proteobacteria;c__Alphaproteobacteria;o__Sphingomonadales;f__Sphingomonadaceae	4
b6e66ff4f0c98cc38c1b4ab20d26dd15	k__Bacteria;p__Acidobacteriota;c__Blastocatellia;o__UBA7656;f__UBA7656;g__QHVH01;s__	4
a6b436446eead9af3cf5dcb7a29a2be2	k__Bacteria	4
076744cbdfcff09beb982969971e3584	k__Bacteria;p__Bacteroidota;c__Bacteroidia;o__Cytophagales;f__Cyclobacteriaceae_900466;g__Chryseotalea;s__	4
42a3c7ce814e9118f69cd0a499671570	k__Bacteria;p__Proteobacteria;c__Alphaproteobacteria	4
b796e0c06304a610aa52c4e105301ee2	k__Bacteria;p__Proteobacteria;c__Alphaproteobacteria;o__Sphingomonadales;f__Sphingomonadaceae;g__Sphingomicrobium_483265	4
61a0efa280e4c357acbd54f192495342	k__Bacteria;p__Chloroflexota;c__Anaerolineae;o__Aggregatilineales;f__J027;g__JAAUUD01;s__JAAUUD01_sp012031655	4
e33cd72d05a4826dcd4e72718788b07d	k__Bacteria;p__Myxococcota_A_473307;c__Polyangia_463783;o__Polyangiales;f__Polyangiaceae;g__MWCO01;s__	4
8697c8ba12682645fe56a7dbe392ab49	k__Bacteria;p__Acidobacteriota;c__Vicinamibacteria;o__Vicinamibacterales;f__UBA2999;g__;s__	4
6415a7ed372d67fbc226eb2b928a890e	k__Bacteria;p__Desulfobacterota_B;c__Binatia;o__Bin18;f__Bin18;g__JABFSC01;s__	4
558aa7f11d77b184cac5103bb35d3c35	k__Bacteria;p__Proteobacteria;c__Alphaproteobacteria;o__Rhizobiales_A_504705;f__Xanthobacteraceae_503485;g__Ancylobacter_B_502330	4
56c242e53ee0aa8cc9d9af2cf43122f5	k__Bacteria;p__Planctomycetota;c__Phycisphaerae;o__Tepidisphaerales;f__Tepidisphaeraceae	4
ea0fd884b9652dd78c7e52ca08b48340	k__Bacteria;p__Fibrobacterota;c__Fibrobacteria;o__Fibrobacterales;f__Fibrobacteraceae;g__;s__	4
91d9083420981a4dc01fd65e68f136d3	k__Bacteria;p__Gemmatimonadota;c__Gemmatimonadetes;o__Longimicrobiales;f__Longimicrobiaceae;g__Longimicrobium;s__Longimicrobium_terrae	4
301188fefd4fbe5bb89a981557d049df	k__Bacteria;p__Proteobacteria;c__Alphaproteobacteria;o__Azospirillales_507929;f__Azospirillaceae_507917	4
8b25cf8347b72ad9d334c5c0d1a60cbb	k__Bacteria;p__Bdellovibrionota_E;c__Oligoflexia;o__Oligoflexales;f__Bin106;g__Bin106;s__Bin106_sp002238945	4
924560d27c39717c7f13a548c0a3a56b	k__Bacteria;p__Proteobacteria;c__Gammaproteobacteria;o__Burkholderiales_595422;f__Burkholderiaceae_A_595422;g__Pigmentiphaga	4
49dfef4587f234f1f9e82ff0a8da9417	k__Bacteria;p__Bacteroidota;c__Bacteroidia;o__Flavobacteriales_877923;f__Crocinitomicaceae;g__40_80;s__40_80_sp001899145	4
45bf579c4b2c4f2eca0705c3ff3e5d1b	k__Bacteria	4
0a542c67d0612703b666696525102d28	k__Bacteria;p__Acidobacteriota;c__Acidobacteriae;o__20CM_2_55_15;f__20CM_2_55_15;g__DSPE01;s__DSPE01_sp011046715	4
6e729ba28afea9d3edf4341402ce948b	k__Bacteria	4
e18d853732058f83f50d655dc1f03c45	k__Bacteria	4
e0a149af03e5f8635115888546c89d47	k__Bacteria;p__Proteobacteria;c__Alphaproteobacteria;o__Paracaedibacterales;f__Paracaedibacteraceae;g__;s__	4
c0edb60f50cd518dd95494d5c5e8a226	k__Bacteria;p__Actinobacteriota;c__Actinomycetia;o__Propionibacteriales;f__Nocardioidaceae;g__Nocardioides_A_392796	4
c4425fd07cb5ccd2c400d5f26f891696	k__Bacteria;p__Patescibacteria;c__Saccharimonadia;o__Saccharimonadales;f__UBA1020;g__UBA1020;s__UBA1020_sp002348615	4
814c2d893d7b03e033d8d7d9af389256	k__Bacteria;p__Planctomycetota;c__Phycisphaerae	4
3607a7a5c5184d4000f45548efe81fda	k__Bacteria;p__Acidobacteriota;c__Blastocatellia;o__Pyrinomonadales;f__Pyrinomonadaceae_433912;g__QHXM01;s__	4
eddfc2f463372583276e0638af890d3d	k__Bacteria;p__Proteobacteria;c__Alphaproteobacteria;o__Sphingomonadales;f__Sphingomonadaceae	4
206983dcf961db174082da5e7e12e72a	k__Bacteria;p__Proteobacteria;c__Alphaproteobacteria	4
f1affc52c043f74553ecc67da9879726	k__Bacteria;p__Desulfobacterota_B;c__Binatia;o__Bin18;f__Bin18;g__JABFSC01;s__	4
c09525c2e14eb67d0995e38e6143264f	k__Bacteria;p__Bacteroidota;c__Bacteroidia;o__Cytophagales;f__Cyclobacteriaceae_900752;g__Imperialibacter	2
83598bf88e38b9dcf0162a132ecb9194	k__Bacteria;p__Proteobacteria;c__Gammaproteobacteria;o__Burkholderiales_592522;f__Burkholderiaceae_A_592522	4
573d819b6506a76bc087ca98f90314a3	k__Bacteria;p__Planctomycetota;c__Planctomycetia;o__Pirellulales;f__Lacipirellulaceae;g__;s__	4
7f1437789987ed2e76dd4eebc4fc64d1	k__Bacteria;p__Planctomycetota;c__Phycisphaerae;o__Tepidisphaerales;f__Tepidisphaeraceae	4
aea7cb7b1606f532ba2657a6bda55ba4	k__Bacteria;p__Acidobacteriota;c__Vicinamibacteria;o__Vicinamibacterales;f__;g__;s__	4
17f38b6b17a7cdee473c0ad692c2d87e	k__Bacteria;p__Chloroflexota	4
03fe7e600089348ec73e6638ed0343af	k__Bacteria;p__Firmicutes_A;c__Clostridia_258483;o__Oscillospirales;f__Acutalibacteraceae;g__Ruminococcus_E;s__Ruminococcus_E_sp900100595	4
fcb594fbcd7cc1380d1fc18d6042e912	k__Bacteria;p__Firmicutes_D;c__Bacilli;o__Lactobacillales;f__Lactobacillaceae;g__Ligilactobacillus	4
3d32e0d7a4acc346e5d716e4a09edc3b	k__Bacteria;p__Actinobacteriota;c__Actinomycetia;o__Actinomycetales;f__Microbacteriaceae;g__Aquiluna	4
557fc06187c4566d507453b51e541554	k__Bacteria;p__Bacteroidota;c__Bacteroidia;o__Bacteroidales;f__Muribaculaceae	4
db8d9c92ae8b508e8335f5edc7e3a847	k__Bacteria;p__Patescibacteria;c__Doudnabacteria;o__UBA920;f__O2_02_FULL_48_8;g__O2_12_FULL_42_9;s__O2_12_FULL_42_9_sp001777665	4
7c40d3ec37a160c5e063652cf7e1bd0f	k__Bacteria;p__Bacteroidota;c__Bacteroidia;o__Cytophagales;f__Hymenobacteraceae;g__Adhaeribacter;s__Adhaeribacter_aerophilus	4
02dc6a9fe20dc8862e30dc3ec20ee7c5	k__Bacteria;p__Eisenbacteria;c__RBG_16_71_46;o__RBG_16_71_46;f__RBG_16_71_46;g__RBG_16_71_46;s__RBG_16_71_46_sp001780165	4
c16868d879acc0db9efe0a55cdc8c717	k__Bacteria;p__Gemmatimonadota;c__Gemmatimonadetes;o__Gemmatimonadales;f__Gemmatimonadaceae;g__;s__	4
a75386dd5d21211191a7d936aed8c9bc	k__Bacteria;p__Dependentiae;c__Babeliae;o__Babeliales;f__Vermiphilaceae;g__Vermiphilus;s__Vermiphilus_pyriformis	4
7a232d035e11eb9ab46595b29cf4ee90	k__Bacteria;p__Proteobacteria;c__Gammaproteobacteria;o__DSM_16500;f__DSM_16500;g__Aquicella_A;s__	4
0decc649c8c08d3bad343608d15e62df	k__Bacteria;p__Bacteroidota;c__Bacteroidia;o__Bacteroidales;f__Bacteroidaceae;g__Prevotella	4
5323a1117b65e6cb7f301e9aae37541f	k__Bacteria;p__Bacteroidota;c__Bacteroidia;o__Bacteroidales;f__Rikenellaceae;g__Alistipes_A_871400;s__	4
f96bf518f2bc59f8fba5a0630c1efe3f	k__Bacteria;p__Proteobacteria;c__Gammaproteobacteria;o__Acidiferrobacterales;f__Sulfurifustaceae;g__Sulfuricaulis;s__	4
48c438d35bedc11f5eeffcabcb821313	k__Bacteria;p__Firmicutes_B_370539;c__Desulfitobacteriia;o__Desulfitobacteriales;f__Desulfitobacteriaceae;g__Desulfitobacterium_A;s__Desulfitobacterium_A_dichloroeliminans	4
b4a6ddb217c90d36bfffee39c0810b31	k__Bacteria;p__Planctomycetota;c__Planctomycetia;o__Gemmatales;f__Gemmataceae;g__Urbifossiella;s__Urbifossiella_sp003136315	4
fd0b29aee23006dd2759c1e2314730b2	k__Bacteria;p__Bacteroidota;c__Bacteroidia;o__Bacteroidales;f__Muribaculaceae;g__Duncaniella;s__Duncaniella_muris	4
452c71cb3644447e8ba12be4a248b8ce	k__Bacteria;p__Bacteroidota;c__Bacteroidia;o__Bacteroidales;f__UBA932;g__Coprenecus;s__Coprenecus_sp900544175	4
52145b67129037bfbf78a72a6e4b4313	k__Bacteria;p__Proteobacteria;c__Gammaproteobacteria;o__DSM_16500;f__DSM_16500;g__UBA4722;s__UBA4722_sp002404295	4
3f8278fe2b524361d7d1b16d534926db	k__Bacteria	4
fa281257364ce9b7f68305384058ba92	k__Bacteria;p__Proteobacteria;c__Alphaproteobacteria;o__Geminicoccales;f__Geminicoccaceae	4
7602c2ff07f6a204686f827a65bc4a35	k__Bacteria;p__Planctomycetota;c__Planctomycetia;o__Gemmatales;f__Gemmataceae	4
1bb93361e20eb28d44bbf7291c1adbcc	k__Bacteria;p__Proteobacteria;c__Alphaproteobacteria;o__Sphingomonadales;f__Sphingomonadaceae	4
02dde302ab21f912ea5f2f0861c60e48	k__Bacteria;p__Proteobacteria;c__Gammaproteobacteria;o__Burkholderiales_597439;f__Usitatibacteraceae;g__Usitatibacter;s__	4
9923e6a55a1de299d2d252783424ddb7	k__Bacteria;p__Patescibacteria;c__Saccharimonadia;o__UBA4664;f__SCTI01;g__SCTI01;s__SCTI01_sp004297735	4
3a3889a0ec8b10b8bc431328be51d55a	k__Bacteria;p__Gemmatimonadota;c__Gemmatimonadetes;o__Gemmatimonadales;f__Gemmatimonadaceae;g__SCN_70_22;s__	4
6d38c68d3dd6755357e3236920ef13f6	k__Bacteria;p__Actinobacteriota;c__Thermoleophilia;o__Gaiellales;f__Gaiellaceae;g__AC_16;s__AC_16_sp005884575	4
306bb252607ac2a793ee07a4d55aa067	k__Bacteria;p__Acidobacteriota;c__Vicinamibacteria;o__Vicinamibacterales;f__UBA2999;g__;s__	4
c389bb80b37078d98dd54792632d4405	k__Bacteria;p__Bacteroidota;c__Bacteroidia;o__Bacteroidales;f__Muribaculaceae;g__CAG_873;s__CAG_873_sp011959565	4
8e62f5cf671bd7a2161ce29a27640a09	k__Bacteria	4
24301e9d40ff4bb3926f705f27e79638	k__Bacteria;p__Bacteroidota;c__Bacteroidia;o__Bacteroidales;f__Muribaculaceae	4
3ae93f6431cfee3635d3076ebcfde899	k__Bacteria;p__Acidobacteriota;c__Blastocatellia;o__Pyrinomonadales;f__Pyrinomonadaceae_433912;g__QHXM01;s__	4
fb44a137d18ef57ff169b52288fd28c8	k__Bacteria;p__Planctomycetota;c__Planctomycetia;o__Pirellulales;f__UBA1268;g__;s__	4
aae3c54ad0f4d62dc478794e69bf1d7d	k__Bacteria	4
effa09d2a031f8713fa0d5922f893e49	k__Bacteria;p__Chloroflexota;c__Dehalococcoidia	4
bd54cbe76b5b1c9239dd4b4e1d248805	k__Bacteria;p__Proteobacteria;c__Alphaproteobacteria	4
9617b64242799c3eac81f10e20d870b0	k__Bacteria;p__Firmicutes_A;c__Clostridia_258483;o__Oscillospirales;f__Oscillospiraceae_88309;g__;s__	4
ecbb042d403b02d85f7759ccce0560c7	k__Bacteria;p__Planctomycetota;c__Planctomycetia;o__Gemmatales;f__Gemmataceae;g__;s__	4
ea547e04fdd28296448d2bd42bc45197	k__Bacteria;p__Proteobacteria;c__Gammaproteobacteria;o__Xanthomonadales_616009;f__Xanthomonadaceae_616009;g__Lysobacter_A_615995	4
e80d3454f4c3a893b7534d50a3e53012	k__Bacteria;p__Bdellovibrionota_E;c__Bacteriovoracia;o__Bacteriovoracales;f__Peredibacteraceae;g__Peredibacter;s__	2
e8b7815a6adedf9d60bb983a30c67407	k__Bacteria;p__Planctomycetota;c__Planctomycetia;o__Gemmatales;f__Gemmataceae;g__Gemmata;s__	4
98bb61193e6b2778a10ce9d1df827bb9	k__Bacteria;p__Planctomycetota;c__Planctomycetia;o__Gemmatales;f__Gemmataceae;g__;s__	4
244bc3a60f3e728840cde2b5de1f21cd	k__Bacteria;p__Acidobacteriota;c__Vicinamibacteria;o__Vicinamibacterales;f__UBA2999;g__;s__	4
42d2b972750201b153679e2c1b945027	k__Bacteria;p__Proteobacteria;c__Alphaproteobacteria;o__Rhizobiales_A_504705;f__Xanthobacteraceae_503485	4
ea8fa1971427391e6a3ca9c106fa3171	k__Bacteria;p__Proteobacteria;c__Alphaproteobacteria	4
e323baecdc1a77f3aebea0f5092f5116	k__Bacteria;p__Armatimonadota;c__Fimbriimonadia;o__Fimbriimonadales;f__ATM1;g__ATM1;s__ATM1_sp003577165	4
10fcc24ffbb5acc04ec23be05d36f98f	k__Bacteria	4
5e6d5c9980a0da96320176a538273ad7	k__Bacteria;p__Planctomycetota;c__Phycisphaerae;o__Tepidisphaerales;f__Tepidisphaeraceae	4
abbbf2e60f6ce6da98e41c5dcd267743	k__Bacteria;p__Proteobacteria;c__Gammaproteobacteria	4
ff216ba9dcdc7a3837fa25cd7ef74dd0	k__Bacteria;p__Proteobacteria;c__Alphaproteobacteria	4
f2eda7155531b4c9e079abbc547ef0dc	k__Bacteria;p__Armatimonadota;c__Fimbriimonadia;o__Fimbriimonadales;f__Fimbriimonadaceae	4
416cc582400ca2852ef91f0df6e87b0b	k__Bacteria;p__Cyanobacteria;c__Cyanobacteriia;o__PCC_6307;f__Cyanobiaceae;g__Cyanobium_A_31525;s__Cyanobium_A_31525_gracile	4
4f373177793a8266d0b8b0e5364563b4	k__Bacteria;p__Eisenbacteria;c__RBG_16_71_46;o__RBG_16_71_46;f__RBG_16_71_46;g__RBG_16_71_46;s__RBG_16_71_46_sp001780165	4
b6b79c6f5d671a7000e466a682331f38	k__Bacteria;p__Chloroflexota;c__Anaerolineae;o__Caldilineales;f__Caldilineaceae;g__;s__	4
06086c09b206e0431612c0ad339852e2	k__Bacteria;p__Planctomycetota;c__Phycisphaerae;o__Tepidisphaerales;f__Tepidisphaeraceae;g__UBA2421;s__	4
b12c45cf631febb3b54eee17b7324663	k__Bacteria;p__Myxococcota_A_473307;c__Polyangia_463783;o__Nannocystales;f__Nannocystaceae;g__Nannocystis;s__Nannocystis_konarekensis	4
4182a5f08289d340e1842d36c255918b	k__Bacteria	4
387a4b68c8388bd83c2149e95a98d17a	k__Bacteria;p__Acidobacteriota;c__Vicinamibacteria;o__Vicinamibacterales;f__UBA2999;g__Gp6_AA45	4
4336d5892f15a5ea99cb86ee77fada25	k__Bacteria;p__Proteobacteria;c__Alphaproteobacteria;o__Azospirillales_507929;f__Azospirillaceae_507917;g__Indioceanicola	4
7ec5ff8b50aab63a68efe4c746606df2	k__Bacteria;p__Bacteroidota;c__Bacteroidia;o__Chitinophagales;f__Chitinophagaceae_929731;g__;s__	4
4945227bd8b429c1a977a802d0a1a61c	k__Bacteria;p__Chloroflexota;c__Chloroflexia;o__Thermomicrobiales;f__Thermomicrobiaceae	4
a486239d7349458e373e382ccb0ee159	k__Bacteria;p__Actinobacteriota;c__Actinomycetia;o__Actinomycetales;f__Micrococcaceae	4
b5913ae00dda3d3e7a2e272b841b2321	k__Bacteria;p__Chloroflexota;c__Anaerolineae;o__Aggregatilineales	4
2eb20e9000a306f410659f0ddf1f34d3	k__Bacteria;p__Proteobacteria;c__Alphaproteobacteria	4
ff4e32274e7f7702ac2e7134cafaaf78	k__Bacteria;p__Actinobacteriota;c__Acidimicrobiia_401430;o__Acidimicrobiales	4
96926b121aa7cb361b720170b3494dc5	k__Bacteria;p__Cyanobacteria;c__Vampirovibrionia;o__;f__;g__;s__	4
857c2c8d7e42bbafe987aae21cfe3b6c	k__Bacteria;p__Chloroflexota;c__Chloroflexia;o__Chloroflexales_407288	4
5f1380fe335d363e0b6ab7a743206567	k__Bacteria;p__Actinobacteriota;c__Acidimicrobiia_401430;o__Acidimicrobiales;f__AC_14;g__AC_14;s__AC_14_sp005888325	4
3906b99eb2207507c3f5471e64adceec	k__Bacteria;p__Myxococcota_A_473307;c__Polyangia_463783;o__Polyangiales;f__Sandaracinaceae;g__Sandaracinus;s__Sandaracinus_amylolyticus	4
0ceeba9e04507a9711a92785129795b7	k__Bacteria;p__Patescibacteria;c__Paceibacteria;o__UBA9983_A;f__Zambryskibacteraceae_A;g__UBA5004;s__	4
1518b645ce4fce3644f93667d8c73fac	k__Bacteria;p__Chloroflexota;c__Chloroflexia;o__Thermomicrobiales;f__Thermomicrobiaceae;g__Thermorudis;s__Thermorudis_peleae	4
b8df361e0908c00eb2f8ab301ce116f7	k__Bacteria;p__Acidobacteriota;c__Mor1;o__Gp22_AA2;f__AA152;g__AA152;s__AA152_sp003222305	4
1097e924952a55bb6de57fea218c1611	k__Bacteria;p__Chloroflexota;c__Anaerolineae;o__Anaerolineales;f__UBA6663;g__SpSt_583;s__SpSt_583_sp011367385	4
64a7a807ceae74d7bbd43db2e439357a	k__Bacteria;p__Proteobacteria;c__Gammaproteobacteria;o__Burkholderiales_597441	4
c56fa8113ed8d712ed1d3745dd9cceaa	k__Bacteria;p__Planctomycetota;c__Planctomycetia;o__Gemmatales;f__Gemmataceae;g__;s__	4
0fa2de6e63bea455050c1eb8cbf84350	k__Bacteria;p__Verrucomicrobiota;c__Verrucomicrobiae;o__Chthoniobacterales;f__UBA10450;g__AV40;s__	4
c4cf584238c634369c652625750290bc	k__Bacteria	4
a6720949384ad6c4d328b678f98630fa	k__Bacteria;p__Actinobacteriota;c__Actinomycetia;o__Actinomycetales;f__Micrococcaceae	4
6ce7d60449e73b6ecfba6ccdb12d637e	k__Bacteria;p__Bacteroidota;c__Bacteroidia;o__Cytophagales;f__Cyclobacteriaceae_900466;g__Chryseolinea;s__Chryseolinea_serpens	4
0c07027a419c3b380f8e963574ac4987	k__Bacteria;p__Planctomycetota;c__Planctomycetia;o__Pirellulales;f__Pirellulaceae;g__Anatilimnocola;s__Anatilimnocola_aggregata	4
b666382ad60327c11df554a7b9e1b348	k__Bacteria;p__Proteobacteria;c__Alphaproteobacteria;o__Sphingomonadales;f__Sphingomonadaceae;g__Sphingomonas_M	4
6855d8055bcadd955f374276ea83b7e2	k__Bacteria;p__Proteobacteria;c__Gammaproteobacteria;o__Pseudomonadales_660879;f__Moraxellaceae;g__Acinetobacter	4
49aa5ccfa29136c26795760706616ff6	k__Bacteria;p__CSP1_3;c__CSP1_3;o__CSP1_3	4
43a9321eed7ab8602e34ae06b178a951	k__Bacteria;p__Acidobacteriota;c__Vicinamibacteria;o__Vicinamibacterales	4
6d127cab369011d446aaa4e3731c3f0e	k__Bacteria;p__Planctomycetota;c__Planctomycetia;o__Pirellulales;f__Pirellulaceae;g__UBA6163;s__UBA6163_sp007694185	4
8eb50fdc1bc42158e7fb00f80330189c	k__Bacteria;p__Acidobacteriota;c__Blastocatellia;o__Pyrinomonadales;f__Pyrinomonadaceae_433912;g__QHXM01;s__	4
edd37bd864ec59e7ca0393eb5840b566	k__Bacteria;p__Planctomycetota;c__Phycisphaerae;o__Tepidisphaerales;f__Tepidisphaeraceae;g__UBA2421;s__	4
bdb3f42f9e3e4205dcd0e5539b075118	k__Bacteria;p__Acidobacteriota;c__Vicinamibacteria;o__Vicinamibacterales	4
e01e05e29cc97875302b2659c754113a	k__Bacteria;p__Proteobacteria;c__Gammaproteobacteria;o__Burkholderiales_597439;f__Usitatibacteraceae;g__Usitatibacter;s__	4
10bf056e6d0cda08cf0a60eff561125f	k__Bacteria	4
454e373de06c1a2cf2c244e6a9541df2	k__Bacteria;p__Proteobacteria;c__Alphaproteobacteria;o__Sphingomonadales;f__Sphingomonadaceae	4
a0d908c6ec22a590724f9de92f0637e2	k__Bacteria;p__Planctomycetota;c__Phycisphaerae;o__Tepidisphaerales;f__Tepidisphaeraceae;g__DSYW01;s__DSYW01_sp011367345	4
1f16f5975bf6f26ad4ca7b873dd96705	k__Bacteria	4
8a8a1588f2f24ba543ceb92130802513	k__Bacteria;p__Eisenbacteria;c__RBG_16_71_46;o__RBG_16_71_46;f__RBG_16_71_46	4
8b89b62fdd29383bf6717cc49b7d0521	k__Bacteria;p__Gemmatimonadota;c__Gemmatimonadetes;o__Gemmatimonadales;f__GWC2_71_9;g__JABFSM01;s__JABFSM01_sp009692115	4
c03e6d326ec2a0ee34153fb035e108ab	k__Bacteria;p__Actinobacteriota;c__Actinomycetia;o__Streptosporangiales;f__Streptosporangiaceae;g__Acrocarpospora	4
398fd46f457839fccc5a288c4745d9fa	k__Bacteria;p__Proteobacteria;c__Alphaproteobacteria;o__Rhizobiales_A_501059;f__Rhizobiaceae_A_501059;g__Sinorhizobium	4
7f38a2c5caf7accaaa454c405b7cb254	k__Bacteria;p__Gemmatimonadota;c__Gemmatimonadetes;o__Longimicrobiales;f__UBA6960	4
cf17d1054dee49699737361cfece1f7b	k__Bacteria;p__Planctomycetota;c__UBA1135;o__UBA2386;f__UBA2386;g__UBA2386;s__UBA2386_sp002343845	4
fafe73395d90a068f23a6645c9322a51	k__Bacteria;p__Acidobacteriota;c__Vicinamibacteria;o__Vicinamibacterales;f__UBA2999;g__;s__	4
a1e1375f1ed43011c370ae8640f78369	k__Bacteria;p__Methylomirabilota;c__Methylomirabilia;o__Rokubacteriales;f__CSP1_6;g__GWA2_73_35;s__GWA2_73_35_sp001788495	4
977400b89ce3be4ed8c990c0a7457300	k__Bacteria;p__Planctomycetota;c__Phycisphaerae;o__Phycisphaerales;f__Phycisphaeraceae;g__;s__	4
58b69349f8caa557b09c1ab4f8cac0f5	k__Bacteria;p__Actinobacteriota;c__Thermoleophilia;o__Solirubrobacterales	4
fae07ad282537a2870e7fbd66d0362fc	k__Bacteria;p__Acidobacteriota;c__Vicinamibacteria;o__Vicinamibacterales	4
6baabcf78032708c69fc2c4a1c8d37d9	k__Bacteria;p__Proteobacteria;c__Gammaproteobacteria;o__Steroidobacterales;f__Steroidobacteraceae;g__SCUD01;s__	4
e4aef3973e96b8e0dc1e416e67fbfee3	k__Bacteria;p__Planctomycetota;c__Phycisphaerae;o__UBA1845;f__UBA1845;g__SBAX01;s__SBAX01_sp005240095	2
161d56eae0486350dcf4f78b584e5cb3	k__Bacteria;p__Chloroflexota;c__Chloroflexia	2
980d4e83408afc30c4a98f0d93dca73c	k__Bacteria;p__Planctomycetota;c__MHYJ01;o__WSZJ01;f__WSZJ01;g__WSZJ01;s__WSZJ01_sp009773755	3
8dd3d8a3657bd3e6466987f2d7410e4b	k__Bacteria	3
ed5ef6887d26d5a31f76b04422805b9d	k__Bacteria	3
b65ff50dc518d6796209d6220b8fb490	k__Bacteria;p__Planctomycetota;c__Planctomycetia;o__Gemmatales;f__Gemmataceae;g__;s__	3
144024d93ed9fbe0a4a1282652512ad9	k__Bacteria;p__Planctomycetota;c__Brocadiae;o__Brocadiales;f__;g__;s__	3
1af2aeb721dfafbb347da31436f435ae	k__Bacteria;p__Bacteroidota;c__Bacteroidia;o__Chitinophagales;f__Chitinophagaceae_966727	3
75bf95ffae7f437efaaf00aab4e5664f	k__Bacteria;p__Planctomycetota;c__Planctomycetia;o__Pirellulales;f__Pirellulaceae;g__Pirellula_B_754616;s__Pirellula_B_754616_sp003671195	3
d9bf7fb3a5333e27fb850c585cff3118	k__Bacteria;p__Verrucomicrobiota;c__Verrucomicrobiae;o__Verrucomicrobiales;f__Verrucomicrobiaceae;g__VFKE01;s__VFKE01_sp009885695	3
5fd6499d408a50fecb624ed2c62c1ef9	k__Bacteria;p__Chloroflexota;c__Anaerolineae;o__Aggregatilineales;f__A4b	3
ac8896905b0f50ddfe5567ce57685e54	k__Bacteria;p__Myxococcota_A_473307;c__Myxococcia;o__Myxococcales;f__Myxococcaceae	3
4682ad719688379045fafa06f1285254	k__Bacteria;p__Dependentiae;c__Babeliae;o__Babeliales;f__Vermiphilaceae;g__Vermiphilus;s__Vermiphilus_pyriformis	3
4ff12799c2a5ac07a37459771c30f48d	k__Bacteria;p__Bacteroidota;c__Bacteroidia;o__Cytophagales;f__Hymenobacteraceae;g__Nibribacter	3
84237541e0d092769b492c212f007aa9	k__Bacteria;p__Patescibacteria;c__Microgenomatia;o__GWA2_44_7;f__UBA8517;g__;s__	3
3bcc514db6456929599534c529c49e13	k__Bacteria;p__Planctomycetota;c__Phycisphaerae;o__Phycisphaerales;f__SM1A02;g__CAADGA01	3
f86f9e9ba4b57603cd93e81bee7f89f2	k__Bacteria;p__Planctomycetota;c__Phycisphaerae;o__Phycisphaerales;f__SM1A02;g__CAADGA01	3
dea5122c30dc514a509d406081b9b52e	k__Bacteria;p__Patescibacteria;c__Paceibacteria;o__UBA9983_A;f__PALSA_1337;g__C7867_002;s__	3
81b01e31397f4f60477ef8fca7c1f337	k__Bacteria;p__Bacteroidota;c__Bacteroidia;o__Chitinophagales;f__Chitinophagaceae_929733;g__OLB11;s__OLB11_sp001567165	3
acb164eee966597e1f7d9491e8f9af32	k__Bacteria;p__Myxococcota_A_473307;c__UBA796;o__UBA796;f__GCA_2862545;g__REDI01;s__REDI01_sp007693595	3
27e6710726ad5a0b920b207be28adfd4	k__Bacteria;p__Cyanobacteria;c__Sericytochromatia;o__UBA7694;f__UBA7694;g__GCA_2770975;s__GCA_2770975_sp002783405	3
b42f4c14ef7b3c0b83d96ec51c45b0f3	k__Bacteria;p__Myxococcota_A_473307;c__WYAZ01;o__WYAZ01;f__WYAZ01;g__WYAZ01;s__WYAZ01_sp011526105	3
16a7102ac0e943ae67b3f22692c6969c	k__Bacteria;p__Chloroflexota;c__Chloroflexia;o__Chloroflexales_407288;f__Chloroflexaceae;g__JAAUSQ01;s__JAAUSQ01_sp012033195	3
924d4b0da65f46bf6cd2c7accf2299b9	k__Bacteria;p__Proteobacteria;c__Alphaproteobacteria;o__Acetobacterales;f__Acetobacteraceae;g__Roseomonas_B	3
67904e930c110b39708c95d7077b5de5	k__Bacteria;p__Proteobacteria;c__Gammaproteobacteria;o__;f__;g__;s__	3
2bc4334069335011f50909d4be37b6e5	k__Bacteria;p__Planctomycetota;c__Phycisphaerae;o__Tepidisphaerales;f__Tepidisphaeraceae;g__UBA2421;s__	3
d5496a505a6f3e70cdf64416b59e89a7	k__Bacteria;p__Gemmatimonadota;c__Gemmatimonadetes;o__Gemmatimonadales;f__GWC2_71_9;g__JABFSM01;s__JABFSM01_sp009692115	3
04c90447b076262f13e662f49d89e02a	k__Bacteria;p__Bdellovibrionota_E;c__Bdellovibrionia_A_470743;o__UBA1018;f__UBA923;g__UBA923;s__UBA923_sp002387735	3
77d471978602615506ec7bb1c477b7ad	k__Bacteria;p__Proteobacteria;c__Gammaproteobacteria;o__Legionellales_A;f__Legionellaceae_A	3
a0fe8257bd7a21272aa52b20724b5178	k__Bacteria;p__Planctomycetota;c__B15_G4;o__B15_G4;f__B15_G4;g__B15_G4;s__B15_G4_sp003644265	3
a0b592481f1e5c49d4281cd118621ab8	k__Bacteria;p__Fibrobacterota;c__Fibrobacteria;o__Fibrobacterales;f__Fibrobacteraceae;g__;s__	3
5718cd367245d38e9d5cf80a0f3a8f84	k__Bacteria;p__Proteobacteria;c__Gammaproteobacteria	3
1c8d13f31177696ea4e8e901e8af4d54	k__Bacteria;p__Chloroflexota;c__Chloroflexia;o__Chloroflexales_407288;f__Chloroflexaceae;g__JAAUSQ01;s__JAAUSQ01_sp012033195	3
1743fd3365ea4d5afff15b7386bc8c82	k__Bacteria;p__Proteobacteria;c__Alphaproteobacteria;o__Rhizobiales_A_504706;f__UBA4765;g__UBA4765;s__UBA4765_sp002365175	3
d46d08e03a756f02d8b52a007853e927	k__Bacteria;p__Planctomycetota;c__Planctomycetia;o__Planctomycetales;f__Planctomycetaceae;g__MB_PLM_1	3
071764ade1b19cb3c329e93b161bca9d	k__Bacteria;p__Planctomycetota;c__Phycisphaerae;o__UBA1845;f__UTPLA1;g__UTPLA1;s__UTPLA1_sp900696465	3
30a12a375a56a30c4505a27c57640200	k__Bacteria;p__Proteobacteria;c__Alphaproteobacteria;o__Acetobacterales;f__Acetobacteraceae;g__Roseomonas_A_507160	3
9f3fe0b1238019faf5a49d836dffc608	k__Bacteria;p__Proteobacteria;c__Alphaproteobacteria;o__Geminicoccales;f__Geminicoccaceae;g__JAAAPF01;s__JAAAPF01_sp009908425	3
f7435883e0c7177022b6c4ba5e467ea0	k__Bacteria;p__Proteobacteria;c__Gammaproteobacteria;o__Nevskiales;f__Nevskiaceae;g__;s__	3
c0ae3e8f9083dd330fde09c74120e374	k__Bacteria;p__Myxococcota_A_437813;c__Polyangia_437813;o__Haliangiales_437813;f__Haliangiaceae_437813;g__;s__	3
4ad176ba282f38fa972d546c20518c94	k__Bacteria;p__Proteobacteria;c__Alphaproteobacteria;o__Azospirillales_507929	3
ebbd3c8977311b772272a450b074f547	k__Bacteria;p__Actinobacteriota;c__Thermoleophilia;o__Solirubrobacterales;f__;g__;s__	3
77aff065d9a89d8382aa225a1be883d0	k__Bacteria;p__Acidobacteriota;c__Blastocatellia;o__Pyrinomonadales;f__Blastocatellaceae_426820	3
0efe8db622a4f83fde0c07ae76f04995	k__Bacteria;p__Cyanobacteria;c__Vampirovibrionia;o__;f__;g__;s__	3
0db75b76cdc9f837367235f747c804b9	k__Bacteria;p__Proteobacteria;c__Alphaproteobacteria;o__Sphingomonadales;f__Sphingomonadaceae	3
3e7f5195e0d54a90688a0fcde55ffce6	k__Bacteria;p__Eisenbacteria;c__RBG_16_71_46;o__SZUA_252;f__SZUA_252;g__SZUA_252;s__SZUA_252_sp003235575	3
5b5904ceb5ddbcce7463a28f6b6f9f5b	k__Bacteria;p__Acidobacteriota;c__Thermoanaerobaculia;o__UBA5704;f__UBA5704;g__JAAYLR01	3
63d20d271955e7e6b6e01a38361e1368	k__Bacteria;p__Patescibacteria;c__Gracilibacteria_12420;o__UBA1369;f__LOWO2_01_FULL_3;g__;s__	3
ada3648b87d87355f54888757627a218	k__Bacteria	3
5e433470c2ede1ce4ddbb3b5f0d285d4	k__Bacteria;p__Proteobacteria;c__Alphaproteobacteria;o__Sphingomonadales;f__Sphingomonadaceae	3
f7695bf72b605921f9d5425e85ab4cd4	k__Bacteria;p__Actinobacteriota;c__Thermoleophilia;o__Gaiellales;f__Gaiellaceae;g__Palsa_739;s__Palsa_739_sp003139545	3
a255b49f871ccdd517960c668679884f	k__Bacteria;p__Patescibacteria;c__Doudnabacteria;o__UBA920;f__UBA920;g__UBA920;s__	3
15da99fd619b73689db80eb0e1a60222	k__Bacteria;p__Acidobacteriota;c__Blastocatellia;o__Pyrinomonadales	3
5215d3fbf3d8f7d1703bac8626aae0e4	k__Bacteria;p__Planctomycetota;c__Planctomycetia;o__Gemmatales;f__Gemmataceae;g__;s__	3
08d0bca635464e27cd7dbf65359e0954	k__Bacteria;p__Bacteroidota;c__Bacteroidia;o__;f__;g__;s__	3
93e6a3dd0b2b255ce0ce4ee29063cd30	k__Bacteria;p__Chloroflexota;c__Chloroflexia;o__Chloroflexales_407288;f__Roseiflexaceae;g__Kouleothrix	3
48bec6b975a81017f83eee870cdad283	k__Bacteria	3
d9edb22e52f6e1d061cea06a070bcbb7	k__Bacteria;p__Myxococcota_A_473307;c__Polyangia_463783;o__Polyangiales;f__Polyangiaceae	3
732d6da5e4acc207c06c4c19d267f1ea	k__Bacteria;p__Bdellovibrionota_E;c__UBA2428;o__UBA2428;f__UBA2428;g__JAACVK01;s__JAACVK01_sp009991595	3
95f5256306d891bbd2e0b72c8e8e9fe2	k__Bacteria;p__Bacteroidota;c__Bacteroidia;o__Bacteroidales;f__Muribaculaceae;g__CAG_873;s__CAG_873_sp011959565	3
ed27ff99844757c992395b1b121ef18a	k__Bacteria;p__Bacteroidota;c__Bacteroidia;o__Bacteroidales;f__Bacteroidaceae;g__UBA4334;s__UBA4334_sp900316505	3
c299be4af971ba9d6ee5dc2d26757ece	k__Bacteria	3
8847aab7a7a0594487b3e25d9969aa3f	k__Bacteria;p__Firmicutes_D;c__Bacilli;o__Mycoplasmatales;f__;g__;s__	3
098794a1cb1b88d29a0058d01382b494	k__Bacteria;p__Bacteroidota;c__Bacteroidia;o__AKYH767;f__;g__;s__	3
d2e1a853cbe71c284e24f89eba36d247	k__Bacteria;p__Desulfobacterota_G_459544;c__SM23_61;o__SM23_61;f__SM23_61;g__SM23_61;s__	3
e0a0f41a8132fed77e0f94e8802f2829	k__Bacteria;p__Chloroflexota	3
785b556cfa90011afd6ebd79355c3249	k__Bacteria;p__Gemmatimonadota;c__Gemmatimonadetes;o__Gemmatimonadales;f__Gemmatimonadaceae;g__UBA4720;s__UBA4720_sp902812375	3
867a9ab51f5639f14e480e04ffaecb2c	k__Bacteria;p__Planctomycetota;c__Phycisphaerae;o__Phycisphaerales;f__Phycisphaeraceae;g__;s__	3
683a9b3d514e28b568a3b2435e8d3934	k__Bacteria;p__Proteobacteria;c__Gammaproteobacteria;o__Steroidobacterales;f__Steroidobacteraceae;g__Povalibacter;s__Povalibacter_uvarum	3
1cbcdaf15224b4046098be3d534fc96c	k__Bacteria;p__Bdellovibrionota_E;c__Bdellovibrionia_A_470743;o__UBA1018;f__UBA1018;g__GWA1_52_35;s__GWA1_52_35_sp001769805	3
4a8136606693098a325a74f872c4d3b2	k__Bacteria	3
43acdacc1049501e58a0c1968a5239f0	k__Bacteria;p__Bacteroidota;c__Bacteroidia;o__Bacteroidales;f__Rikenellaceae;g__Alistipes_A_871400;s__	3
c5498f8e3cc63c18249bb0188432fd6c	k__Bacteria;p__Firmicutes_A;c__Clostridia_258483;o__Lachnospirales;f__Lachnospiraceae	3
6a099e4f7e5c2fc2f258b7735d7c9aa2	k__Bacteria;p__Chloroflexota;c__Anaerolineae;o__Promineofilales;f__Promineofilaceae;g__;s__	3
e9cb0890c42a75e0bac32617088753c6	k__Bacteria;p__Desulfobacterota_B;c__Binatia;o__UBA9968;f__UBA9968;g__DP_1;s__DP_1_sp005879605	3
395c28290ec4bb1a657202db39536c0a	k__Bacteria;p__Proteobacteria;c__Gammaproteobacteria;o__Nevskiales;f__Nevskiaceae	3
6c6bb5c8e1b2f96cebed20a6170962bb	k__Bacteria;p__Planctomycetota;c__Planctomycetia;o__Gemmatales;f__Gemmataceae;g__Urbifossiella;s__Urbifossiella_sp003136315	3
4a544757069cabd132558259c2bd16bc	k__Bacteria	3
58e549d44ed8a33dc0aafa0f4aa3c394	k__Bacteria;p__Patescibacteria;c__Paceibacteria;o__UBA9983_A;f__Zambryskibacteraceae_A;g__C7867_005	3
23e2078b7d1c37a3f9c6b51bcf398b3d	k__Bacteria;p__Chloroflexota;c__Anaerolineae;o__Aggregatilineales;f__A4b;g__OLB13;s__OLB13_sp001567485	3
d5a9ed3a85f56e9153b290bb9e8ba728	k__Bacteria;p__Bdellovibrionota_E;c__FAC87;o__UBA2466;f__UBA2466;g__;s__	3
b400c0e580fa9740710e7c934e568cad	k__Bacteria;p__Planctomycetota;c__Planctomycetia;o__Gemmatales;f__Gemmataceae;g__RGDT01;s__RGDT01_sp009918525	3
3be2c9311f7a5e28fb3f4db8d3837ccb	k__Bacteria;p__Firmicutes_A;c__Clostridia_258483;o__Oscillospirales;f__Acutalibacteraceae;g__UBA737;s__UBA737_sp900547445	3
467da5f2e49c6257b1b67423d85004e3	k__Bacteria;p__Dependentiae;c__Babeliae;o__Babeliales;f__Vermiphilaceae;g__Vermiphilus;s__Vermiphilus_pyriformis	3
395351493ba8a5ded9e4f191d97e220d	k__Bacteria;p__Proteobacteria;c__Gammaproteobacteria;o__Berkiellales;f__Berkiellaceae;g__Berkiella_A;s__	3
f28b6f3e5edd47f1d3834c80a7099345	k__Bacteria;p__Myxococcota_A_473307;c__Polyangia_463783;o__Polyangiales;f__Polyangiaceae;g__Chondromyces	3
e6cca1ca14df3b3b5fe2e24bb726e4ed	k__Bacteria;p__Cyanobacteria;c__Vampirovibrionia;o__Obscuribacterales;f__Obscuribacteraceae;g__QKMZ01;s__QKMZ01_sp003242885	3
4b0146ac9939f2d9298ddcc3ff2b630b	k__Bacteria;p__Proteobacteria;c__Gammaproteobacteria;o__Xanthomonadales_616009;f__Xanthomonadaceae_616009	3
c658bff5d7ea13754b5a278c40cd6d3e	k__Bacteria;p__Patescibacteria;c__UBA1384;o__2_12_FULL_50_11;f__;g__;s__	3
b3f2573b4c7c0360ece9bc4b91f161c6	k__Bacteria;p__Bacteroidota;c__Bacteroidia;o__Bacteroidales;f__P3;g__UBA1711;s__	3
b034dd4f1b41f6ac72b759749466e618	k__Bacteria;p__Chloroflexota;c__Anaerolineae;o__Ardenticatenales;f__Ardenticatenaceae;g__Ardenticatena;s__	3
a9cc16170e47369e30ddf2e82ffe4d51	k__Bacteria;p__Planctomycetota;c__Planctomycetia;o__Gemmatales;f__Gemmataceae;g__;s__	3
c1ad0f1e54fff98a74375993c61d35e9	k__Bacteria;p__Firmicutes_A;c__Clostridia_258483;o__TANB77;f__CAG_508;g__CAG_793;s__	3
4f542b3db3549240a7adbc125687af94	k__Bacteria;p__Actinobacteriota;c__Thermoleophilia;o__Solirubrobacterales;f__Solirubrobacteraceae_405341;g__Solirubrobacter	3
91682f5f2ce6437813ec99317e49aaab	k__Bacteria;p__Chloroflexota;c__Anaerolineae;o__Aggregatilineales	3
e5760d5edb10650253904a91b52dc5e3	k__Bacteria;p__Firmicutes_D;c__Bacilli;o__Brevibacillales;f__Brevibacillaceae;g__Brevibacillus_D;s__Brevibacillus_D_fluminis	3
334f91a7e0412ae7bf0daa45f6342dfa	k__Bacteria;p__Actinobacteriota;c__Actinomycetia;o__Mycobacteriales;f__Pseudonocardiaceae	3
4be2bf08b3aa2c4a7c6511d34cbf1f4f	k__Bacteria;p__Chloroflexota;c__Chloroflexia;o__Chloroflexales_407288;f__Chloroflexaceae;g__JAAUSQ01;s__JAAUSQ01_sp012033195	3
736265e4908bef72d25231c348ce77ab	k__Bacteria;p__Bacteroidota;c__Bacteroidia;o__Chitinophagales;f__Chitinophagaceae_966727	3
17dab055302ef617868083a56819dc50	k__Bacteria;p__Bacteroidota;c__Bacteroidia;o__Bacteroidales;f__Bacteroidaceae;g__Prevotella	3
6e8dedb45be74f10acf38e143b83f889	k__Bacteria	3
b78a58da91eff076c433e3ca7f7bf1ce	k__Bacteria;p__Elusimicrobiota;c__Elusimicrobia_984208;o__UBA1565;f__UBA9628;g__GWA2_66_18;s__GWA2_66_18_sp013044195	3
a08b8ae0fe63e60f1193dd0fcd0469fb	k__Bacteria;p__Elusimicrobiota;c__Elusimicrobia_984208;o__;f__;g__;s__	3
96720f08168bc70173501a1dccb2dc99	k__Bacteria;p__Dependentiae;c__Babeliae;o__Babeliales;f__Chromulinavoraceae;g__Chromulinavorax;s__Chromulinavorax_destructans	3
c5f19930e53d68504c78d64dde1cb407	k__Bacteria	3
dc4b4d998e69f9f3c91ea0291ae4495f	k__Bacteria;p__Planctomycetota;c__Planctomycetia;o__Pirellulales;f__Pirellulaceae;g__Mariniblastus;s__	3
fd509c08722dc39ea23d9c0d201fee35	k__Bacteria;p__Gemmatimonadota;c__Gemmatimonadetes;o__Gemmatimonadales;f__GWC2_71_9;g__20CM_2_65_7;s__20CM_2_65_7_sp003221035	3
4f98e3a430864386a674fa0e48ad4caa	k__Bacteria;p__Gemmatimonadota;c__Gemmatimonadetes;o__Gemmatimonadales;f__Gemmatimonadaceae	3
c2fecfcd83a1a605a8c54717e5f5df81	k__Bacteria;p__Cyanobacteria;c__Sericytochromatia;o__UBA7694;f__UBA7694;g__GCA_2770975;s__	3
4ff9f1fa346e14772eb959da4e334cde	k__Bacteria;p__Bacteroidota;c__Kapabacteria;o__OLB7;f__OLB7;g__OLB7;s__OLB7_sp001567195	3
5563675d8ce1b0090a7e69ef489ce258	k__Bacteria	3
da35407d7bdd126c51645a44f7fd2e9c	k__Bacteria;p__Proteobacteria;c__Gammaproteobacteria;o__GCA_002705445_740138;f__GCA_002716945;g__GCA_2720195;s__	3
4f038f94d7900efb8a95fc245e7586fc	k__Bacteria;p__Proteobacteria;c__Alphaproteobacteria;o__Sphingomonadales;f__Sphingomonadaceae;g__Sphingomonas_L_486704	3
d20d3a275970ec24c6689ccd8ba1a2e9	k__Bacteria;p__Bacteroidota;c__Bacteroidia;o__Bacteroidales;f__Tannerellaceae;g__Parabacteroides_B_862066	3
6cdc67f69e5bda28464ba06ecf44f1b6	k__Bacteria;p__Cyanobacteria;c__Vampirovibrionia;o__Obscuribacterales;f__Obscuribacteraceae;g__SBAT01;s__SBAT01_sp005240105	3
2b862b1846dbd67a6fed44bcffb5f83c	k__Bacteria;p__Bdellovibrionota_E;c__Bdellovibrionia_A_473294;o__Bdellovibrionales;f__SG_bin7;g__SG_bin7;s__SG_bin7_sp002083485	3
a8c3b90f2161908df54725f65fb91082	k__Bacteria;p__Chlamydiota;c__Chlamydiia;o__;f__;g__;s__	3
0bf3a7e79df39c8b924f4a65e164a0df	k__Bacteria;p__Acidobacteriota;c__Vicinamibacteria;o__Vicinamibacterales;f__UBA2999;g__;s__	3
9bfbbb92342275602838c78aa7af6889	k__Bacteria;p__Planctomycetota;c__Planctomycetia;o__Gemmatales;f__Gemmataceae;g__;s__	3
2bd1ec87f0090a9f4b77dc91b240434b	k__Bacteria;p__Proteobacteria;c__Alphaproteobacteria;o__Sphingomonadales;f__Sphingomonadaceae;g__Sphingomicrobium_483265	3
7f903b93ab10bde305bae374d35f2af8	k__Bacteria;p__Acidobacteriota;c__Acidobacteriae;o__20CM_2_55_15;f__20CM_2_55_15;g__DSPE01;s__DSPE01_sp011046715	3
3d956b4d950a2b7cf2f440885bc01a32	k__Bacteria;p__Proteobacteria;c__Gammaproteobacteria	3
15f2e117d62df9ae23eb96f5fe8db1f7	k__Bacteria;p__Bacteroidota;c__Bacteroidia;o__Cytophagales;f__Cyclobacteriaceae_900466;g__Ohtaekwangia	3
382d5d544a65255c4229944e95f28e8b	k__Bacteria	3
a167f1fe1c7631733e2e846f7a25f33f	k__Bacteria	3
94acae5727ed50b4a3eabb774516f45d	k__Bacteria;p__Firmicutes_A;c__Clostridia_258483;o__TANB77;f__CAG_508;g__UMGS1994;s__UMGS1994_sp900553945	3
8b0c808fd0ffe480c463a86934b0b690	k__Bacteria;p__Verrucomicrobiota;c__Verrucomicrobiae;o__Verrucomicrobiales;f__Akkermansiaceae;g__Luteolibacter_776537;s__Luteolibacter_ambystomatis	3
4057bec1c65e88430d468b00898e0400	k__Bacteria;p__Planctomycetota;c__Planctomycetia;o__Planctomycetales;f__Planctomycetaceae;g__Alienimonas;s__Alienimonas_chondri	3
748caf23c0186d3d8f022c096c4031a2	k__Bacteria;p__Eisenbacteria;c__RBG_16_71_46;o__SZUA_252;f__SZUA_252;g__WS_7;s__WS_7_sp005893275	3
830cbcdc821d9dd29415c459477cbe68	k__Bacteria;p__Bacteroidota;c__Bacteroidia;o__Bacteroidales;f__Bacteroidaceae	3
ccff4e13f3bcc17e2580a60606f339a7	k__Bacteria;p__Firmicutes_A;c__Clostridia_258483;o__Christensenellales;f__CAG_138;g__PeH17;s__PeH17_sp900542285	3
60276c79f510e5f3432ae38e660fc8a4	k__Bacteria;p__Proteobacteria;c__Gammaproteobacteria;o__Enterobacterales_A_737866;f__DSM_103792_737864;g__Permianibacter_737864;s__Permianibacter_fluminis	3
179294ec473c9194b8a6e3dbac18d9df	k__Bacteria;p__Chloroflexota;c__Chloroflexia;o__Thermobaculales;f__Thermobaculaceae;g__Thermobaculum;s__Thermobaculum_terrenum	3
e2b4c42ee65dc416bf618589cfdcdacd	k__Bacteria	3
7c11379cb451f3ca3bd879e3dc52ce6b	k__Bacteria;p__Myxococcota_A_473307;c__Polyangia_463783;o__Polyangiales;f__Polyangiaceae	3
574d282e8af27b105e9001eb7c3591a6	k__Bacteria;p__Acidobacteriota;c__Blastocatellia;o__Pyrinomonadales	3
e3c0214e2c4259fde6efe6dde07ce395	k__Bacteria;p__Proteobacteria;c__Alphaproteobacteria;o__Rhizobiales_A_501058;f__Rhizobiaceae_A_501058;g__Rhizobium_A_501058	3
1baa413fcc943e3a05dab9560faffe3f	k__Bacteria;p__Bacteroidota;c__Bacteroidia;o__Chitinophagales;f__Chitinophagaceae_966727	3
44209afd200b04f353cb96b831e3bab3	k__Bacteria;p__Myxococcota_A_473307;c__Polyangia_463783;o__Nannocystales;f__Nannocystaceae;g__Nannocystis;s__	3
db0f46745a39995b3a70a093877361e9	k__Bacteria;p__Proteobacteria;c__Alphaproteobacteria;o__Azospirillales_507929;f__Azospirillaceae_507917;g__Skermanella	3
ce67b1788eb21f6564f1c200713337e8	k__Bacteria;p__Chloroflexota	3
de39911cedb447d523359a04de36527c	k__Bacteria;p__Actinobacteriota;c__Thermoleophilia;o__Gaiellales;f__Gaiellaceae;g__Palsa_739;s__Palsa_739_sp003139545	3
a2c2662d7395cb7222085cdc4c8f2570	k__Bacteria;p__Acidobacteriota;c__Vicinamibacteria;o__Vicinamibacterales;f__UBA2999;g__;s__	3
40ebab383511789cc63e49605db8afbe	k__Bacteria;p__Acidobacteriota;c__Vicinamibacteria;o__Vicinamibacterales;f__UBA2999;g__;s__	3
860fc02b1ef53f65a29a0ca1a0187f2e	k__Bacteria;p__Planctomycetota;c__Planctomycetia;o__Pirellulales;f__Lacipirellulaceae	3
dd90ee0b65f1b91c7535a48d8f756668	k__Bacteria;p__Gemmatimonadota;c__Gemmatimonadetes;o__Gemmatimonadales;f__Gemmatimonadaceae;g__AG11;s__AG11_sp003223455	3
d29bbd2b0af9e1724530d0b4bebfc9a2	k__Bacteria;p__Planctomycetota;c__Phycisphaerae;o__UBA1845	3
b2e5b9ebee9c6fe4767495f202c1e059	k__Bacteria	3
3b751179a035df5c3587264faed2aace	k__Bacteria;p__Actinobacteriota;c__Acidimicrobiia_401430;o__Acidimicrobiales;f__JACDCH01;g__VFJN01;s__VFJN01_sp009694375	3
5456d0ffb096137c5e858f25c80331a4	k__Bacteria;p__Proteobacteria;c__Alphaproteobacteria;o__Rhizobiales_A_502138;f__Devosiaceae	3
bfa0bd255593e41ac80dd4a83af0e533	k__Bacteria	3
a5d5e7a686b242f3ce7bf35719a40d44	k__Bacteria;p__Actinobacteriota	3
9bdad3c5512ac087c6922c089f874aa3	k__Bacteria;p__Acidobacteriota;c__Thermoanaerobaculia	3
8a48323ce89c0a7def8d362f054197a8	k__Bacteria;p__Chloroflexota;c__Anaerolineae;o__Caldilineales;f__Caldilineaceae;g__Bin5;s__	3
686e36936085ea025ae13d4952c21afd	k__Bacteria;p__Planctomycetota	3
414d67842a68b13a01ab5640c3bdb207	k__Bacteria;p__Gemmatimonadota;c__Gemmatimonadetes;o__Gemmatimonadales;f__Gemmatimonadaceae	3
e7dbd5ef2e7c7f98c608f052ea49c145	k__Bacteria;p__Planctomycetota;c__Planctomycetia;o__Gemmatales;f__Gemmataceae;g__;s__	3
d7ffae37914dc2fc9c6464b6cd28fa02	k__Bacteria;p__Proteobacteria;c__Gammaproteobacteria;o__Burkholderiales_597433;f__SG8_39;g__SCGC_AG_212_J23;s__SCGC_AG_212_J23_sp005881595	3
ea56babb126743a3eee8b3b7a199cc79	k__Bacteria;p__Proteobacteria;c__Gammaproteobacteria;o__Burkholderiales_592522;f__Burkholderiaceae_A_592522	3
93bb0378c75f2426e0befd7ea3041704	k__Bacteria;p__Proteobacteria;c__Gammaproteobacteria;o__Burkholderiales_592524;f__Burkholderiaceae_A_574758;g__Massilia	3
ecc9e4ab9e617f3d95f426a0c45d31a8	k__Bacteria;p__Elusimicrobiota;c__Elusimicrobia_984208;o__;f__;g__;s__	3
4ed8f8e96f96cee0639aa872524b425c	k__Bacteria;p__Actinobacteriota;c__Thermoleophilia;o__Solirubrobacterales;f__Solirubrobacteraceae_405341	3
bc6f8039fd241fd5e3fd05e6adc915f9	k__Bacteria;p__Acidobacteriota;c__Acidobacteriae	3
6949754602f56b724aecc3f950e86415	k__Bacteria;p__Chloroflexota;c__Anaerolineae;o__Anaerolineales;f__UBA6663;g__SpSt_583;s__SpSt_583_sp011367385	3
87e36372049c1edca0169e215df12d00	k__Bacteria;p__Proteobacteria;c__Alphaproteobacteria;o__Rhizobiales_A_504705;f__Beijerinckiaceae;g__Methylobacterium	3
ae231b2d6be1ec20962ea7a9e6fc3d45	k__Bacteria;p__Planctomycetota;c__Phycisphaerae;o__UBA1845;f__Fen_1342	3
ca41548069c12c401b621d96f89aa679	k__Bacteria;p__Planctomycetota;c__Planctomycetia;o__Planctomycetales	3
9f4e5f2809313a7f987294cccd45b2a3	k__Bacteria;p__Proteobacteria;c__Gammaproteobacteria;o__Xanthomonadales_616009;f__Xanthomonadaceae_616009	3
12b811d581e191d8d7de0daa3059b605	k__Bacteria;p__Planctomycetota;c__Planctomycetia;o__Isosphaerales;f__Isosphaeraceae;g__Tundrisphaera;s__Tundrisphaera_lichenicola	3
2d5bc74791e8c1bc2ce98fed4ba8d44d	k__Bacteria;p__Verrucomicrobiota;c__Verrucomicrobiae;o__Methylacidiphilales;f__JAAUTS01;g__;s__	3
b55c0d4a342240490302a254c5e4580e	k__Bacteria;p__Proteobacteria;c__Gammaproteobacteria;o__Xanthomonadales_613062;f__Rhodanobacteraceae_613062	3
9bb499f45760bb0bd65a0836342fc487	k__Bacteria	3
1205a05bca3148bfdc6db0f2b99f9923	k__Bacteria;p__Cyanobacteria;c__Vampirovibrionia;o__;f__;g__;s__	3
21407df41deed8ff08e02782a8cd7d2e	k__Bacteria;p__Proteobacteria;c__Alphaproteobacteria;o__Sphingomonadales;f__Sphingomonadaceae	3
a50af084ecc6b3cf18f0e738b913b671	k__Bacteria;p__Actinobacteriota;c__Actinomycetia;o__Nitriliruptorales;f__Nitriliruptoraceae;g__CSBr16_57R1;s__CSBr16_57R1_sp007116505	3
6108dd3a1e958a7df43fef6deeaadd85	k__Bacteria;p__Proteobacteria;c__Alphaproteobacteria;o__Micavibrionales;f__Micavibrionaceae;g__UBA7657;s__	3
8ac6b7487674f4a9bad944431a77e7a4	k__Bacteria;p__Myxococcota_A_473307;c__Polyangia_463783;o__Polyangiales;f__Polyangiaceae	3
e18f9ac0d719a66d028620f3107f0128	k__Bacteria;p__Proteobacteria;c__Alphaproteobacteria;o__Rickettsiales;f__Rickettsiaceae	3
fff57fa37f770d1f10be30283b0592a7	k__Bacteria;p__Proteobacteria;c__Alphaproteobacteria;o__Caulobacterales;f__Hyphomonadaceae;g__Asprobacter	3
370c6527820febbd33cc091b747a5fea	k__Bacteria	3
e32d9f6957c0375b1e3fbb907c3d9c2b	k__Bacteria;p__Proteobacteria;c__Gammaproteobacteria;o__Steroidobacterales;f__Steroidobacteraceae;g__SCUD01;s__	3
fb7e50c084118bde49f2bfa16bc67f39	k__Bacteria;p__Gemmatimonadota;c__Gemmatimonadetes;o__Longimicrobiales;f__RSA9;g__RSA9;s__	3
a98a8188c4dce2671932336d86d67c88	k__Bacteria;p__Chloroflexota;c__Anaerolineae	3
132d042604ab13e4db1d6b7f3812dd8f	k__Bacteria;p__Actinobacteriota;c__Thermoleophilia;o__Solirubrobacterales;f__Solirubrobacteraceae_405341;g__Solirubrobacter	3
844697750e5cb0afdc7b3459ea5cffd3	k__Bacteria;p__Proteobacteria;c__Gammaproteobacteria	3
0fe27c9f3060e37f6788c3eba9e806e2	k__Bacteria;p__Bacteroidota;c__Bacteroidia;o__Cytophagales	3
444a5cb42fb23a5fcffbd07ec8e93479	k__Bacteria;p__Proteobacteria;c__Gammaproteobacteria;o__DSM_16500;f__DSM_16500	3
a54a4f42a7729ada41a8f735859466d2	k__Bacteria;p__Acidobacteriota;c__Blastocatellia;o__Pyrinomonadales	3
ea989009370087fc557ab9306f8b83d6	k__Bacteria;p__Proteobacteria;c__Gammaproteobacteria	3
56fbb8999ca5466fe34fbf65b632925e	k__Bacteria	3
0000345bdd10d506adf9a8ac06146201	k__Bacteria;p__Planctomycetota;c__Planctomycetia;o__Pirellulales;f__Pirellulaceae;g__Anammoximicrobium;s__Anammoximicrobium_sp012515235	3
e3335e187cf8eb0850f68b47fec87737	k__Bacteria	3
70763393763269ee7e3024c50d16c3b0	k__Bacteria;p__Myxococcota_A_473307;c__Polyangia_463783;o__Polyangiales;f__SG8_38;g__GCA_2699025;s__GCA_2699025_sp002699025	3
2f0efa43132aee8c6251d9e0bc168ffd	k__Bacteria;p__Chloroflexota;c__Anaerolineae;o__Aggregatilineales;f__J027;g__JAAUUD01;s__JAAUUD01_sp012031655	3
ceb7d5f51f082fce88dfea07d8b6a0a3	k__Bacteria;p__Chlamydiota;c__Chlamydiia;o__;f__;g__;s__	3
04317734f5651f1bb460f93f8f56d362	k__Bacteria;p__Planctomycetota;c__Planctomycetia;o__Gemmatales;f__Gemmataceae;g__;s__	3
f1e8e27763abbc17eba772246449b242	k__Bacteria;p__Planctomycetota;c__Phycisphaerae;o__Tepidisphaerales;f__Tepidisphaeraceae;g__UBA2421;s__	3
e909e9ea3fa00a3b8109656d564b27dc	k__Bacteria;p__Actinobacteriota	3
185e5924eefee27ba911afe16fa0e76e	k__Bacteria;p__Planctomycetota;c__Planctomycetia;o__Gemmatales;f__Gemmataceae;g__Urbifossiella;s__Urbifossiella_sp003136315	3
3345eed9a6d0edc652463a55df8d07d3	k__Bacteria;p__Chloroflexota;c__Limnocylindria;o__Limnocylindrales;f__CSP1_4;g__GWC2_73_18;s__	3
1d860f837b04767dc8066ec6ecbc136a	k__Bacteria;p__Chloroflexota;c__Anaerolineae;o__Thermoflexales_409218;f__J036;g__JAAFGM01;s__JAAFGM01_sp003696945	3
30651501e51b41744aa3a7877310c3c5	k__Bacteria;p__Proteobacteria;c__Alphaproteobacteria;o__Rs_D84_512864;f__;g__;s__	3
f70bf22d790df0c5ca2057737eb70d5e	k__Bacteria;p__Firmicutes_D;c__Bacilli;o__Bacillales_D_310495;f__Amphibacillaceae;g__Terribacillus;s__Terribacillus_saccharophilus	3
857350575106f08062790315744de9dc	k__Bacteria;p__Planctomycetota;c__Planctomycetia;o__Gemmatales;f__Gemmataceae;g__;s__	3
58a403770c7593c3f2d3be8732a63599	k__Bacteria;p__Actinobacteriota;c__Acidimicrobiia_401430;o__Acidimicrobiales;f__RAAP_2;g__Bog_756;s__	3
01823df2f14fa184430c40389d2f2a6f	k__Bacteria;p__Planctomycetota	3
3d1c26362342c1e58f77354ad8525d06	k__Bacteria	3
e4720048f0e06d9240f94da45ebfe074	k__Bacteria;p__Proteobacteria;c__Gammaproteobacteria	3
39d75155f805864c87e8560119ba1ebc	k__Bacteria;p__Proteobacteria;c__Alphaproteobacteria	3
fbe3e3f1c9a9bd8f8b89346a109bd898	k__Bacteria;p__Proteobacteria;c__Gammaproteobacteria	3
6a7b4ad272cc67f15c6e70ae8faff35d	k__Bacteria;p__Acidobacteriota;c__Blastocatellia;o__Pyrinomonadales;f__Blastocatellaceae_426820;g__Tellurimicrobium;s__Tellurimicrobium_multivorans	3
d84a01fb994011fab4881ce5830fb799	k__Bacteria;p__Bacteroidota;c__Bacteroidia;o__Sphingobacteriales;f__;g__;s__	3
7f0f8855b6fa838d858d2fbc3251d420	k__Bacteria;p__Planctomycetota;c__Planctomycetia;o__Pirellulales;f__Pirellulaceae;g__Anatilimnocola;s__Anatilimnocola_aggregata	3
a813322802285e92e59c0380892ae1fa	k__Bacteria;p__Bdellovibrionota_E;c__Bdellovibrionia_A_473294;o__Bdellovibrionales;f__1_14_0_10_45_34;g__1_14_0_10_45_34;s__1_14_0_10_45_34_sp002778785	3
7b340bce1d2e7bf9953e4fcadd0363c3	k__Bacteria;p__Chloroflexota;c__Anaerolineae;o__Anaerolineales;f__UBA4823	3
ddb862d0956698c9c1494f682083b7f1	k__Bacteria	3
d8342159bcaa94db4da6ae300bb7fc16	k__Bacteria;p__Planctomycetota;c__Planctomycetia;o__Gemmatales;f__;g__;s__	3
4098ae1df0693b76a4517013244c54e4	k__Bacteria;p__Chloroflexota;c__Anaerolineae;o__Anaerolineales;f__UBA6663;g__SpSt_583;s__SpSt_583_sp011367385	3
a534b97065aa6d1d47b6035776c03d9d	k__Bacteria;p__Proteobacteria;c__Alphaproteobacteria;o__Sphingomonadales;f__Kordiimonadaceae_482971;g__Kordiimonas_482971;s__	3
28c4b4135456277a8007dcbec853f83f	k__Bacteria;p__Proteobacteria;c__Gammaproteobacteria	3
4e1187fba44482ec66149cba1543d86f	k__Bacteria;p__Gemmatimonadota;c__Gemmatimonadetes;o__Gemmatimonadales;f__GWC2_71_9	3
8ff52a7147db5e6039d81ee57dc6ee19	k__Bacteria;p__Planctomycetota;c__Planctomycetia;o__Planctomycetales;f__UBA10511;g__UBA10511	3
2414165423882e28fda3da7330cf5cd8	k__Bacteria;p__Patescibacteria;c__Doudnabacteria;o__UBA920;f__O2_02_FULL_48_8;g__O2_12_FULL_42_9;s__O2_12_FULL_42_9_sp001777665	3
eb0378ba98371b1a5c9ca37f6cd1f215	k__Bacteria;p__Chlamydiota;c__Chlamydiia;o__;f__;g__;s__	3
80e764338511eb2a0bf19c0b63835a1e	k__Bacteria;p__Proteobacteria;c__Gammaproteobacteria	3
e08bf6572b981ee6bda89c31f78e6d56	k__Bacteria;p__Verrucomicrobiota;c__Verrucomicrobiae;o__Pedosphaerales;f__UBA11358	3
0412059c8aec074eef960d0754042947	k__Bacteria;p__Proteobacteria;c__Gammaproteobacteria;o__Xanthomonadales_616009;f__Xanthomonadaceae_616009	3
baff2828d4305bc12a42ec0f518b12d4	k__Bacteria;p__Verrucomicrobiota;c__Verrucomicrobiae;o__Chthoniobacterales;f__Chthoniobacteraceae;g__VFJQ01	3
ac2a687c0674fbd0b3c665c0da99750d	k__Bacteria;p__Proteobacteria;c__Alphaproteobacteria;o__Rhizobiales_A_502138;f__Devosiaceae	3
c85c1379db104932cf63e17fa90cdc8b	k__Bacteria;p__Firmicutes_D;c__Bacilli	3
491d158a2c0c7c7d213d4de43be834ae	k__Bacteria	3
ac1ac696a654986378c7588dd56ee723	k__Bacteria;p__Myxococcota_A_473307;c__;o__;f__;g__;s__	3
a16feb7e294c9a88c9e29466cc00ef97	k__Bacteria;p__Acidobacteriota;c__Vicinamibacteria;o__Vicinamibacterales;f__SCN_69_37;g__SCN_69_37;s__SCN_69_37_sp001724025	3
f85084856537c470b5d9e9fd0ed228bb	k__Bacteria;p__Acidobacteriota;c__Vicinamibacteria;o__Vicinamibacterales;f__UBA2999;g__;s__	3
cbb2acd38dc3a45ca69550907b6f5127	k__Bacteria;p__Patescibacteria	3
4eb77cad9565ff33692f1fe5d2dae1bb	k__Bacteria;p__Actinobacteriota	3
f52aef9262fd109d2d1679944ab9ed90	k__Bacteria;p__Firmicutes_D;c__Bacilli	3
630ccc724988378914139ef21125bfa0	k__Bacteria;p__Proteobacteria;c__Gammaproteobacteria;o__Burkholderiales_592522;f__Burkholderiaceae_A_592522	3
fcacb13fe2de78685dc52461b2cea403	k__Bacteria;p__Cyanobacteria;c__Sericytochromatia;o__UBA7694;f__UBA7694;g__GCA_2770975;s__GCA_2770975_sp002783405	3
6f549d903a4ab442006caf4ff9144514	k__Bacteria;p__Proteobacteria;c__Gammaproteobacteria;o__Burkholderiales_592522;f__Burkholderiaceae_A_592522	3
425d6f641747ca1492e1212816ce5fcc	k__Bacteria	3
3d5542af482adbcb755c47ccbc58a33f	k__Bacteria	3
6b1b0337713f254783d6ebf598aeaeed	k__Bacteria;p__Proteobacteria;c__Alphaproteobacteria;o__Sphingomonadales;f__Sphingomonadaceae	3
4a50fd49d940cf875c3c30111a9d1866	k__Bacteria;p__Actinobacteriota;c__Thermoleophilia;o__Gaiellales;f__Gaiellaceae;g__Palsa_739;s__Palsa_739_sp003139545	3
f70641c1be400e158674157dc21615e0	k__Bacteria;p__Chloroflexota;c__Chloroflexia;o__Thermomicrobiales;f__;g__;s__	3
ffccfc3179c194b9abeac4f2115a3fa1	k__Bacteria	3
a7606e585f8f39a8f088a3c56d7f2c6b	k__Bacteria;p__Planctomycetota;c__Planctomycetia;o__Gemmatales;f__Gemmataceae	3
d323ee9e19859d605e856586ffb4909b	k__Bacteria;p__Proteobacteria;c__Gammaproteobacteria;o__;f__;g__;s__	3
a8e083c81dda7b4d41503fe4ab6b56f4	k__Bacteria;p__Bacteroidota;c__Bacteroidia;o__Chitinophagales;f__Chitinophagaceae_966727	3
6fa8d049bdb20d699543dadb2f3c7fe6	k__Bacteria;p__Proteobacteria;c__Gammaproteobacteria;o__Burkholderiales_592524;f__Burkholderiaceae_A_574758	3
3f4cfce35b685213bc6481097c1865c1	k__Bacteria;p__Acidobacteriota;c__Blastocatellia;o__Pyrinomonadales	3
eae2deb94a6bda2330352c3c7f8fbf4c	k__Bacteria;p__Bacteroidota;c__Bacteroidia;o__Cytophagales	3
9d4f390514bc40f04eeae55199e4a617	k__Bacteria	3
39fe13ac4de53b29e9e79a98598496ee	k__Bacteria;p__Planctomycetota;c__Phycisphaerae;o__Phycisphaerales;f__SM1A02;g__UBA12014	3
a0315e5b92a88f929d44bdee4d27625d	k__Bacteria;p__Chloroflexota;c__Anaerolineae;o__Anaerolineales	3
9adf7218ea4f08572579ef35de2714e3	k__Bacteria	3
5022797eae2bee9a15c3bb6e6f18cc01	k__Bacteria;p__Proteobacteria;c__Alphaproteobacteria;o__Acetobacterales;f__Acetobacteraceae;g__Caldovatus;s__Caldovatus_sediminis	3
29d21933f2c58fc0499e8b6326277405	k__Bacteria;p__Actinobacteriota;c__Actinomycetia;o__Propionibacteriales;f__Nocardioidaceae	3
75d43f14686a7bb258a5bf243994974f	k__Bacteria	3
54fef5dc1f8e80da7f74f75a73ba1782	k__Bacteria;p__Bacteroidota;c__Bacteroidia;o__Cytophagales;f__Hymenobacteraceae	3
35f2af68ea7c3489aa283bac108113d9	k__Bacteria;p__Armatimonadota;c__Fimbriimonadia;o__Fimbriimonadales;f__Fimbriimonadaceae	3
16744edc73109466f1e4bfd9f8106545	k__Bacteria;p__Proteobacteria;c__Gammaproteobacteria;o__Steroidobacterales;f__Steroidobacteraceae;g__;s__	3
5f530ef4add985cea19a655fae210906	k__Bacteria;p__Proteobacteria;c__Gammaproteobacteria;o__Burkholderiales_597441;f__SG8_41;g__UBA5216;s__	3
cdada88be1f62563020addc7b24e1daa	k__Bacteria;p__Acidobacteriota;c__Vicinamibacteria;o__Vicinamibacterales;f__UBA2999;g__WHSN01	3
346c0dbf8f305e5662cf746efe330c52	k__Bacteria;p__Bacteroidota;c__Bacteroidia;o__Chitinophagales;f__Chitinophagaceae_966727	3
964a90ae9b11ebc165393a8bac5ab2f6	k__Bacteria;p__Actinobacteriota	3
74f4e3541d509d5ce4af93b8cf09881b	k__Bacteria;p__Chloroflexota;c__Limnocylindria;o__QHBO01;f__QHBO01;g__CF_167;s__CF_167_sp005879775	3
2714ec2b38c6c1a1052c3a1b5c50a860	k__Bacteria;p__Eisenbacteria;c__RBG_16_71_46;o__RBG_16_71_46;f__RBG_16_71_46;g__RBG_16_71_46;s__	3
0e7e1519c941e14d8eb8ea36c42eeb31	k__Bacteria;p__Planctomycetota;c__Planctomycetia;o__Gemmatales;f__Gemmataceae;g__Zavarzinella;s__	3
a9368836e842da6f247a7b0db580eede	k__Bacteria	3
572ded7d6a92865ac54a7b3c4e14ec24	k__Bacteria;p__Acidobacteriota;c__Blastocatellia;o__Pyrinomonadales;f__Pyrinomonadaceae_433871	3
8844d91f653f9427708aec89b420485a	k__Bacteria	3
053320b097ba328d785d954ae908651f	k__Bacteria;p__Acidobacteriota;c__Blastocatellia;o__Pyrinomonadales;f__Pyrinomonadaceae_433912;g__QHXM01;s__	3
7e208a03ade5f1f2c478ab50f25bb84b	k__Bacteria;p__Verrucomicrobiota;c__Verrucomicrobiae;o__Verrucomicrobiales;f__Akkermansiaceae	3
fe1ac2ec0f3b1fbabab9270e09b1d4c3	k__Bacteria;p__Planctomycetota	3
e6ef951e52f1facdbf40e8e02ddb5e23	k__Bacteria;p__Bacteroidota;c__Bacteroidia;o__Flavobacteriales_877923;f__Flavobacteriaceae;g__Flavobacterium	2
0604fec202ff88d2d2bdf4ccd274b5c4	k__Bacteria;p__Proteobacteria;c__Alphaproteobacteria;o__Micavibrionales;f__Micavibrionaceae;g__UM_FILTER_47_13	2
d367e1d3754fddd403e4db5f509aa23f	k__Bacteria;p__Fibrobacterota;c__Fibrobacteria;o__Fibrobacterales;f__Fibrobacteraceae;g__;s__	2
3d6f26da1886ccb89b2747e77a3856e3	k__Bacteria;p__Planctomycetota;c__Planctomycetia;o__Planctomycetales	2
c8c41e2606dd9e05637f287cb898d6c1	k__Bacteria;p__Proteobacteria;c__Gammaproteobacteria	2
613589d1fd790d7b9097a32297f97f94	k__Bacteria;p__Proteobacteria;c__Gammaproteobacteria	2
dcfa1b232e11e76cd4fbb7a300c34301	k__Bacteria;p__Elusimicrobiota;c__Elusimicrobia_984208;o__;f__;g__;s__	2
9e2a73601cdb39699c10807ebabedf5b	k__Bacteria;p__Bdellovibrionota_E;c__Oligoflexia;o__Oligoflexales;f__;g__;s__	2
760de8a31d78b165ff4c753ffc67ed3f	k__Bacteria;p__Gemmatimonadota;c__Gemmatimonadetes;o__Gemmatimonadales;f__Gemmatimonadaceae;g__;s__	2
363cce44df4b0bef4bf00b95178d3355	k__Bacteria	2
09d0b2dcc4e67bb1785f2816125c7a53	k__Bacteria	2
078dc6102f54f1b6951679104a49e570	k__Bacteria;p__Planctomycetota;c__Phycisphaerae;o__Phycisphaerales;f__UBA1924;g__;s__	2
76864138990a2b4e1d52de6965b3f661	k__Bacteria;p__Cyanobacteria	2
d92e9e1d44a02da03dfaad04beb723af	k__Bacteria;p__Chloroflexota;c__Anaerolineae;o__Anaerolineales;f__UBA4823;g__DSWF01;s__DSWF01_sp011368195	2
778415257bc3279648350dc333edc1bc	k__Bacteria;p__Myxococcota_A_473307;c__Polyangia_463783;o__Polyangiales;f__Polyangiaceae;g__Chondromyces	2
8105a59a600d143fddc47f83c40827da	k__Bacteria;p__Planctomycetota;c__Phycisphaerae;o__WQYP01;f__WQYP01;g__WQYP01;s__WQYP01_sp009781185	2
0f5e17d72f6160277df11ca38cfaab3c	k__Bacteria;p__Fusobacteriota;c__;o__;f__;g__;s__	2
c12b25fd165a06e1ac028348590bb6f1	k__Bacteria;p__Verrucomicrobiota;c__Verrucomicrobiae;o__Chthoniobacterales;f__Chthoniobacteraceae;g__VFJQ01;s__	2
83082c781023cefdb8883f5976c678cf	k__Bacteria	2
bfff8f910739299a5340ebd134aa90c5	k__Bacteria;p__Proteobacteria;c__Gammaproteobacteria;o__Methylococcales;f__Methylococcaceae;g__;s__	2
33a6216d3c5cb1e6cef109e87146fe54	k__Bacteria;p__Bdellovibrionota_E;c__Bacteriovoracia;o__Bacteriovoracales;f__Bacteriovoracaceae;g__21_14_all_39_27;s__21_14_all_39_27_sp002786715	2
bf21b21a59094fa8fbc252eabed5f50c	k__Bacteria;p__Planctomycetota;c__Planctomycetia;o__Pirellulales;f__Pirellulaceae	2
18a660c76d50eaee549881ac2e0e508a	k__Bacteria;p__Proteobacteria;c__Gammaproteobacteria	2
975d56e8b34cc39f4c4ec9ff5e17c4fd	k__Bacteria;p__Proteobacteria;c__Alphaproteobacteria;o__Micavibrionales;f__Micavibrionaceae;g__Micavibrio_B_508717;s__	2
0bdd96cb06c37e008a4eaaf7e8afc95f	k__Bacteria;p__Planctomycetota;c__Phycisphaerae;o__UBA1845;f__PWPN01;g__JAAYDF01	2
9247b963ec6f710d2dad2e84429b8867	k__Bacteria	2
f9d55a714c9e34f94b89f09432ebb2e0	k__Bacteria;p__Acidobacteriota;c__Thermoanaerobaculia;o__UBA5066;f__Gp7_AA6;g__Gp7_AA6;s__Gp7_AA6_sp003222385	2
28fb3527724c8f5bbb8cda970872d62a	k__Bacteria;p__Planctomycetota;c__Planctomycetia;o__Gemmatales;f__Gemmataceae;g__;s__	2
ae282b4feebd062015c7bc72c761f368	k__Bacteria;p__Acidobacteriota;c__UBA6911;o__JAAYUB01;f__JAAYUB01;g__JAAYUB01;s__	2
30dcd0abd5291e9b1ea79d4b39930a7e	k__Bacteria;p__Bacteroidota;c__Bacteroidia;o__Flavobacteriales_877923;f__Crocinitomicaceae;g__Crocinitomix;s__	2
10f8c19770ca23144658fda87891988b	k__Bacteria;p__Proteobacteria;c__Gammaproteobacteria	2
783b5e559b86a4edbccc47f6e65974e9	k__Bacteria;p__Proteobacteria;c__Alphaproteobacteria;o__Caulobacterales;f__Caulobacteraceae	2
23a74edb3d852a1310db30712368412d	k__Bacteria;p__Planctomycetota;c__Planctomycetia;o__Planctomycetales;f__Planctomycetaceae	2
590c6e2aca43df05bb5d7ec4141b4c34	k__Bacteria;p__Bacteroidota;c__Kapabacteria;o__Kapabacteriales;f__;g__;s__	2
a5e59aa8d4c244188039538b9c37f322	k__Bacteria;p__Bacteroidota;c__Bacteroidia;o__Bacteroidales;f__Tenuifilaceae;g__SB25;s__SB25_sp008933525	2
80e2f7ba9b04f72cba80d9f1fad1af6a	k__Bacteria;p__Proteobacteria;c__Gammaproteobacteria;o__;f__;g__;s__	2
bc59de0660e4ddfd141158b2176c4b39	k__Bacteria;p__Bacteroidota;c__Bacteroidia;o__Chitinophagales;f__Chitinophagaceae_966727	2
696009303ba6c122f930bf01c38866de	k__Bacteria	2
304a9609c17bb21dfafaffa9135f4535	k__Bacteria;p__Planctomycetota;c__Phycisphaerae;o__Tepidisphaerales;f__Tepidisphaeraceae	2
0ce1a75f42e9c6549895e9082d1c49e5	k__Bacteria;p__Proteobacteria;c__Alphaproteobacteria	2
673a126ff6958c4bfe90cf55b9d2c285	k__Bacteria;p__Acidobacteriota;c__HRBIN11;o__HRBIN11;f__HRBIN11;g__HRBIN11;s__	2
7689fc14f005c31186ab69a40cef911f	k__Bacteria	2
8041b27df91218c9c5ed69fba9b7b68e	k__Bacteria;p__Proteobacteria;c__Gammaproteobacteria;o__Pseudomonadales_650611;f__Pseudomonadaceae;g__Pseudomonas_E_647464	2
a7796f35b8d290809c931ddc9964f8b8	k__Bacteria;p__Chloroflexota;c__Anaerolineae;o__Aggregatilineales;f__J027;g__JAAUUD01;s__	2
1c6e0db085747cfabb006954309a41c9	k__Bacteria;p__Patescibacteria;c__Saccharimonadia;o__Saccharimonadales	2
0dc1238a5774bda98143816febb0b8a2	k__Bacteria;p__Bdellovibrionota_E;c__Oligoflexia;o__Oligoflexales;f__;g__;s__	2
6d1e31e81f37d772286df2113887dad8	k__Bacteria;p__Proteobacteria;c__Gammaproteobacteria	2
aed7ecb18ee2a129898f17d8dd28e3e6	k__Bacteria;p__Proteobacteria;c__Gammaproteobacteria;o__Berkiellales;f__Berkiellaceae;g__Berkiella_A;s__	2
4f53523313879116f39f6622f5a3f565	k__Bacteria;p__Bdellovibrionota_E;c__FAC87;o__UBA2466;f__UBA2466;g__;s__	2
6d5a6923439f62ddba30581c533ca3c6	k__Bacteria;p__Bacteroidota;c__Rhodothermia;o__Rhodothermales;f__Rubricoccaceae;g__Rubricoccus	2
bc1e38019948a77860dfb25ac5b124b5	k__Bacteria;p__Bdellovibrionota_E;c__Bdellovibrionia_A_473294;o__Bdellovibrionales	2
c735e5ac5f0ea20275537e17ca500412	k__Bacteria;p__Proteobacteria;c__Gammaproteobacteria;o__Burkholderiales_592522;f__Burkholderiaceae_A_592522	2
c9adbd6cd06e8d30367712f9b18e9cf1	k__Bacteria;p__Proteobacteria;c__Alphaproteobacteria	2
a5dff24ddaeecd5d6634ccf312b3e1f3	k__Bacteria;p__Actinobacteriota;c__Actinomycetia	2
3b3ce9db8a5605121b7021d29d7ea269	k__Bacteria	2
b56a51ff527b319ba039d3108e0f299d	k__Bacteria	2
e1bcdc793a6a6d79534b747c49122754	k__Bacteria	2
5adb89cd1da2ab812504bc6d90c7ae82	k__Bacteria;p__Proteobacteria;c__Gammaproteobacteria;o__Pseudomonadales_641030;f__Halomonadaceae_641030	2
55c222cdc2cffd4c9b655c74680e1aba	k__Bacteria;p__Bacteroidota;c__Bacteroidia;o__AKYH767;f__Palsa_948;g__Palsa_948;s__Palsa_948_sp004297845	2
31b7e6668d24b4257608dd658aa3f540	k__Bacteria;p__Planctomycetota;c__Planctomycetia;o__Pirellulales;f__Pirellulaceae;g__Anatilimnocola;s__Anatilimnocola_aggregata	2
a800729de5a5e1ba8ba5322797025f48	k__Bacteria;p__Myxococcota_A_473307;c__;o__;f__;g__;s__	2
6cc813641cad64c64f69dcf4a35bb47e	k__Bacteria;p__Chloroflexota;c__Anaerolineae;o__Aggregatilineales;f__A4b;g__OLB13;s__OLB13_sp001567485	2
7cb4e2fcfb9538ec33e7b83b59817d24	k__Bacteria;p__Patescibacteria;c__Paceibacteria	2
b3420996c9567c89f4f161e189ad3432	k__Bacteria;p__Planctomycetota;c__Planctomycetia;o__Isosphaerales;f__Isosphaeraceae;g__Tundrisphaera;s__Tundrisphaera_lichenicola	2
eb5fee14132ef224f4da5dbf503454ca	k__Bacteria;p__Acidobacteriota;c__Acidobacteriae;o__Acidobacteriales;f__SbA1;g__Sulfotelmatobacter;s__Sulfotelmatobacter_sp003166855	2
88262e4ea75388f0e4922141a5081efc	k__Bacteria	2
de94ea404651eadd44e6d4f59860cd74	k__Bacteria;p__Chloroflexota;c__Anaerolineae;o__Aggregatilineales;f__A4b;g__GCA_2794595;s__GCA_2794595_sp002794595	2
7de595e4211a45a2d1256cede7c31a5c	k__Bacteria	2
fac21fd99a7e6b3aa855c1421b1ef8e8	k__Bacteria	2
e6f28923552f0917d3a2259db20ace12	k__Bacteria;p__Actinobacteriota;c__Thermoleophilia;o__Solirubrobacterales;f__70_9;g__VAYN01;s__VAYN01_sp005885405	2
46dbd45675b6ddc43be4820aec6269d8	k__Bacteria;p__Bdellovibrionota_E;c__Bacteriovoracia;o__Bacteriovoracales	2
ac41f9e92637c6351532da6453038635	k__Bacteria;p__Chloroflexota;c__Chloroflexia;o__Chloroflexales_407288;f__Chloroflexaceae;g__Oscillochloris	2
1bc7fc8a9eb365b3814295ffdf781e53	k__Bacteria;p__Proteobacteria;c__Alphaproteobacteria;o__Caedimonadales;f__;g__;s__	2
bf995d72e6ef3981eda00fa07ae9e67f	k__Bacteria	2
3883657d04cde9857cca60b05cbe79ce	k__Bacteria;p__Planctomycetota;c__Planctomycetia;o__Gemmatales;f__Gemmataceae;g__Urbifossiella;s__Urbifossiella_sp003136315	2
a01ad4c6bf6304f77ad14b9bef2952a2	k__Bacteria;p__Bacteroidota;c__Rhodothermia;o__Rhodothermales	2
c44a609956b3226d121e0410ba0d2e0a	k__Bacteria	2
3ca3384599c1a28842ba45a61c0f750c	k__Bacteria;p__Sumerlaeota;c__Sumerlaeia;o__Sumerlaeales;f__Sumerlaeaceae;g__;s__	2
37d870457ee9c6c39c55129d8df96080	k__Bacteria;p__Myxococcota_A_473307;c__Myxococcia;o__Myxococcales	2
74e6fa45ca934aef5c2a869ec71f18fa	k__Bacteria;p__Planctomycetota;c__Planctomycetia;o__Gemmatales;f__Gemmataceae	2
cb753347b3ebd364b1aab38aa137f9ae	k__Bacteria;p__Proteobacteria;c__Alphaproteobacteria;o__Caedimonadales;f__Nucleicultricaceae;g__Nucleicultrix;s__Nucleicultrix_amoebiphila	2
59bb9272791c108d3cf292006288c1d9	k__Bacteria	2
c119e22f0c196d67b7d7e4ce94926ac5	k__Bacteria;p__Acidobacteriota;c__Acidobacteriae;o__Bryobacterales;f__Bryobacteraceae;g__Bog_375;s__	2
a1aad75610e94427605f4266cbc00198	k__Bacteria;p__Omnitrophota;c__Koll11;o__2_02_FULL_51_18;f__2_02_FULL_51_18;g__20_14_0_80_50_8;s__	2
2440c91759457a7ac15b9580586809cd	k__Bacteria;p__Actinobacteriota;c__Thermoleophilia;o__Solirubrobacterales;f__;g__;s__	2
7be20627ebeaec24c0647b3164fabc26	k__Bacteria;p__Proteobacteria;c__Gammaproteobacteria;o__Pseudomonadales_650611;f__Pseudomonadaceae	2
c8e2f284bae477ff133516f0085a51b1	k__Bacteria	2
388c5a5e611b87fcdf3feba43690bba6	k__Bacteria;p__Chloroflexota;c__Anaerolineae;o__Caldilineales;f__Caldilineaceae;g__;s__	2
da2e4d7377ac35486a32616ab8ef26fc	k__Bacteria;p__Proteobacteria;c__Alphaproteobacteria;o__Reyranellales;f__Reyranellaceae;g__Reyranella;s__Reyranella_terrae	2
70b1a813668362c9a861ee1c5a8b5b00	k__Bacteria;p__Firmicutes_A;c__Clostridia_258483	2
3b6ca479fd54725a6f912fc6b5c4980b	k__Bacteria;p__Gemmatimonadota;c__Gemmatimonadetes;o__Longimicrobiales;f__UBA6960;g__PXFI01;s__PXFI01_sp003564295	2
2e44f2b91c99f8146177d88a8b8890b5	k__Bacteria;p__Proteobacteria;c__Gammaproteobacteria	2
9a8e877256b7da4e930192e8401c3eed	k__Bacteria;p__Verrucomicrobiota;c__Verrucomicrobiae;o__Verrucomicrobiales;f__Verrucomicrobiaceae;g__;s__	2
a91a90b1af08312b2cafdabc4be97a2f	k__Bacteria;p__Planctomycetota;c__Planctomycetia;o__Pirellulales;f__Lacipirellulaceae;g__;s__	2
078999b7f97b275793238a531a85ad27	k__Bacteria;p__Elusimicrobiota;c__Elusimicrobia_984204;o__2_02_FULL_39_32;f__2_02_FULL_39_32;g__2_02_FULL_39_32;s__2_02_FULL_39_32_sp001800135	2
0f54152a1ac6498d2e75ebfcf49cc4eb	k__Bacteria;p__Planctomycetota	2
f3b7433d8ea8714afbe093c5999781e9	k__Bacteria;p__FCPU426;c__Palsa_1180;o__Palsa_1180;f__Palsa_1180;g__Bog_1183;s__	2
1e6743d4d7660187605205d8a4aab057	k__Bacteria;p__Gemmatimonadota;c__Gemmatimonadetes;o__Longimicrobiales;f__Longimicrobiaceae;g__Longimicrobium;s__Longimicrobium_terrae	2
3ad32dd13563b7fbe18aff1c148af78d	k__Bacteria;p__Acidobacteriota;c__Blastocatellia;o__Pyrinomonadales	2
b7311ee9b1d2d957aebf968901a9a921	k__Bacteria;p__Firmicutes_A;c__Clostridia_258483;o__Peptostreptococcales;f__Anaerovoracaceae;g__;s__	2
54d641eb45d1a8b20cfcbba6a8810fd4	k__Bacteria	2
4509051b34cbeb9db1f2441aa365b76e	k__Bacteria;p__Armatimonadota;c__Abditibacteria;o__Abditibacteriales;f__Abditibacteriaceae;g__Abditibacterium;s__	2
2a35c6832ebffc453e7952de2832b177	k__Bacteria;p__Planctomycetota;c__Planctomycetia;o__Isosphaerales;f__Isosphaeraceae	2
d4933a8680f29fc7f386bb94a5920531	k__Bacteria;p__Firmicutes_A;c__Clostridia_258483;o__Peptostreptococcales;f__Peptostreptococcaceae_256921	2
31949a4d16000c0375c7f1ad7b6bb6d9	k__Bacteria;p__Bacteroidota;c__Bacteroidia;o__Bacteroidales;f__Muribaculaceae;g__CAG_873;s__CAG_873_sp011959565	2
8e55cc3f1c25e250190514cca7b543fb	k__Bacteria	2
279307f96b6aafaafc32062a62b3ca85	k__Bacteria	2
966c9997f7f41d186f731b670adfbf37	k__Bacteria;p__Patescibacteria;c__Saccharimonadia;o__Saccharimonadales;f__UBA10212;g__21_14_0_10_47_8_A;s__21_14_0_10_47_8_A_sp002793885	2
03155307a77230910bb64a0aa014ca62	k__Bacteria;p__Planctomycetota;c__Phycisphaerae;o__Tepidisphaerales;f__Tepidisphaeraceae;g__UBA2421;s__	2
c91c4477a7ce3b2c9c26607cbc32ffbe	k__Bacteria;p__Proteobacteria;c__Alphaproteobacteria;o__Rickettsiales;f__;g__;s__	2
e60ce1bf0099ff6be0bbf4837cb05575	k__Bacteria;p__Bdellovibrionota_E;c__Oligoflexia;o__Oligoflexales;f__;g__;s__	2
b5fefc8fe4ab9cd9a53ff49cc5483c82	k__Bacteria;p__Bacteroidota;c__Bacteroidia;o__Bacteroidales;f__UBA932;g__Cryptobacteroides;s__Cryptobacteroides_sp902787255	2
2ae8186000e008968081051117dc32f0	k__Bacteria;p__Proteobacteria;c__Alphaproteobacteria;o__Micavibrionales;f__UBA2020;g__UBA2020;s__UBA2020_sp004297545	2
9e61fbed4fb5bd997cf385431f8ca5f3	k__Bacteria	2
ef7290a8d56db1f4fc49c621337df08f	k__Bacteria;p__Planctomycetota;c__Planctomycetia;o__Pirellulales;f__UBA1268;g__F1_20_MAGs016;s__	2
e7833bbae02e9ef0a5ea45bfb2c9fe52	k__Bacteria;p__Bdellovibrionota_E;c__Bdellovibrionia_A_473294;o__Bdellovibrionales;f__1_14_0_10_45_34;g__1_14_0_10_45_34;s__	2
26af07b01b9231ba24e64d200667bd1e	k__Bacteria;p__Chloroflexota;c__Dehalococcoidia	2
913c211ecf20b7df6dc7643b00677be5	k__Bacteria;p__Planctomycetota;c__Planctomycetia;o__Gemmatales;f__Gemmataceae	2
b46e9f9cb80356a0c0d0294230c8c5cb	k__Bacteria	2
c3f4687a5081847cc4f8ebb3b9af928a	k__Bacteria	2
2e19a96f6213f22873b9fa09c23030d4	k__Bacteria;p__Verrucomicrobiota;c__Verrucomicrobiae;o__Pedosphaerales	2
25e56abf76837216afba7c8af182e466	k__Bacteria	2
eb070bf4757d02e6f85a6e5480d45561	k__Bacteria	2
1f86de66cd5bfa57e1cada1681285b3b	k__Bacteria;p__Actinobacteriota;c__Thermoleophilia;o__Miltoncostaeales;f__Miltoncostaeaceae;g__Miltoncostaea;s__Miltoncostaea_marina	2
0f724cb2bb9d0d5d4a04d9fcd269e1bb	k__Bacteria;p__Bacteroidota;c__Bacteroidia;o__Bacteroidales;f__Bacteroidaceae;g__Prevotella;s__Prevotella_lascolaii	2
641d9c5993d228d904dbb479b2e85ea1	k__Bacteria;p__Fibrobacterota;c__Fibrobacteria;o__Fibrobacterales;f__Fibrobacteraceae;g__;s__	2
ff2d477cd8900825b999e0e61ba93402	k__Bacteria;p__Bacteroidota;c__Bacteroidia;o__Bacteroidales;f__Muribaculaceae;g__CAG_485;s__CAG_485_sp900547755	2
8c5910c75f361af88e1c216950a7a52d	k__Bacteria	2
4636e5974088b73b5ccf12817917e835	k__Bacteria;p__Firmicutes_A;c__Clostridia_258483;o__Oscillospirales;f__Ruminococcaceae;g__Harryflintia;s__Harryflintia_acetispora	2
e8e9638bb114f7bb8746af163096fc90	k__Bacteria;p__Planctomycetota;c__Planctomycetia;o__Pirellulales;f__Pirellulaceae	2
b22673863da1760c61f07056babc85af	k__Bacteria;p__Actinobacteriota;c__Acidimicrobiia_401430;o__Acidimicrobiales;f__RAAP_2;g__Bog_756;s__	2
52d804afe01a6c9c43bb50aab8e86cd1	k__Bacteria;p__Chloroflexota;c__Dehalococcoidia	2
f10688f0d4dc97fd8ed555aac66abfe3	k__Bacteria;p__Firmicutes_A;c__Clostridia_258483;o__Oscillospirales;f__CAG_272;g__QALR01;s__	2
bcf38dbd7369a33340aab093488a2795	k__Bacteria;p__Planctomycetota;c__Planctomycetia;o__Gemmatales;f__Gemmataceae;g__Urbifossiella;s__Urbifossiella_sp003136315	2
dd1decbdd2d4a13aa7bb1a0c7ce28ebd	k__Bacteria;p__Bacteroidota;c__Bacteroidia;o__NS11_12g_966746;f__UBA9320;g__;s__	2
72fe42e51e99fb174d37bb54e0fd2fc8	k__Bacteria;p__Actinobacteriota;c__Actinomycetia;o__Mycobacteriales;f__Micromonosporaceae	2
e427d9b8695a42116bf70aef737dee68	k__Bacteria;p__Patescibacteria;c__Microgenomatia;o__Curtissbacterales;f__GWA2_41_24;g__WO2_42_50	2
58501d28f7c88829fc84b19ee75e7c58	k__Bacteria;p__Myxococcota_A_473307;c__WYAZ01;o__WYAZ01;f__WYAZ01;g__WYAZ01;s__	2
ab5288e6073717eb933c7210e2384f7e	k__Bacteria;p__Planctomycetota;c__Phycisphaerae;o__Tepidisphaerales;f__Tepidisphaeraceae	2
8990cfbef7b62c411eed19f82bf5eb2b	k__Bacteria;p__Firmicutes_D;c__Bacilli;o__Thermoactinomycetales_367745;f__Thermoactinomycetaceae;g__Baia	2
f3206abd12de0e0d6e89e08e76d581ed	k__Bacteria;p__Proteobacteria;c__Gammaproteobacteria;o__;f__;g__;s__	2
5b3cc8151215d1081b7e1789c419462c	k__Bacteria;p__Bacteroidota;c__Bacteroidia;o__Chitinophagales;f__Chitinophagaceae_929731;g__Flavipsychrobacter_929086;s__	2
2ca7f980e4911b111f21a564c6547b0d	k__Bacteria;p__Planctomycetota;c__Phycisphaerae	2
07ba645eb599baf781a4e12c0d8d96fd	k__Bacteria;p__Proteobacteria;c__Gammaproteobacteria;o__;f__;g__;s__	2
f4ba0eb145bef4876ff0ea893b556a16	k__Bacteria;p__Cyanobacteria;c__Cyanobacteriia;o__Cyanobacteriales	2
002bf43257533fe84e1504d2fa4792df	k__Bacteria;p__Planctomycetota;c__Planctomycetia;o__Planctomycetales;f__Planctomycetaceae	2
bcc0b1ca9bc0a8e50e90e0f33078e0cc	k__Bacteria;p__Bdellovibrionota_E;c__Oligoflexia;o__Oligoflexales;f__Bin106;g__Bin106;s__Bin106_sp002238945	2
b8eef239fdfd3aa48e1f98c313aa4d2b	k__Bacteria;p__Bdellovibrionota_E;c__Bdellovibrionia_A_473294;o__Bdellovibrionales;f__Bdellovibrionaceae;g__Bdellovibrio;s__Bdellovibrio_bacteriovorus_E	2
b2069a7d073d8cedd684589976d19d82	k__Bacteria;p__Patescibacteria;c__Paceibacteria;o__UBA9983_A	2
88129a1f6743b5c543e4e125021041e4	k__Bacteria;p__Verrucomicrobiota;c__Verrucomicrobiae;o__Verrucomicrobiales;f__DEV007;g__Arctic95D_9;s__Arctic95D_9_sp002344525	2
f48ad48322630ddf196651f74f6254d0	k__Bacteria;p__Firmicutes_A;c__Clostridia_258483;o__Lachnospirales;f__Lachnospiraceae	2
60d7a1214f651ac16e560455ca5dd456	k__Bacteria;p__Planctomycetota;c__Planctomycetia;o__Gemmatales;f__Gemmataceae;g__;s__	2
ed22b0dabc2730bf48e95c8458d47d90	k__Bacteria;p__Chloroflexota;c__Chloroflexia;o__Chloroflexales_407288;f__Roseiflexaceae	2
c72e7b485b3c118d3b3d19d1e6bb4309	k__Bacteria;p__Actinobacteriota;c__Actinomycetia	2
42b9421bce21dfdce795bb8c37357b26	k__Bacteria;p__Gemmatimonadota;c__Gemmatimonadetes;o__Gemmatimonadales	2
451116a9a6077d717b9c3743c6e7277e	k__Bacteria	2
53067a4826ba419a30d11e5efd87cc95	k__Bacteria;p__Proteobacteria;c__Alphaproteobacteria	2
192e8b109e9aa355473eeabdd941adfc	k__Bacteria;p__Chloroflexota;c__Chloroflexia;o__Thermomicrobiales;f__;g__;s__	2
f77ce8cb85dfd1da7a36cf9d0efa4688	k__Bacteria;p__Bacteroidota;c__Bacteroidia	2
26b16b40d97fd4359a914c4961553a40	k__Bacteria;p__Proteobacteria;c__Alphaproteobacteria;o__Sphingomonadales;f__Sphingomonadaceae	2
365b09936b2281b8ed9f5f82759ca410	k__Bacteria;p__Bdellovibrionota_E;c__Bacteriovoracia;o__Bacteriovoracales;f__Peredibacteraceae;g__Peredibacter;s__	2
28db9d1b371636bac22e348450230fa7	k__Bacteria;p__Bacteroidota;c__Bacteroidia;o__Cytophagales;f__Cyclobacteriaceae_900466;g__ELB16_189;s__	2
4af226ed6669e71baf20d76869ace15b	k__Bacteria	2
cff3e67651a7366168d4837937a122ae	k__Bacteria;p__Acidobacteriota;c__Acidobacteriae;o__VXMN01;f__VXMN01;g__VXMN01;s__	2
779f9183da5aea8787333f74eab6bc8e	k__Bacteria;p__Chloroflexota;c__Anaerolineae;o__Anaerolineales;f__UBA6663;g__SpSt_583;s__SpSt_583_sp011367385	2
99931a996e73d563f927c513b83e072e	k__Bacteria;p__Acidobacteriota;c__Blastocatellia;o__;f__;g__;s__	2
5b4f83df9667727ace9b05233c25c58b	k__Bacteria;p__Gemmatimonadota;c__Gemmatimonadetes;o__Gemmatimonadales	2
eb427a16b40a3d8d8977d1e625eb487c	k__Bacteria	2
4c70511d141e58f1dc575b82eccdcfef	k__Bacteria;p__Cyanobacteria;c__Sericytochromatia;o__UBA7694;f__UBA7694;g__GCA_2770975;s__	2
27b4b172bd6c4f1a9bf7a5049c1ab613	k__Bacteria;p__Actinobacteriota;c__Actinomycetia;o__Nitriliruptorales;f__Nitriliruptoraceae;g__CSBr16_57R1;s__CSBr16_57R1_sp007116505	2
feaa809e3cf03dff12dac80007028910	k__Bacteria	2
3976ef5976c45aea1b9890b240a61566	k__Bacteria;p__Verrucomicrobiota;c__Verrucomicrobiae;o__Chthoniobacterales;f__UBA10450;g__Udaeobacter;s__Udaeobacter_sp003218615	2
4aa05752ae83f8c07bd2a49e9e03acfc	k__Bacteria;p__Bacteroidota;c__Bacteroidia;o__Cytophagales;f__Cytophagaceae;g__;s__	2
bde274d179b1bf877f84ac1cc9036525	k__Bacteria;p__Proteobacteria;c__Alphaproteobacteria;o__Reyranellales;f__Reyranellaceae;g__Reyranella;s__Reyranella_soli	2
d80ebd4cb857e2f620a48768dc23561d	k__Bacteria;p__Proteobacteria;c__Alphaproteobacteria;o__Micavibrionales;f__Micavibrionaceae;g__UBA1573;s__	2
273e7d133413646cc843d4c53c21c037	k__Bacteria	2
96fd0f308481d24e27517b6b6c534f47	k__Bacteria;p__Chloroflexota;c__Limnocylindria;o__Limnocylindrales;f__CSP1_4;g__GWC2_73_18	2
d288c759aeba5e8dd51133864a90dab2	k__Bacteria;p__Chloroflexota;c__Anaerolineae;o__Aggregatilineales;f__Aggregatilineaceae;g__Aggregatilinea;s__Aggregatilinea_lenta	2
e4b057a2a281529ef24b6f4a296534cf	k__Bacteria	2
6f6e0420ead069f20fc5b4511c215da1	k__Bacteria;p__Planctomycetota;c__Phycisphaerae;o__Phycisphaerales;f__UBA1924	2
985202dfd2c7dfe7e224df1f9f7adc45	k__Bacteria;p__Acidobacteriota;c__Vicinamibacteria;o__Vicinamibacterales	2
dacc97bf0bc258356203fbdeb0d6e0ee	k__Bacteria	2
125699b3e70b9fb19f0667b81531b28f	k__Bacteria	2
1ac3cefbc5abd4adc01b82e0e109ae71	k__Bacteria;p__Bacteroidota;c__Bacteroidia;o__Flavobacteriales_877923;f__PHOS_HE28;g__PHOS_HE28;s__PHOS_HE28_sp902825795	2
f8753802c5ff475162cbc5b69a0f1ef0	k__Bacteria;p__Bdellovibrionota_E;c__Oligoflexia;o__Oligoflexales;f__Bin106;g__Bin106;s__Bin106_sp002238945	2
b8d36057d4166e6549a94775cdeaf128	k__Bacteria;p__Planctomycetota;c__Planctomycetia;o__Isosphaerales;f__Isosphaeraceae	2
e1ac4ed9d9a4f94012b77d649752b08e	k__Bacteria;p__Planctomycetota;c__Phycisphaerae;o__Phycisphaerales;f__UBA1924;g__;s__	2
1b5bd824621927116890326bbea5b1c9	k__Bacteria	2
862ae85ded960dd3ad6ad3142daea8f7	k__Bacteria;p__Patescibacteria;c__Andersenbacteria;o__UBA10190;f__UBA10190;g__HO2_45_11b;s__HO2_45_11b_sp001817055	2
3fccdf9167169236a01aa6b2bd0649ff	k__Bacteria;p__Proteobacteria;c__Alphaproteobacteria	2
2a658b2a420da5f486c592679287b4e9	k__Bacteria;p__Planctomycetota;c__Phycisphaerae	2
ed8c4ad98fbb770411d2bbc78d7e9621	k__Bacteria	2
5866a977dec3667de84a10a5d9032da4	k__Bacteria;p__Myxococcota_A_473307;c__UBA796;o__UBA796;f__GCA_2862545;g__REDI01;s__REDI01_sp007693595	2
bfc502d476653813848a6b6333bedf14	k__Bacteria;p__Bacteroidota;c__Bacteroidia;o__Cytophagales;f__Cyclobacteriaceae_900466	2
b321fdaa5306122d3f02152a86f8a7e5	k__Bacteria;p__Acidobacteriota;c__Thermoanaerobaculia;o__UBA5066;f__Gp7_AA6;g__Gp7_AA6;s__Gp7_AA6_sp003222385	2
cef7bc9635a5f6c13c8251aabea11608	k__Bacteria;p__Proteobacteria;c__Gammaproteobacteria;o__Burkholderiales_592522;f__Burkholderiaceae_A_592522	2
e0723522e00870a2d955ae8499d211c7	k__Bacteria;p__Verrucomicrobiota;c__Verrucomicrobiae;o__Palsa_1439;f__Palsa_1439;g__DRVI01;s__DRVI01_sp011374075	2
628c7c9e9d9bef78ae39733117033d2e	k__Bacteria;p__Bacteroidota;c__Bacteroidia;o__Flavobacteriales_877923;f__Flavobacteriaceae;g__Flavobacterium	2
4ed7aecd15ef5598ceece84d89fdfa33	k__Bacteria;p__Proteobacteria;c__Gammaproteobacteria;o__Xanthomonadales_616009;f__Xanthomonadaceae_616009;g__Stenotrophomonas_A_615274	2
8f22c0a7c0896ddd8ee51c44af53cf3d	k__Bacteria;p__Proteobacteria;c__Gammaproteobacteria;o__Xanthomonadales_616009;f__Xanthomonadaceae_616009;g__Arenimonas_613591;s__Arenimonas_daechungensis	2
f87b84a78d0258d1330a14516235949e	k__Bacteria;p__Omnitrophota;c__Koll11;o__2_02_FULL_51_18;f__2_02_FULL_51_18;g__20_14_0_80_50_8;s__	2
3a73dea87f02392b98c9f50218f3f7e0	k__Bacteria;p__Proteobacteria;c__Gammaproteobacteria;o__Xanthomonadales_613062;f__Rhodanobacteraceae_613062	2
1c7a72f11acbfdaf09b2dad4582507e0	k__Bacteria	2
4f04b5ee4643be13cb7de1444038b3ef	k__Bacteria;p__Planctomycetota;c__Planctomycetia;o__Gemmatales;f__Gemmataceae;g__;s__	2
933b97fd09c7cd111d63b8bc4107de39	k__Bacteria;p__CSP1_3;c__CSP1_3;o__CSP1_3;f__CSP1_3;g__SpSt_190;s__SpSt_190_sp011055945	2
4b28ff1d142dd6531376fee96d67b247	k__Bacteria;p__Methylomirabilota;c__Methylomirabilia;o__Rokubacteriales;f__CSP1_6	2
ba3f370083cd54e2bbe712d956585c94	k__Bacteria	2
c9bb0a7b4b75cbd4185477680b1185a4	k__Bacteria;p__Proteobacteria;c__Alphaproteobacteria;o__Dongiales;f__Dongiaceae;g__SYSU_D60009;s__SYSU_D60009_sp003574735	2
87efcb6bb68ef4a3d2f948602d52e9a1	k__Bacteria;p__Acidobacteriota;c__Acidobacteriae;o__Bryobacterales;f__Bryobacteraceae	2
527334bc2c303fde8525a9e73fcae464	k__Bacteria;p__Proteobacteria;c__Gammaproteobacteria;o__DSM_16500;f__DSM_16500;g__Aquicella_A	2
616d39dfafabf9238d26ebc582b4ba70	k__Bacteria;p__Actinobacteriota;c__Thermoleophilia;o__Gaiellales	2
3e02b0d42c4a9dc5d4353b0d04b3bb7c	k__Bacteria;p__Acidobacteriota;c__Vicinamibacteria;o__Vicinamibacterales;f__UBA2999;g__Gp6_AA45	2
[truncated: 97 more rows]

## Sheet: category4_D2C4S_special_species
OTUID	Taxonomy	SUM_Abundance
[truncated: 1,035 more rows]

[truncated: 3 more sheets: category4_D4C2S_special_species, category4_D4C4S_special_species, category4_SJSJ_special_species]
