# Supplementary material for: Optimizing maize-soybean intercropping patterns under film-edge cultivation regulates soil bacterial communities to enhance productivity and water use efficiency
Source: Front Plant Sci. 2025 Nov 3;16:1683061. doi: 10.3389/fpls.2025.1683061 (PMC12620495; doi:10.3389/fpls.2025.1683061)
Supplement: Supplementary file 10 [file Table10.xlsx]

## Sheet: Sheet1
	Raw data for Figure 6
Maize	stages	pH	URE	ALP	CAT	SUC	ACE	Shannon	Simpson	Proteobacteria	Acidobacteriota	Gemmatimonadota	Bacteroidota	Rootdry weigh	Root length	Root surface area	Average root diamete	Root volume	Yeild
	CJCJ	8.66	7.83	0.33	9.39	0.21	2268.67	10.1	0.99813	0.21793	0.21665	0.10731	0.06711	5.93	3429.22	558.67	5.94	8.98	6791.27
	2C2S	8.82	12.56	0.48	9.05	0.49	2176	9.98	0.99737	0.26263	0.20211	0.08436	0.05604	3.63	2050.62	355.41	4.03	6.22	7594.26
	2C4S	8.89	8.45	0.32	8.88	0.59	1988	9.99	0.99824	0.28937	0.16449	0.13924	0.11216	4.53	1889.13	370.69	4.77	7.76	7901.03
	4C2S	8.82	8.69	0.59	5.98	1.04	2258	10	0.99761	0.24896	0.20954	0.11413	0.0777	4.89	2589.42	541.5	5.95	12.17	7543.09
	4C4S	8.83	8.02	0.56	8.53	1.1	2080.67	9.82	0.99471	0.32451	0.09049	0.08685	0.09685	2.99	2148.34	363.47	4.67	7.15	5917.23
Soybean	stages	pH	URE	ALP	CAT	SUC	ACE	Shannon	Simpson	Proteobacteria	Acidobacteriota	Gemmatimonadota	Bacteroidota	Rootdry weigh	Root length	Root surface area	Average root diamete	Root volume	Yeild
	SJSJ	8.75	5.16	0.68	6.66	0.32	2169.67	9.97	0.99733	0.26616	0.18992	0.1166	0.06147	0.88	236.86	46	0.97	1.02	1653.87
	2C2S	8.67	10.7	0.65	7.86	0.65	2608.33	10.25	0.99803	0.26015	0.21478	0.09913	0.05709	0.6	372.61	59.71	0.92	0.9	562.78
	2C4S	8.59	9.03	0.82	8.89	0.52	1900.33	9.79	0.99763	0.28723	0.22507	0.12051	0.06886	0.89	436.95	69.77	1.2	1.02	530.61
	4C2S	8.51	6.45	0.38	9.06	0.97	2762.67	10.17	0.99797	0.28354	0.2416	0.11472	0.06289	0.53	291.17	49.12	0.63	0.44	527.19
	4C4S	8.55	13.71	0.41	4.26	0.6	2009	9.91	0.99746	0.26925	0.18414	0.06042	0.04644	0.76	265.28	52.94	0.75	0.53	464.97
