# Supplementary material for: Optimizing maize-soybean intercropping patterns under film-edge cultivation regulates soil bacterial communities to enhance productivity and water use efficiency
Source: Front Plant Sci. 2025 Nov 3;16:1683061. doi: 10.3389/fpls.2025.1683061 (PMC12620495; doi:10.3389/fpls.2025.1683061)
Supplement: Supplementary file 11 [file Table11.xlsx]

## Sheet: Sheet1
Raw data for Figure 12
Maize
	Soil temperature	Soil water content	PH	Root length	Root volume	Root surface area	Root mean diameter	Root dry weight	Yield	Chao Ⅰ index	Shannon index	Simpson index	Faith index	Invertase	Urease	Alkaline phosphatase	Catalase
CJCJ1	16.75	9.3636	7.51689	2166.2	17.73	389.07	11.71	13.8	11098.4	2300	10.225	0.998223	116.445	0.630878	11.7563	0.640074	9.72754
CJCJ2	14.175	7.6945	7.58641	2171.06	17.16	343.57	11.81	12.88	11129.5	2301	10.119	0.998027	112.71	0.658548	15.3405	0.960111	9.21557
CJCJ3	14.2	6.8877	7.67376	2166	15.89	387	11.57	13.79	8991.04	2201	9.96045	0.99814	111.759	0.741558	12.7599	1.12709	8.71229
2C2S1	16.8	9.89209	7.34449	3168.66	4.35	703.62	13.37	16.01	8671.12	2171	10.0865	0.997075	110.259	0.630437	8.60215	0.820965	10.7676
2C2S2	15	9.51955	7.396	3034.89	6.9	675.3	11.72	14.31	9021.53	2177	9.962	0.997542	110.257	0.702329	10.0358	0.779221	8.2039
2C2S3	14.85	9.14051	7.396	2999.5	5.75	699.12	12.86	15.71	9575.7	2180	9.90842	0.997491	110.153	0.619377	9.17563	1.02968	11.2635
2C4S1	15.25	7.0607	6.724	3984.27	13.73	786.24	20.84	14.26	11570	2057	10.0364	0.998205	90.5074	2.29524	31.2545	1.26623	13.3247
2C4S2	15.8	7.38238	6.83929	3458.9	13.04	987.23	18.6	12.72	11691.4	1907	9.93355	0.998121	90.9911	2.30077	28.9606	1.26623	13.338
2C4S3	15	7.21622	6.65856	4567.12	11.29	786.34	19.45	11.76	11325.8	2000	10.0245	0.998398	88.7229	2.29524	27.8136	1.19666	11.7931
4C2S1	16.45	12.8023	6.95556	1260.53	16.82	258.37	13.95	8.1	11060.6	2288	9.94768	0.997726	108.847	1.36745	20.3584	0.890538	7.68347
4C2S2	15.5	14.3099	7.15716	1127	11.61	219.18	13.02	9.43	11136.8	2261	10.0384	0.99774	110.951	1.36745	17.6344	1.09926	7.695
4C2S3	14.5	14.2125	7.02244	1563	10.05	256.68	14.28	9.15	11520.7	2225	10.0172	0.997776	108.031	1.36191	17.7778	1.22449	6.70251
4C4S1	15.3	9.31041	7.37881	3014.2	10.35	1116.75	10.69	13.25	10368.9	2079	9.90054	0.998029	97.2202	1.97861	8.88889	0.375696	10.2344
4C4S2	15	9.69862	7.29316	3897.6	11.54	1162.36	9.48	14.89	10113	2117	10.0022	0.998074	100.525	1.96755	10.7527	0.361781	9.234
4C4S3	14.85	9.52401	7.225	3444.34	10.22	1163.55	6.62	15.05	9647.74	2046	10.0522	0.998039	98.8317	1.94545	8.88889	0.347866	8.721
Soybean
	Soil temperature	Soil water content	PH	Root length	Root volume	Root surface area	Root mean diameter	Root dry weight	Yield	Chao Ⅰ index	Shannon index	Simpson index	Faith index	Invertase	Urease	Alkaline phosphatase	Catalase
SJSJ1	12.2418	17.3	8.89	343.087	79.6288	0.6398	343.087	0.215	2234.83	2217	9.97724	0.997752	105.588	0.701909	9.17563	0.653989	8.72536
SJSJ2	11.4187	17.5	8.56	268.75	62.225	0.737	268.75	0.294	2234.83	2218	10.0904	0.998041	107.602	0.740596	7.31183	0.779221	8.70794
SJSJ3	12.503	15.775	8.54	265.97	85.4508	1.0227	265.97	0.226	2234.83	2074	9.83957	0.997189	104.318	0.574791	10.8961	0.765306	9.71785
2C2S1	12.7433	13.8	8.57	407.036	90.9105	0.73415	407.036	0.222	1351.41	2608	10.3415	0.998467	127.228	0.973404	15.1971	0.514842	10.7622
2C2S2	11.4322	16.5	8.56	429.166	87.8464	0.57515	429.166	0.179	1351.41	2623	10.2034	0.997505	123.243	0.94575	13.4767	0.487013	12.825
2C2S3	9.64476	14.8	8.58	451.67	91.3964	0.6417	451.67	0.235	1351.41	2594	10.1963	0.99811	121.585	0.956812	12.6165	0.59833	10.7676
2C4S1	15.48	14.4	8.65	234.386	91.2269	1.2389	234.386	0.291	1977.56	1936	10.0251	0.997866	98.0185	1.5503	23.0824	0.932282	9.7324
2C4S2	13.2775	15.1	8.69	465.962	103.064	0.71325	465.962	0.184	1977.56	1949	9.60152	0.997415	85.0618	1.48939	22.2222	0.765306	9.22939
2C4S3	11.6508	15	8.65	289.941	73.2414	0.8933	289.941	0.179	1977.56	1816	9.73631	0.997621	88.3171	1.63889	19.3548	1.01577	10.01
4C2S1	15.9137	14.75	8.27	297.194	85.7411	0.9133	297.194	0.266	922.26	2839	10.5523	0.998035	118.462	2.05066	33.8351	1.01577	12.3058
4C2S2	17.1586	15	8.39	323.446	71.5038	0.7037	323.446	0.217	922.26	2712	10.1077	0.998082	112.98	1.93459	30.9677	1.01577	11.7696
4C2S3	15.805	14.75	8.47	331.354	89.0912	1.0092	331.354	0.2205	922.26	2737	9.85429	0.997801	111.187	1.86273	36.9892	0.932282	12.2936
4C4S1	10.563	16.25	8.56	243.921	42.1963	0.5507	243.921	0.122	915.49	1964	9.90751	0.997597	98.4352	0.354354	13.7634	0.556586	5.63736
4C4S2	11.1412	16	8.57	335.522	63.8275	0.6055	335.522	0.157	915.49	1953	9.74024	0.997021	99.5907	0.454016	14.9104	0.612245	6.156
4C4S3	12.5142	15.85	8.54	249.356	50.8407	0.5933	249.356	0.143	915.49	2110	10.0897	0.997757	100.052	0.332207	9.46237	0.653989	8.70794
